# Supplementary material for: Integrated Transcriptome Analysis Identified Key Expansin Genes Associated with Wheat Cell Wall, Grain Weight and Yield
Source: Plants (Basel). 2023 Aug 4;12(15):2868. doi: 10.3390/plants12152868 (PMC10421294; doi:10.3390/plants12152868)
Supplement: Supplementary file 1 [file plants-12-02868-s001.zip]

Archive with 8 entries (7 files):
- supplementary material/
- supplementary material/Supplementary FigureS1.pdf
- supplementary material/Supplementary FigureS2.pdf
- supplementary material/Supplementary TableS1.xlsx
- supplementary material/Supplementary TableS2.xlsx
- supplementary material/Supplementary TableS3.xlsx
- supplementary material/Supplementary TableS4.xlsx
- supplementary material/Supplementary TableS5.xlsx
