# Supplementary material for: Integrated Transcriptome Analysis Identified Key Expansin Genes Associated with Wheat Cell Wall, Grain Weight and Yield
Source: Plants (Basel). 2023 Aug 4;12(15):2868. doi: 10.3390/plants12152868 (PMC10421294; doi:10.3390/plants12152868)
Supplement: Supplementary file 1 [file plants-12-02868-s001.zip › supplementary material/Supplementary TableS2.xlsx]

## Sheet: Total DEGs
Yellow columns: DatasetA; Red columns: DatasetB; Blue columns DatasetC; 1=DEG; 0=noDEG; DEGs=FDR <0.05 and log2 FC >1 or -<1
target_id	description	interpro_description	Triads	Genome homeolog	Arabidopsis orthologs (PLAZA4.5)	TF family	Arabidopsis TF	Evalue TF	TF description	Samples with DEGs	Datasets with DEGs	DATASET A (15, 25, 35)		DATASET B (5, 10, 15, 20)	DATASET C (9, 14, 20, 25)	DATASET A 15vs25	DATASET A 15vs35	DATASET A 25vs35	DATASET B_GR5_DPAvsGR10_DPA.txt	DATASET B_GR5_DPAvsGR15_DPA.txt	DATASET B_GR5_DPAvsGR20_DPA.txt	DATASET B_GR10_DPAvsGR15_DPA.txt	DATASET B_GR10_DPAvsGR20_DPA.txt	DATASET B_GR15_DPAvsGR20_DPA.txt	DATASET C_GR9_DPAvsGR15_DPA.txt	DATASET C_GR9_DPAvsGR20_DPA.txt	DATASET C_GR9_DPAvsGR25_DPA.txt	DATASET C_GR15_DPAvsGR20_DPA.txt	DATASET C_GR15_DPAvsGR25_DPA.txt	DATASET C_GR20_DPAvsGR25_DPA.txt
TraesCS6B02G383500	Rab protein [Source:UniProtKB/TrEMBL;Acc:Q41579]	Dehydrin								54	3	1		1	1	1	1	1	1	1	1	1	1	1	1	1	1	1	1	1
TraesCS1A02G265800		Proteinase inhibitor I12, Bowman-Birk								51	3	1		1	1	1	1	1	1	1	1	0	1	0	0	1	1	1	1	1
TraesCS6A02G093200	Endoglucanase [Source:UniProtKB/TrEMBL;Acc:A0A1D6ADY9]	Glycoside hydrolase family 9			AT4G39010, AT4G23560, AT1G64390, AT2G32990, AT1G22880, AT2G44570, AT2G44540, AT1G19940, AT3G43860, AT2G44550, AT1G75680, AT4G38990, AT2G44560, AT4G02290, AT1G71380, AT1G70710, AT4G11050, AT1G02800, AT4G09740, AT4G39000, AT1G23210, AT1G48930					51	3	1		1	1	1	1	1	1	1	1	1	1	0	0	1	1	0	1	1
TraesCS2D02G557600		O-methyltransferase domain			AT5G53810, AT1G77530, AT1G21120, AT5G37170, AT5G54160, AT4G35150, AT1G63140, AT1G62900, AT1G33030, AT1G21130, AT1G77520, AT4G35160, AT1G21100, AT1G76790, AT1G21110, AT1G51990					50	3	1		1	1	1	1	1	0	0	1	0	1	1	0	1	1	1	1	1
TraesCS2B02G194200	Sucrose synthase [Source:UniProtKB/TrEMBL;Acc:A0A1D5U769]	Sucrose synthase	TraesCS2A02G168200TraesCS2B02G194200TraesCS2D02G175600	B	AT4G02280, AT3G43190, AT5G37180, AT5G20830, AT5G49190, AT1G73370					50	3	1		1	1	1	1	1	1	1	1	0	1	0	0	1	1	0	1	1
TraesCS2D02G175600	Sucrose synthase [Source:UniProtKB/TrEMBL;Acc:A0A341R6M6]	Sucrose synthase	TraesCS2A02G168200TraesCS2B02G194200TraesCS2D02G175600	D	AT4G02280, AT3G43190, AT5G37180, AT5G20830, AT5G49190, AT1G73370					50	3	1		1	1	1	1	1	1	1	1	0	1	0	0	1	1	0	1	1
TraesCS5B02G488800	rRNA N-glycosidase [Source:UniProtKB/TrEMBL;Acc:A0A341VMS4]	Ribosome-inactivating protein								50	3	1		1	1	1	1	1	0	0	1	0	1	1	0	1	1	1	1	1
TraesCS2A02G168200	Sucrose synthase [Source:UniProtKB/TrEMBL;Acc:A0A341Q089]	Sucrose synthase	TraesCS2A02G168200TraesCS2B02G194200TraesCS2D02G175600	A	AT4G02280, AT3G43190, AT5G37180, AT5G20830, AT5G49190, AT1G73370					49	3	1		1	1	1	1	1	1	1	1	0	0	0	0	1	1	0	1	1
TraesCS5B02G488600	rRNA N-glycosidase [Source:UniProtKB/TrEMBL;Acc:A0A341W4M6]	Ribosome-inactivating protein								49	3	1		1	1	1	1	1	0	0	1	0	1	1	0	1	1	0	1	1
TraesCS7B02G361100										49	3	1		1	1	1	1	1	1	1	1	0	0	0	0	1	1	0	1	1
TraesCS7B02G361400										49	3	1		1	1	1	1	1	1	1	1	0	0	0	0	1	1	0	1	1
TraesCS2B02G564300		Bifunctional inhibitor/plant lipid transfer protein/seed storage helical domain	TraesCS2A02G534000TraesCS2B02G564300TraesCS2D02G536300	B	AT5G38195, AT5G38197, AT5G38180, AT1G66850, AT5G38170, AT5G38160, AT1G07747, AT4G12825, AT2G14846, AT3G57310, AT1G43665, AT1G43666, AT1G43667, AT1G48750, AT3G18280, AT1G73780					50	3	1		1	1	1	1	1	1	1	1	1	1	0	0	1	1	0	1	1
TraesCS2D02G348800		Glycoside hydrolase, family 19, catalytic	TraesCS2A02G350700TraesCS2B02G369000TraesCS2D02G348800	D	AT3G54420, AT1G56680, AT2G43620, AT2G43610, AT2G43580, AT2G43590, AT3G47540, AT2G43570					49	3	1		1	1	1	1	1	0	1	1	1	1	1	0	0	1	0	1	1
TraesCS5A02G475500	rRNA N-glycosidase [Source:UniProtKB/TrEMBL;Acc:A0A341V5A8]	Ribosome-inactivating protein								48	3	1		1	1	1	1	1	0	0	1	0	1	1	0	1	1	0	1	1
TraesCS5D02G159100		Asparagine synthase	TraesCS5A02G153900TraesCS5B02G152600TraesCS5D02G159100	D	AT3G47340, AT5G10240, AT5G65010					47	3	1		1	1	1	1	1	0	0	1	0	1	1	0	1	1	0	1	0
TraesCS3D02G104300		Thiamine pyrophosphate enzyme, C-terminal TPP-binding			AT5G01330, AT5G54960, AT5G01320, AT4G33070					49	3	1		1	1	1	1	1	1	1	1	1	1	1	0	0	1	0	1	1
TraesCS1A02G253200	Pyruvate, phosphate dikinase [Source:UniProtKB/TrEMBL;Acc:A0A341NPL0]	PEP-utilising enzyme, C-terminal			AT4G15530					47	3	1		1	1	1	1	1	1	1	1	0	1	0	0	0	1	0	1	1
TraesCS7D02G215400		Knottin, scorpion toxin-like superfamily								47	3	1		1	1	1	1	1	1	1	1	1	1	0	0	0	1	0	0	1
TraesCS7B02G042500		Oxoglutarate/iron-dependent dioxygenase			AT5G54000, AT1G49390, AT5G20400, AT5G20550					49	3	1		1	1	1	1	1	1	1	1	1	1	1	1	1	1	0	0	1
TraesCS3B02G530500		Glycoside hydrolase family 17	TraesCS3A02G483700TraesCS3B02G530500TraesCS3D02G478800	B	AT3G57240, AT1G77790, AT5G20390, AT5G20340, AT1G77780, AT1G33220, AT5G20330, AT4G16260, AT3G57270, AT3G57260, AT5G20560					46	3	1		1	1	1	1	1	1	1	1	1	0	0	0	1	1	0	1	1
TraesCS7A02G423900		PPM-type phosphatase, divalent cation binding	TraesCS7A02G423900TraesCS7B02G326200TraesCS7D02G417600	A	AT5G10740, AT4G31750, AT5G24940, AT5G53140, AT1G43900, AT5G57050					44	3	1		1	1	1	1	1	1	0	0	1	1	0	0	0	1	0	1	1
TraesCS7B02G034600		Glycoside hydrolase, family 13, N-terminal	TraesCS7A02G133500TraesCS7B02G034600TraesCS7D02G133100	B	AT5G04360					46	3	1		1	1	1	1	1	1	1	1	1	1	1	0	0	1	0	1	1
TraesCS3B02G560100										46	3	1		1	1	1	1	1	1	1	1	1	1	0	0	1	1	0	1	1
TraesCS4A02G125300	Hexosyltransferase [Source:UniProtKB/TrEMBL;Acc:W5DZ91]	Glycosyl transferase, family 8	TraesCS4A02G125300TraesCS4B02G179300TraesCS4D02G180800	A	AT1G56600, AT5G30500, AT5G23790, AT1G09350, AT1G60450, AT4G26250, AT1G60470, AT2G47180					44	3	1		1	1	1	1	1	1	1	1	0	0	1	0	0	1	0	1	1
TraesCS5D02G290400		Oxoglutarate/iron-dependent dioxygenase			AT5G54000, AT1G49390, AT5G20400, AT5G20550					44	3	1		1	1	1	1	1	0	1	1	0	1	1	0	0	1	0	1	1
TraesCS5D02G405100		Phytocyanin domain	TraesCS5A02G395800TraesCS5B02G400600TraesCS5D02G405100	D	AT4G12880					44	3	1		1	1	1	1	1	1	1	1	1	0	0	0	0	1	0	1	1
TraesCS7D02G417600	Protein phosphatase 2C [Source:UniProtKB/TrEMBL;Acc:A7L5U8]	PPM-type phosphatase, divalent cation binding	TraesCS7A02G423900TraesCS7B02G326200TraesCS7D02G417600	D	AT5G10740, AT4G31750, AT5G24940, AT5G53140, AT1G43900					44	3	1		1	1	1	1	1	1	1	0	1	1	0	0	1	1	0	1	1
TraesCS1A02G406300	Iron-sulfur cluster assembly protein [Source:UniProtKB/TrEMBL;Acc:A0A1D5RY00]	NIF system FeS cluster assembly, NifU, N-terminal	TraesCS1A02G406300TraesCS1B02G436500TraesCS1D02G414700	A	AT3G01020, AT4G22220, AT4G04080					43	3	1		1	1	1	1	1	0	0	1	1	1	0	0	1	1	0	1	1
TraesCS1A02G235900			TraesCS1A02G235900TraesCS1B02G247900TraesCS1D02G236400	A	AT1G10790, AT3G56590, AT3G10810					42	3	1		1	1	1	1	1	1	1	1	1	1	0	0	0	0	0	0	1
TraesCS6D02G138200		Oxoglutarate/iron-dependent dioxygenase			AT5G54000, AT1G49390, AT5G20400, AT5G20550					44	3	1		1	1	1	1	1	1	1	1	1	1	1	0	0	1	0	1	1
TraesCS5A02G046300										43	3	1		1	1	1	1	1	1	1	1	1	1	0	0	0	1	0	1	1
TraesCS7B02G031800		Hydrophobic seed protein domain			AT4G22460, AT4G12480, AT4G12520, AT5G46900, AT1G62500, AT4G12490, AT4G12500, AT1G62510, AT3G22120, AT4G12530, AT2G10940, AT4G00165, AT4G12470, AT4G12550, AT4G22513, AT5G46890, AT4G22490, AT2G45180, AT4G15160, AT1G12100, AT4G12510, AT4G12545, AT1G12090, AT3G22142					42	3	1		1	1	1	1	1	1	1	0	0	1	1	0	1	1	0	1	1
TraesCS5D02G470100		Glycoside hydrolase, family 28			AT5G44830, AT3G57510, AT3G07970, AT5G27530, AT4G32380, AT1G70500, AT1G23460, AT5G39910, AT4G35670, AT5G17200, AT3G15720, AT1G80140, AT1G80170, AT2G41850, AT4G32370, AT5G44840					37	3	1		1	1	1	1	1	1	0	0	0	0	0	0	0	1	0	1	1
TraesCS5D02G302800		Glycoside hydrolase family 1	TraesCS5A02G295200TraesCS5B02G294600TraesCS5D02G302800	D	AT1G45191, AT2G32860, AT4G27830, AT1G02850, AT3G03640, AT1G60270, AT3G60120, AT5G48375, AT3G60140, AT3G18070, AT4G21760, AT5G24540, AT5G44640, AT1G47600, AT4G27820, AT1G61810, AT1G26560, AT5G16580, AT5G26000, AT3G09260, AT1G66270, AT2G44450, AT1G60090, AT1G66280, AT5G36890, AT5G25980, AT3G62750, AT2G44460, AT5G54570, AT1G75940, AT5G28510, AT3G21370, AT1G61820, AT2G25630, AT1G52400, AT1G51470, AT5…					38	3	1		1	1	1	1	1	1	1	1	1	1	0	0	1	1	0	0	1
TraesCS1D02G403100		Cytochrome P450	TraesCS1A02G394900TraesCS1B02G423200TraesCS1D02G403100	D	AT5G24950, AT3G48310, AT5G24960, AT1G11610, AT3G48270, AT2G30770, AT3G48300, AT2G30750, AT4G13290, AT3G48320, AT3G48280, AT5G42590, AT4G13310					36	3	1		1	1	1	1	1	1	1	0	1	1	0	0	1	1	0	1	0
TraesCS1B02G413600		Protein of unknown function DUF1639			AT4G20300, AT1G55340					42	3	1		1	1	1	1	1	1	1	1	0	0	0	0	0	1	0	0	1
TraesCSU02G032800		Bifunctional inhibitor/plant lipid transfer protein/seed storage helical domain			AT1G07747, AT1G66850, AT5G38195, AT1G43665, AT5G38170, AT1G73780, AT2G14846, AT1G43667, AT4G12825, AT3G18280, AT5G38197, AT1G43666, AT3G57310, AT5G38180, AT5G38160, AT1G48750					38	3	1		1	1	1	1	1	1	1	1	1	1	1	1	1	1	0	0	1
TraesCS3B02G167000		Protein of unknown function DUF538			AT5G46230, AT1G30020, AT1G09310, AT4G24130, AT1G56580					34	3	1		1	1	1	1	1	1	0	1	1	0	1	0	0	1	0	0	1
TraesCS5A02G283100		Oxoglutarate/iron-dependent dioxygenase			AT5G54000, AT1G49390, AT5G20400, AT5G20550					34	3	1		1	1	1	1	1	1	1	1	1	1	1	0	0	0	0	0	1
TraesCS4B02G393400		Bifunctional inhibitor/plant lipid transfer protein/seed storage helical domain			AT1G07747, AT1G66850, AT5G38195, AT1G43665, AT5G38170, AT1G73780, AT2G14846, AT1G43667, AT4G12825, AT3G18280, AT5G38197, AT1G43666, AT3G57310, AT5G38180, AT5G38160, AT1G48750					38	3	1		1	1	1	1	1	1	1	1	1	1	1	1	1	0	0	0	1
TraesCS5A02G329000	Defensin [Source:UniProtKB/TrEMBL;Acc:A0A060AJU4]	Knottin, scorpion toxin-like	TraesCS5A02G329000TraesCS5B02G329100TraesCS5D02G334900	A	AT2G31953, AT2G31957, AT2G02120, AT2G02130, AT2G02100					52	3	1		1	1	1	1	1	0	1	1	1	1	1	1	1	1	1	1	1
TraesCS2D02G515400		Glycine rich protein								51	3	1		1	1	1	1	1	0	1	1	1	1	1	1	1	1	0	1	1
TraesCS7A02G355400		Protodermal factor 1			AT2G42840					49	3	1		1	1	1	1	1	1	1	0	1	1	1	0	1	1	0	0	1
TraesCS3B02G205100		Late embryogenesis abundant protein, LEA_3 subgroup	TraesCS3A02G175400TraesCS3B02G205100TraesCS3D02G180800	B						49	3	1		1	1	1	1	1	1	1	0	0	1	1	0	1	1	0	1	1
TraesCS3D02G158600		Late embryogenesis abundant protein, LEA_2 subgroup			AT2G46140, AT1G01470					49	3	1		1	1	1	1	1	1	1	1	0	1	0	0	1	1	0	1	1
TraesCS1D02G414700	Iron-sulfur cluster assembly protein [Source:UniProtKB/TrEMBL;Acc:A0A1D6RFC6]	NIF system FeS cluster assembly, NifU, N-terminal	TraesCS1A02G406300TraesCS1B02G436500TraesCS1D02G414700	D	AT3G01020, AT4G22220, AT4G04080					49	3	1		1	1	1	1	1	0	1	1	1	1	0	0	1	1	0	1	1
TraesCS7D02G133100		Glycoside hydrolase, family 13, N-terminal	TraesCS7A02G133500TraesCS7B02G034600TraesCS7D02G133100	D	AT5G04360					49	3	1		1	1	1	1	1	1	1	1	1	1	1	0	0	1	0	0	1
TraesCS7D02G447800										49	3	1		1	1	1	1	1	1	1	1	0	0	1	0	1	1	0	1	1
TraesCS7A02G459900										48	3	1		1	1	1	1	1	1	1	1	0	0	1	1	1	1	0	0	0
TraesCS3D02G438300		Knottin, scorpion toxin-like superfamily	TraesCS3A02G445500TraesCS3B02G480100TraesCS3D02G438300	D						48	3	1		1	1	1	1	1	1	1	1	0	0	0	0	1	1	0	1	1
TraesCS7D02G448200										48	3	1		1	1	1	1	1	1	1	1	0	0	0	0	1	1	0	1	1
TraesCS1B02G436500	Iron-sulfur cluster assembly protein [Source:UniProtKB/TrEMBL;Acc:W5A636]	NIF system FeS cluster assembly, NifU, N-terminal	TraesCS1A02G406300TraesCS1B02G436500TraesCS1D02G414700	B	AT3G01020, AT4G22220, AT4G04080					49	3	1		1	1	1	1	1	1	1	1	1	1	0	0	1	1	0	1	1
TraesCS7D02G083700		Cereal seed allergen/trypsin and alpha-amylase inhibitor, conserved site								48	3	1		1	1	1	1	1	1	1	1	1	1	0	0	0	1	0	1	1
TraesCS3D02G180900		Late embryogenesis abundant protein, LEA_3 subgroup								47	3	1		1	1	1	1	1	1	1	0	0	1	1	0	0	1	0	1	1
TraesCS6D02G289900										47	3	1		1	1	1	1	1	0	0	1	0	1	1	0	1	1	0	1	1
TraesCS1D02G436000										47	3	1		1	1	1	1	1	1	1	1	0	0	0	0	1	1	0	1	1
TraesCS4A02G052100	Cysteine proteinase inhibitor [Source:UniProtKB/TrEMBL;Acc:A0A1D6RVE3]	Cystatin domain			AT5G47550, AT4G16500					47	3	1		1	1	1	1	1	1	1	1	0	0	0	0	1	1	0	1	1
TraesCS7B02G360500										46	3	1		1	1	1	1	1	1	1	1	0	0	0	0	1	1	0	0	1
TraesCSU02G183200	rRNA N-glycosidase [Source:UniProtKB/TrEMBL;Acc:A0A1D5ZL98]	Ribosome-inactivating protein								47	3	1		1	1	1	1	1	0	0	1	0	1	1	1	1	1	0	1	1
TraesCS1A02G063100		Bifunctional inhibitor/plant lipid transfer protein/seed storage helical domain superfamily			AT1G32280, AT4G33550, AT5G56480, AT4G30880					46	3	1		1	1	1	1	1	1	1	1	0	0	0	0	1	1	0	1	1
TraesCS4B02G329300			TraesCS5A02G500800TraesCS4B02G329300TraesCS4D02G326100	B	AT5G42290					46	3	1		1	1	1	1	1	0	0	1	0	1	1	0	1	1	0	1	1
TraesCS3B02G456500	Cysteine proteinase inhibitor [Source:UniProtKB/TrEMBL;Acc:W5D3R3]	Cystatin domain			AT2G31980					45	3	1		1	1	1	1	1	1	1	1	0	0	0	0	0	1	0	1	1
TraesCS5D02G431100		Bifunctional inhibitor/plant lipid transfer protein/seed storage helical domain superfamily			AT1G32280, AT4G33550, AT5G56480, AT4G30880					45	3	1		1	1	1	1	1	1	1	1	0	0	0	0	0	1	0	1	1
TraesCS3A02G325800		Homeobox domain	TraesCS3A02G325800TraesCS3B02G354900TraesCS3D02G319200	A	AT1G79840, AT4G21750, AT4G04890					47	3	1		1	1	1	1	1	1	1	1	1	1	0	0	1	1	0	1	1
TraesCS1D02G268200			TraesCS1A02G268300TraesCS1B02G278900TraesCS1D02G268200	D						46	3	1		1	1	1	1	1	1	1	1	1	0	0	0	1	1	0	1	1
TraesCS3D02G272600		Phytocyanin domain	TraesCS3A02G273200TraesCS3B02G306900TraesCS3D02G272600	D	AT4G32490, AT5G53870, AT4G27520, AT4G28365					45	3	1		1	1	1	1	1	0	0	1	0	1	1	0	1	1	0	1	1
TraesCS2A02G350700		Glycoside hydrolase, family 19, catalytic	TraesCS2A02G350700TraesCS2B02G369000TraesCS2D02G348800	A	AT3G54420, AT1G56680, AT2G43620, AT2G43610, AT2G43580, AT2G43590, AT3G47540, AT2G43570					45	3	1		1	1	1	1	1	0	1	1	1	1	1	0	0	1	0	0	1
TraesCS6A02G376700										45	3	1		1	1	1	1	1	1	1	0	0	1	1	0	1	1	0	1	1
TraesCSU02G130200		Proton-dependent oligopeptide transporter family			AT1G69870, AT1G69860, AT3G25280, AT3G25260, AT2G26690, AT2G02040, AT1G22550, AT2G37900, AT2G02020, AT5G19640, AT1G18880, AT3G47960, AT1G72120, AT1G27040, AT1G32450, AT3G21670, AT1G68570, AT5G46050, AT1G22540, AT5G46040, AT5G11570, AT5G14940, AT1G72130, AT5G62730, AT3G16180, AT1G72140, AT3G01350, AT3G53960, AT1G69850, AT1G52190, AT3G54450, AT1G62200, AT2G40460, AT5G01180, AT5G62680, AT1G22570, AT3…					45	3	1		1	1	1	1	1	1	1	1	0	1	0	0	1	1	0	1	1
TraesCS3D02G447400		Knottin, scorpion toxin-like superfamily	TraesCS3A02G454700TraesCS3B02G493300TraesCS3D02G447400	D						44	3	1		1	1	1	1	1	1	1	1	1	0	0	0	1	1	0	1	0
TraesCS1D02G063700		Bifunctional inhibitor/plant lipid transfer protein/seed storage helical domain superfamily			AT1G32280, AT4G33550, AT5G56480, AT4G30880					44	3	1		1	1	1	1	1	1	1	1	0	0	0	0	1	1	0	1	1
TraesCS4D02G359800		Transferase			AT5G48930					43	3	1		1	1	1	1	1	0	0	1	0	1	1	0	1	1	0	1	1
TraesCS1A02G388700		Alpha/Beta hydrolase fold	TraesCS1A02G388700TraesCS1B02G416800TraesCS1D02G396700	A	AT2G44970					40	3	1		1	1	1	1	1	0	0	1	0	1	0	0	0	1	0	0	1
TraesCS4B02G059300		Glutathione S-transferase, N-terminal			AT1G02930, AT2G30870, AT1G49860, AT4G02520, AT5G17220, AT1G02920, AT2G47730, AT1G02950, AT3G03190, AT2G02930, AT3G62760, AT2G30860, AT1G02940					44	3	1		1	1	1	1	1	1	1	1	0	1	1	0	1	1	0	1	1
TraesCS4D02G063400			TraesCS4A02G250200TraesCS4B02G064600TraesCS4D02G063400	D						44	3	1		1	1	1	1	1	0	1	1	1	1	1	0	1	1	0	1	1
TraesCS2D02G224400	Translation initiation factor [Source:UniProtKB/TrEMBL;Acc:Q8LRM9]	SUI1 domain	TraesCS2A02G219000TraesCS2B02G244400TraesCS2D02G224400	D	AT1G54290, AT5G54760, AT5G54940, AT4G27130					38	3	1		1	1	1	1	1	1	0	1	0	0	0	0	0	1	0	0	1
TraesCS5D02G289800		Oxoglutarate/iron-dependent dioxygenase			AT5G54000, AT1G49390, AT5G20400, AT5G20550					40	3	1		1	1	1	1	1	1	1	1	1	1	0	0	0	1	0	0	1
TraesCS7D02G206200		EF-hand domain	TraesCS7A02G202900TraesCS7B02G110100TraesCS7D02G206200	D	AT4G26740, AT2G33380, AT1G70680, AT1G23250, AT1G23240, AT5G55240, AT1G70670, AT5G29560					38	3	1		1	1	1	1	1	1	1	1	0	0	0	0	0	1	0	1	1
TraesCS7A02G133500	Limit dextrinase type starch debranching enzyme [Source:UniProtKB/TrEMBL;Acc:A1YUM8]	Glycoside hydrolase, family 13, N-terminal	TraesCS7A02G133500TraesCS7B02G034600TraesCS7D02G133100	A	AT5G04360					39	3	1		1	1	1	1	1	1	1	1	1	1	1	0	0	1	0	0	1
TraesCS1B02G226100		Major pollen allergen Lol pI	TraesCS1A02G212600TraesCS1B02G226100TraesCS1D02G215500	B	AT5G05290, AT2G37640, AT5G39260, AT3G55500, AT5G39270, AT2G40610, AT2G20750, AT1G20190, AT1G26770, AT2G45110, AT1G69530, AT1G12560, AT5G02260, AT4G28250, AT1G62980, AT4G38210, AT4G01630, AT5G56320, AT2G28950, AT2G03090, AT3G60570, AT5G39300, AT3G29030, AT5G39290, AT1G65681, AT2G39700, AT1G65680, AT3G15370, AT3G03220, AT5G39310, AT5G39280					36	3	1		1	1	1	1	1	1	1	1	0	0	0	0	0	1	0	0	1
TraesCS1D02G260500	DNA topoisomerase 2 [Source:UniProtKB/TrEMBL;Acc:A0A1D5SWF2]	DNA topoisomerase II, eukaryotic-type	TraesCS1A02G260500TraesCS1B02G271100TraesCS1D02G260500	D	AT2G13720, AT3G23890, AT5G18070					34	3	1		1	1	1	1	1	0	0	0	1	0	1	0	0	1	0	0	1
TraesCS5D02G275600		Protein of unknown function DUF538			AT5G46230, AT1G30020, AT1G09310, AT4G24130, AT1G56580					33	3	1		1	1	1	1	1	1	0	0	0	0	0	0	0	1	0	1	0
TraesCS1B02G423200		Cytochrome P450	TraesCS1A02G394900TraesCS1B02G423200TraesCS1D02G403100	B	AT5G24950, AT3G48310, AT5G24960, AT1G11610, AT3G48270, AT2G30770, AT3G48300, AT2G30750, AT4G13290, AT3G48320, AT3G48280, AT5G42590, AT4G13310					35	3	1		1	1	1	1	1	0	1	0	1	1	0	0	1	1	0	1	0
TraesCS3B02G404600		Basic-leucine zipper domain			AT2G36270, AT3G44460	bZIP	AT2G36270.1	2e-53	bZIP family protein	35	3	1		1	1	1	1	1	1	1	1	0	1	1	0	0	1	0	0	1
TraesCS2B02G244400	Translation initiation factor [Source:UniProtKB/TrEMBL;Acc:Q8LRM9]	SUI1 domain	TraesCS2A02G219000TraesCS2B02G244400TraesCS2D02G224400	B	AT1G54290, AT5G54760, AT5G54940, AT4G27130					30	3	1		1	1	1	1	1	0	0	0	1	0	0	0	0	0	0	0	1
TraesCS3D02G467600	Xylanase inhibitor TAXI-IV [Source:UniProtKB/TrEMBL;Acc:Q5TMB2]	Aspartic peptidase A1 family	TraesCS3A02G471900TraesCS3B02G515100TraesCS3D02G467600	D	AT5G19100, AT1G03220, AT5G19120, AT1G03230, AT5G48430, AT5G19110					44	3	1		1	1	1	1	1	1	1	0	1	1	1	1	1	1	0	0	0
TraesCS6B02G353600					AT1G05575, AT2G31945					42	3	1		1	1	1	1	1	1	1	1	0	0	0	0	1	1	0	1	1
TraesCS2B02G369000		Glycoside hydrolase, family 19, catalytic	TraesCS2A02G350700TraesCS2B02G369000TraesCS2D02G348800	B	AT3G54420, AT1G56680, AT2G43620, AT2G43610, AT2G43580, AT2G43590, AT3G47540, AT2G43570					43	3	1		1	1	1	1	1	0	1	1	1	1	1	0	1	1	0	1	1
TraesCS5B02G050800										40	3	1		1	1	1	1	1	1	1	1	1	1	0	0	0	1	0	1	1
TraesCS5D02G290600		Oxoglutarate/iron-dependent dioxygenase			AT5G54000, AT1G49390, AT5G20400, AT5G20550					39	3	1		1	1	1	1	1	1	1	1	1	1	0	0	0	1	0	1	1
TraesCS2B02G509700		Major facilitator, sugar transporter-like	TraesCS2A02G483400TraesCS2B02G509700TraesCS2D02G483300	B	AT3G20660, AT1G73220					37	3	1		1	1	1	1	1	0	0	1	0	1	1	0	0	1	0	1	1
TraesCS2A02G078100		Cytochrome P450			AT5G24950, AT3G48310, AT5G24960, AT1G11610, AT3G48270, AT2G30770, AT3G48300, AT2G30750, AT4G13290, AT3G48320, AT3G48280, AT5G42590, AT4G13310					34	3	1		1	1	1	1	1	1	0	0	0	0	0	0	0	1	0	0	1
TraesCS1A02G050400	Bidirectional sugar transporter SWEET [Source:UniProtKB/TrEMBL;Acc:W4ZVD1]	SWEET sugar transporter	TraesCS1A02G050400TraesCS1B02G066900TraesCS1D02G052700	A	AT4G10850, AT1G21460, AT5G62850, AT3G14770, AT1G66770, AT4G15920, AT3G28007, AT5G53190, AT3G48740, AT5G40260, AT5G23660, AT4G25010, AT3G16690, AT5G50800, AT2G39060, AT5G50790, AT5G13170					38	3	1		1	1	1	1	1	1	1	1	1	1	0	0	1	1	0	0	1
TraesCS5B02G468700		Glycoside hydrolase, family 28			AT5G44830, AT3G57510, AT3G07970, AT5G27530, AT4G32380, AT1G70500, AT1G23460, AT5G39910, AT4G35670, AT5G17200, AT3G15720, AT1G80140, AT1G80170, AT2G41850, AT4G32370, AT5G44840					34	3	1		1	1	1	1	1	1	1	0	0	0	0	0	0	1	0	0	1
TraesCS5D02G463300		Alpha-Amylase Inhibitors (AAI), Lipid Transfer (LT) and Seed Storage (SS) Protein			AT1G73890, AT2G44290, AT1G55260, AT3G58550, AT2G44300					35	3	1		1	1	1	1	1	1	1	1	1	1	0	0	1	0	0	0	1
TraesCS2D02G483300		Major facilitator, sugar transporter-like	TraesCS2A02G483400TraesCS2B02G509700TraesCS2D02G483300	D	AT3G20660, AT1G73220					35	3	1		1	1	1	1	1	1	0	1	0	1	1	0	0	1	0	1	1
TraesCS4B02G041100		Glycoside hydrolase family 1	TraesCS4A02G272900TraesCS4B02G041100TraesCS4D02G038500	B	AT1G45191, AT2G32860, AT4G27830, AT1G02850, AT3G03640, AT1G60270, AT3G60120, AT5G48375, AT3G60140, AT3G18070, AT4G21760, AT5G24540, AT5G44640, AT1G47600, AT4G27820, AT1G61810, AT1G26560, AT5G16580, AT5G26000, AT3G09260, AT1G66270, AT2G44450, AT1G60090, AT1G66280, AT5G36890, AT5G25980, AT3G62750, AT2G44460, AT5G54570, AT1G75940, AT5G28510, AT3G21370, AT1G61820, AT2G25630, AT1G52400, AT1G51470, AT5…					34	3	1		1	1	1	1	1	1	1	0	0	1	0	0	0	1	0	1	1
TraesCS5A02G046500		Knottin, scorpion toxin-like superfamily								35	3	1		1	1	1	1	1	1	1	1	1	1	1	0	0	0	0	1	1
TraesCS4D02G038500	Putative non-cyanogenic beta-glucosidase [Source:UniProtKB/TrEMBL;Acc:I3NM30]	Glycoside hydrolase family 1	TraesCS4A02G272900TraesCS4B02G041100TraesCS4D02G038500	D	AT1G45191, AT2G32860, AT4G27830, AT1G02850, AT3G03640, AT1G60270, AT3G60120, AT5G48375, AT3G60140, AT3G18070, AT4G21760, AT5G24540, AT5G44640, AT1G47600, AT4G27820, AT1G61810, AT1G26560, AT5G16580, AT5G26000, AT3G09260, AT1G66270, AT2G44450, AT1G60090, AT1G66280, AT5G36890, AT5G25980, AT3G62750, AT2G44460, AT5G54570, AT1G75940, AT5G28510, AT3G21370, AT1G61820, AT2G25630, AT1G52400, AT1G51470, AT5…					32	3	1		1	1	1	1	1	1	1	1	0	0	0	0	0	1	0	0	1
TraesCS5B02G531200	Type 2 non specific lipid transfer protein [Source:UniProtKB/TrEMBL;Acc:Q2PCC3]	Bifunctional inhibitor/plant lipid transfer protein/seed storage helical domain			AT1G07747, AT1G66850, AT5G38195, AT1G43665, AT5G38170, AT1G73780, AT2G14846, AT1G43667, AT4G12825, AT3G18280, AT5G38197, AT1G43666, AT3G57310, AT5G38180, AT5G38160, AT1G48750					35	3	1		1	1	1	1	1	1	0	0	1	0	0	0	0	1	0	0	1
TraesCS7D02G512800		Cytochrome P450	TraesCS7A02G523800TraesCS7B02G441100TraesCS7D02G512800	D	AT2G26710, AT4G27710, AT3G14690, AT3G14620, AT3G14640, AT5G24900, AT3G14610, AT3G14660, AT5G52400, AT3G14680, AT2G46960, AT5G38450, AT3G14650, AT1G67110, AT1G17060, AT3G14630, AT5G24910, AT1G75130, AT2G46950					28	3	1		1	1	0	1	1	0	1	0	0	0	0	0	0	1	0	0	1
TraesCS7A02G131287		Hydrophobic seed protein domain			AT4G22460, AT4G12480, AT4G12520, AT5G46900, AT1G62500, AT4G12490, AT4G12500, AT1G62510, AT3G22120, AT4G12530, AT2G10940, AT4G00165, AT4G12470, AT4G12550, AT4G22513, AT5G46890, AT4G22490, AT2G45180, AT4G15160, AT1G12100, AT4G12510, AT4G12545, AT1G12090, AT3G22142					36	3	1		1	1	1	1	1	1	1	0	0	1	1	1	1	0	0	1	1
TraesCS5B02G400600		Phytocyanin domain	TraesCS5A02G395800TraesCS5B02G400600TraesCS5D02G405100	B	AT4G12880					36	3	1		1	1	1	1	1	1	1	1	1	1	0	0	0	1	0	1	1
TraesCS5B02G282100		Oxoglutarate/iron-dependent dioxygenase			AT5G54000, AT1G49390, AT5G20400, AT5G20550					34	3	1		1	1	1	1	1	1	1	1	1	1	1	0	0	1	0	1	1
TraesCS1D02G379300			TraesCS1A02G372700TraesCS1B02G392700TraesCS1D02G379300	D						51	3	1		1	1	1	1	1	0	1	1	1	1	1	1	1	1	1	1	1
TraesCS2D02G328200		Bet v I/Major latex protein	TraesCS2A02G334000TraesCS2B02G347200TraesCS2D02G328200	D	AT1G70890, AT1G24000, AT1G70870, AT1G70850, AT5G28000, AT1G35260, AT1G70830, AT1G24020, AT1G70840, AT1G23130, AT5G28010, AT1G23120, AT1G35310, AT1G70860, AT1G70880					50	3	1		1	1	1	1	1	1	1	1	0	1	1	1	1	1	0	1	1
TraesCS7D02G367600		Protodermal factor 1			AT2G42840					49	3	1		1	1	1	1	1	1	1	1	1	1	1	0	1	1	0	1	0
TraesCS1D02G242300										48	3	1		1	1	1	1	1	0	1	1	0	1	1	0	1	1	0	1	1
TraesCS3B02G561000		Protein of unknown function DUF597			AT2G27930, AT1G32700, AT5G46710, AT2G12646, AT4G17900, AT2G01818, AT1G43000, AT1G31040, AT3G60670, AT1G21000, AT1G76590					48	3	1		1	1	1	1	1	1	1	1	0	0	1	0	1	1	0	1	1
TraesCS7B02G272400		Protodermal factor 1			AT2G42840					48	3	1		1	1	1	1	1	1	1	0	1	0	1	0	1	1	0	1	1
TraesCS5D02G145200		Plant lipid transfer protein/Par allergen	TraesCS5A02G147400TraesCS5B02G146000TraesCS5D02G145200	D	AT3G08770, AT2G18370, AT3G51600, AT2G15050, AT2G38530, AT2G15325, AT5G59310, AT4G33355, AT5G59320, AT2G38540, AT5G01870, AT3G51590, AT5G59330					48	3	1		1	1	1	1	1	0	0	1	0	1	1	0	1	1	1	1	1
TraesCS2D02G228700		PPM-type phosphatase domain	TraesCS2A02G222700TraesCS2B02G248200TraesCS2D02G228700	D	AT1G34750, AT4G28400, AT1G22280, AT2G20630, AT3G15260, AT1G78200					47	3	1		1	1	1	1	1	1	1	1	0	0	0	0	1	1	0	1	1
TraesCS6D02G018400		O-methyltransferase domain	TraesCS6A02G015400TraesCS6B02G022400TraesCS6D02G018400	D	AT5G53810, AT1G77530, AT1G21120, AT5G37170, AT5G54160, AT4G35150, AT1G63140, AT1G62900, AT1G33030, AT1G21130, AT1G77520, AT4G35160, AT1G21100, AT1G76790, AT1G21110, AT1G51990					45	3	1		1	1	1	1	1	0	1	0	0	1	1	0	1	1	0	0	0
TraesCS4D02G016000		Cupin 1			AT3G22640					50	3	1		1	1	1	1	1	1	1	1	1	1	1	1	1	1	0	1	1
TraesCS6A02G310500										46	3	1		1	1	1	1	1	1	0	1	0	1	1	0	1	1	0	0	1
TraesCS6D02G333000		Dehydrin								46	3	1		1	1	1	1	1	0	0	1	0	1	1	0	1	1	0	1	1
TraesCS5B02G011700	Alpha-galactosidase [Source:UniProtKB/TrEMBL;Acc:A0A1D5ZGJ0]	Glycoside hydrolase family 27/36, conserved site			AT5G08380, AT3G56310, AT5G08370					47	3	1		1	1	1	1	1	1	1	1	0	1	1	0	1	1	0	1	1
TraesCS1B02G278900			TraesCS1A02G268300TraesCS1B02G278900TraesCS1D02G268200	B						46	3	1		1	1	1	1	1	1	1	1	1	0	0	0	1	1	0	1	1
TraesCS3D02G319200		Homeobox domain	TraesCS3A02G325800TraesCS3B02G354900TraesCS3D02G319200	D	AT1G79840, AT4G21750, AT4G04890	HD-ZIP	AT4G04890.1	1e-112	protodermal factor 2	44	3	1		1	1	1	1	1	1	1	1	0	1	0	0	1	1	0	0	0
TraesCS3B02G470600		WD40 repeat	TraesCS3A02G436000TraesCS3B02G470600TraesCS3D02G428600	B	AT4G35370, AT4G18905, AT4G18900					44	3	1		1	1	1	1	1	0	0	1	0	1	0	0	1	1	0	1	1
TraesCS2A02G493800	Serine/threonine protein kinase, Hyperosmotic stress respons [Source: Projected from Oryza sativa (Os03g0390200)]	Protein kinase domain	TraesCS2A02G493800TraesCS2B02G521800TraesCS2D02G493700	A	AT5G08590, AT4G40010, AT5G66880, AT5G63650, AT1G78290, AT2G23030, AT3G50500, AT1G60940, AT1G10940, AT4G33950					43	3	1		1	1	1	1	1	1	1	1	0	0	0	0	0	1	0	0	1
TraesCS1B02G018000		Knottin, scorpion toxin-like	TraesCS1A02G014000TraesCS1B02G018000TraesCS1D02G011900	B	AT5G63660, AT2G02100, AT2G02130, AT2G02140, AT2G02120, AT1G61070, AT2G31953, AT2G31957, AT2G02147					46	3	1		1	1	1	1	1	1	1	1	1	0	1	0	1	1	0	1	1
TraesCS5A02G303400		GroES-like superfamily	TraesCS5A02G303400TraesCS5B02G303800TraesCS5D02G310500	A	AT5G16990, AT5G16970, AT5G17000, AT5G38000, AT1G65560, AT5G37940, AT5G37980, AT1G26320, AT3G03080, AT5G16980, AT5G16960, AT3G59845					46	3	1		1	1	1	1	1	1	1	1	0	1	1	0	1	1	0	1	1
TraesCS6D02G131400										46	3	1		1	1	1	1	1	1	1	1	1	1	0	0	1	1	0	1	1
TraesCS4D02G180800	Hexosyltransferase [Source:UniProtKB/TrEMBL;Acc:A0A1D5XYD6]	Glycosyl transferase, family 8	TraesCS4A02G125300TraesCS4B02G179300TraesCS4D02G180800	D	AT1G56600, AT5G30500, AT5G23790, AT1G09350, AT1G60450, AT4G26250, AT1G60470, AT2G47180					45	3	1		1	1	1	1	1	0	0	1	0	1	1	1	1	1	0	1	1
TraesCS1D02G100100		Glycosyl transferase, family 1	TraesCS1A02G091500TraesCS1B02G119300TraesCS1D02G100100	D	AT1G11720					44	3	1		1	1	1	1	1	1	1	1	0	1	0	0	0	1	0	1	1
TraesCS1D02G252900	Pyruvate, phosphate dikinase [Source:UniProtKB/TrEMBL;Acc:A0A1D6D8L9]	PEP-utilising enzyme, C-terminal	TraesCS1A02G253400TraesCS1B02G264900TraesCS1D02G252900	D	AT4G15530					44	3	1		1	1	1	1	1	1	1	1	0	1	1	0	0	1	0	0	1
TraesCS3B02G354900		Homeobox domain	TraesCS3A02G325800TraesCS3B02G354900TraesCS3D02G319200	B	AT1G79840, AT4G21750, AT4G04890	HD-ZIP	AT4G04890.1	1e-118	protodermal factor 2	42	3	1		1	1	1	1	1	1	1	1	0	0	0	0	1	1	0	0	0
TraesCS5A02G422900		Bifunctional inhibitor/plant lipid transfer protein/seed storage helical domain			AT1G32280, AT4G33550, AT5G56480, AT4G30880					42	3	1		1	1	1	1	1	1	1	1	0	0	0	0	1	1	0	0	0
TraesCS3A02G102100		Thiamine pyrophosphate enzyme, C-terminal TPP-binding			AT5G01330, AT5G54960, AT5G01320, AT4G33070					43	3	1		1	1	1	1	1	1	1	1	1	1	1	0	0	1	0	0	0
TraesCS1B02G080900		Bifunctional inhibitor/plant lipid transfer protein/seed storage helical domain superfamily			AT1G32280, AT4G33550, AT5G56480, AT4G30880					43	3	1		1	1	1	1	1	1	1	1	0	0	0	0	1	1	0	1	1
TraesCS2D02G179600		Nuclear transcription factor Y subunit A	TraesCS2A02G172500TraesCS2B02G198700TraesCS2D02G179600	D	AT2G34720, AT1G17590, AT1G54160, AT3G14020, AT1G30500, AT1G72830, AT3G20910	NF-YA	AT1G54160.1	5e-40	nuclear factor Y, subunit A5	42	3	1		1	1	1	1	1	1	1	1	0	1	0	0	0	1	0	0	1
TraesCS4B02G380000		Proton-dependent oligopeptide transporter family			AT1G69870, AT1G69860, AT3G25280, AT3G25260, AT2G26690, AT2G02040, AT1G22550, AT2G37900, AT2G02020, AT5G19640, AT1G18880, AT3G47960, AT1G72120, AT1G27040, AT1G32450, AT3G21670, AT1G68570, AT5G46050, AT1G22540, AT5G46040, AT5G11570, AT5G14940, AT1G72130, AT5G62730, AT3G16180, AT1G72140, AT3G01350, AT3G53960, AT1G69850, AT1G52190, AT3G54450, AT1G62200, AT2G40460, AT5G01180, AT5G62680, AT1G22570, AT3…					40	3	1		1	1	1	1	1	1	1	1	0	0	0	0	0	1	0	0	0
TraesCS4D02G082500		Aspartic peptidase A1 family	TraesCS4A02G231400TraesCS4B02G084600TraesCS4D02G082500	D	AT1G25510					42	3	1		1	1	1	1	1	1	1	1	0	0	0	0	1	1	0	1	1
TraesCS7A02G070100	Starch synthase, chloroplastic/amyloplastic [Source:UniProtKB/TrEMBL;Acc:B3V9H7]	Glycosyl transferase, family 1			AT1G32900					41	3	1		1	1	1	1	1	0	1	1	1	1	0	0	0	1	0	0	1
TraesCS1B02G119300		Glycosyl transferase, family 1	TraesCS1A02G091500TraesCS1B02G119300TraesCS1D02G100100	B	AT1G11720					40	3	1		1	1	1	1	1	1	1	1	0	1	0	0	0	1	0	0	0
TraesCS5B02G508700		Pumilio RNA-binding repeat	TraesCS4A02G364800TraesCS5B02G508700TraesCS5D02G508700	B	AT3G16810					38	3	1		1	1	1	1	1	1	0	0	0	0	0	0	0	1	0	0	1
TraesCS7D02G186400		NADP-dependent oxidoreductase domain			AT1G60710, AT1G10810, AT1G60730, AT1G60680, AT1G60690, AT1G60750					41	3	1		1	1	1	1	1	1	1	1	0	1	0	0	1	1	0	0	1
TraesCS1B02G081000					AT1G32280, AT4G33550, AT5G56480, AT4G30880					40	3	1		1	1	1	1	1	1	1	1	0	0	0	0	0	1	0	1	1
TraesCS6A02G086200	Histone H2B [Source:UniProtKB/TrEMBL;Acc:W5GF52]	Histone H2B			AT1G07790, AT5G22880, AT5G02570, AT3G45980, AT5G59910, AT3G09480, AT3G53650, AT3G46030, AT2G28720, AT2G37470					38	3	1		1	1	1	1	1	0	1	1	1	1	0	0	0	1	0	0	1
TraesCS1A02G260500	DNA topoisomerase 2 [Source:UniProtKB/TrEMBL;Acc:A0A341NN59]	DNA topoisomerase II, eukaryotic-type	TraesCS1A02G260500TraesCS1B02G271100TraesCS1D02G260500	A	AT2G13720, AT3G23890, AT5G18070					37	3	1		1	1	1	1	1	0	1	0	1	0	1	0	0	1	0	1	1
TraesCS1D02G236400			TraesCS1A02G235900TraesCS1B02G247900TraesCS1D02G236400	D	AT1G10790, AT3G56590, AT3G10810					37	3	1		1	1	1	1	1	1	1	1	1	1	0	0	0	0	0	0	1
TraesCS5B02G216000		FAD/NAD(P)-binding domain superfamily	TraesCS5A02G217200TraesCS5B02G216000TraesCS5D02G225200	B	AT1G21430, AT5G43890, AT1G04180, AT1G48910, AT2G33230, AT4G13260, AT5G25620, AT5G11320, AT1G04610, AT4G32540, AT4G28720					35	3	1		1	1	1	1	1	1	1	1	0	0	0	0	0	1	0	0	1
TraesCS2A02G303500	F-box protein 7 [Source:Projected from Arabidopsis thaliana (AT1G21760) UniProtKB/Swiss-Prot;Acc:Q9XI00]	F-box domain	TraesCS2A02G303500TraesCS2B02G320100TraesCS2D02G302000	A	AT1G21760					34	3	1		1	1	1	1	1	0	0	1	0	1	0	0	0	1	0	0	1
TraesCS5A02G217200		FAD/NAD(P)-binding domain superfamily	TraesCS5A02G217200TraesCS5B02G216000TraesCS5D02G225200	A	AT1G21430, AT5G43890, AT1G04180, AT1G48910, AT2G33230, AT4G13260, AT5G25620, AT5G11320, AT1G04610, AT4G32540, AT4G28720					34	3	1		1	1	1	1	1	1	1	1	0	0	0	0	0	1	0	0	1
TraesCS6D02G166100		ABC transporter-like	TraesCS6A02G178500TraesCS6B02G205900TraesCS6D02G166100	D	AT1G59870, AT4G15215, AT2G29940, AT2G26910, AT1G15520, AT1G66950, AT4G15233, AT4G15236, AT4G15230, AT3G16340, AT2G36380, AT3G30842, AT1G15210, AT2G37280, AT3G53480					34	3	1		1	1	1	1	1	1	1	1	0	0	0	0	0	1	0	1	1
TraesCS5A02G267700		Protein of unknown function DUF538	TraesCS5A02G267700TraesCS5B02G267600TraesCS5D02G275500	A	AT5G46230, AT1G30020, AT1G09310, AT4G24130, AT1G56580					32	3	1		1	1	1	1	1	1	0	0	1	1	0	0	0	1	0	0	0
TraesCS4B02G014300		Dehydrin HIRD11-like	TraesCS4A02G299100TraesCS4B02G014300TraesCS4D02G012500	B						31	3	1		1	1	1	1	1	1	0	1	0	0	0	0	0	1	0	0	0
TraesCS4B02G328000	Alpha-amylase/trypsin inhibitor CM16 [Source:UniProtKB/Swiss-Prot;Acc:P16159]	Cereal seed allergen/trypsin and alpha-amylase inhibitor, conserved site								36	3	1		1	1	1	1	1	1	1	1	1	1	1	0	0	1	0	1	1
TraesCS5D02G275500		Protein of unknown function DUF538	TraesCS5A02G267700TraesCS5B02G267600TraesCS5D02G275500	D	AT5G46230, AT1G30020, AT1G09310, AT4G24130, AT1G56580					31	3	1		1	1	1	1	1	1	0	0	1	1	0	0	0	1	0	0	0
TraesCS5A02G424700		Dehydrin								46	3	1		1	1	1	1	1	0	1	1	1	1	1	0	1	1	0	0	0
TraesCS4A02G397000		GDSL lipase/esterase			AT3G53100, AT5G22810, AT5G03820, AT3G16370, AT5G03810					45	3	1		1	1	1	1	1	0	1	1	0	1	1	0	1	1	0	0	1
TraesCS4A02G201700	Peroxidase [Source:UniProtKB/TrEMBL;Acc:W5DQW1]	Plant peroxidase	TraesCS4A02G201700TraesCS4B02G105800TraesCS4D02G102600	A	AT4G25980, AT1G77100, AT2G41480					43	3	1		1	1	1	1	1	0	0	1	0	1	1	1	1	1	0	0	0
TraesCS3A02G009500		Pectinesterase inhibitor domain			AT5G46960, AT5G46940, AT5G38610, AT1G54620, AT5G46950, AT5G46980, AT5G46970, AT5G46930, AT5G46990					42	3	1		1	1	1	1	1	1	1	1	0	0	0	0	1	1	0	0	0
TraesCS1A02G014000	Defensin [Source:UniProtKB/TrEMBL;Acc:W4ZWJ1]	Knottin, scorpion toxin-like	TraesCS1A02G014000TraesCS1B02G018000TraesCS1D02G011900	A	AT5G63660, AT2G02100, AT2G02130, AT2G02140, AT2G02120, AT1G61070, AT2G31953, AT2G31957, AT2G02147					43	3	1		1	1	1	1	1	0	1	1	1	1	1	0	1	1	0	0	0
TraesCS3D02G343900		FAD/NAD(P)-binding domain	TraesCS3A02G349900TraesCS3B02G382500TraesCS3D02G343900	D	AT2G29990, AT1G07180					38	3	1		1	1	1	1	1	1	1	1	0	0	0	0	0	1	0	0	1
TraesCS6D02G046400	Histone H2B [Source:UniProtKB/TrEMBL;Acc:A0A1D6BE89]	Histone H2B			AT1G07790, AT5G22880, AT5G02570, AT3G45980, AT5G59910, AT3G09480, AT3G53650, AT3G46030, AT2G28720, AT2G37470					38	3	1		1	1	1	1	1	0	1	1	1	1	0	0	1	1	0	0	1
TraesCS1A02G212600	Expansin EXPB2 [Source:UniProtKB/TrEMBL;Acc:Q6QFA2]	Major pollen allergen Lol pI	TraesCS1A02G212600TraesCS1B02G226100TraesCS1D02G215500	A	AT5G05290, AT2G37640, AT5G39260, AT3G55500, AT5G39270, AT2G40610, AT2G20750, AT1G20190, AT1G26770, AT2G45110, AT1G69530, AT1G12560, AT5G02260, AT4G28250, AT1G62980, AT4G38210, AT4G01630, AT5G56320, AT2G28950, AT2G03090, AT3G60570, AT5G39300, AT3G29030, AT5G39290, AT1G65681, AT2G39700, AT1G65680, AT3G15370, AT3G03220, AT5G39310, AT5G39280					36	3	1		1	1	1	1	1	1	1	1	0	0	0	0	0	1	0	0	1
TraesCS7A02G119400	Histone H3.2 [Source:UniProtKB/Swiss-Prot;Acc:P68428]	Histone H3/CENP-A			AT1G19890, AT4G40030, AT4G40040, AT1G75600, AT5G12910, AT5G10400, AT1G01370, AT1G09200, AT5G10980, AT5G10390, AT1G13370, AT5G65350, AT5G65360, AT3G27360					34	3	1		1	1	1	1	1	0	1	1	0	0	0	0	0	1	0	0	1
TraesCS2D02G026900		Amidase signature domain			AT4G34880					34	3	1		1	1	1	1	1	0	0	0	0	0	1	0	0	1	0	1	1
TraesCS4A02G333200		Phytocyanin domain			AT3G60270, AT5G07475, AT3G53330, AT1G72230, AT3G27200, AT4G01380, AT2G44790, AT2G32300, AT2G31050, AT2G26720, AT2G02850, AT3G60280, AT1G22480, AT3G17675, AT5G26330, AT1G17800					33	3	1		1	1	1	1	1	0	0	0	0	0	1	0	0	1	0	0	1
TraesCS1D02G366300	Histone H2B [Source:UniProtKB/TrEMBL;Acc:A0A0C4BIL4]	Histone H2B			AT1G07790, AT5G22880, AT5G02570, AT3G45980, AT5G59910, AT3G09480, AT3G53650, AT3G46030, AT2G28720, AT2G37470					35	3	1		1	1	1	1	1	0	1	0	1	1	0	0	0	1	0	1	1
TraesCS2D02G545800		Amine oxidase			AT3G23530, AT3G23470, AT3G23510, AT3G23460, AT3G23480					35	3	1		1	1	1	1	1	1	1	1	0	0	0	0	0	1	0	1	1
TraesCS6B02G116000	Histone H2B [Source:UniProtKB/TrEMBL;Acc:W5GCJ7]	Histone H2B			AT1G07790, AT5G22880, AT5G02570, AT3G45980, AT5G59910, AT3G09480, AT3G53650, AT3G46030, AT2G28720, AT2G37470					35	3	1		1	1	1	1	1	0	0	1	1	1	0	0	1	1	0	0	1
TraesCS6B02G288000	Histone H4 [Source:UniProtKB/TrEMBL;Acc:A0A077RYQ1]	Histone H4			AT1G07660, AT5G59970, AT3G46320, AT3G53730, AT3G45930, AT1G07820, AT2G28740, AT5G59690					35	3	1		1	1	1	1	1	0	1	1	1	1	0	0	1	1	0	0	1
TraesCS1B02G049100	Histone H2A [Source:UniProtKB/TrEMBL;Acc:W5A8H1]	Histone H2A	TraesCS1A02G038200TraesCS1B02G049100TraesCS1D02G039900	B	AT1G54690, AT4G27230, AT3G20670, AT1G51060, AT5G27670, AT5G59870, AT5G54640, AT1G08880, AT5G02560					32	3	1		1	1	1	1	1	0	1	1	0	0	0	0	0	1	0	1	1
TraesCS3D02G449200		Alpha/beta hydrolase fold-1			AT3G50440, AT2G23620, AT5G10300, AT2G23600, AT4G37150, AT2G23560, AT2G23580, AT2G23590, AT4G37140, AT2G23610, AT2G23550					31	3	1		1	1	1	1	1	1	1	1	0	0	0	0	0	1	0	0	0
TraesCS1B02G146200	DNA helicase [Source:UniProtKB/TrEMBL;Acc:A0A341NZV6]	MCM domain	TraesCS1A02G129400TraesCS1B02G146200TraesCS1D02G125300	B	AT5G44635					31	3	1		1	1	1	1	1	1	0	0	1	1	0	0	0	1	0	0	1
TraesCS7D02G135000		SANT/Myb domain			AT3G10580, AT2G38090					30	3	1		1	1	1	1	1	1	1	1	0	0	0	0	0	1	0	0	0
TraesCS5A02G267800		Protein of unknown function DUF538			AT5G46230, AT1G30020, AT1G09310, AT4G24130, AT1G56580					30	3	1		1	1	0	1	1	1	0	0	1	1	0	0	0	1	0	1	0
TraesCS1D02G270300		Gibberellin regulated protein			AT4G09610, AT2G18420, AT4G09600, AT1G22690, AT1G75750					40	3	1		1	1	1	1	1	0	1	1	1	1	1	1	1	1	0	0	1
TraesCSU02G056700		Plant lipid transfer protein/Par allergen			AT3G08770, AT2G18370, AT3G51600, AT2G15050, AT2G38530, AT2G15325, AT5G59310, AT4G33355, AT5G59320, AT2G38540, AT5G01870, AT3G51590, AT5G59330					36	3	1		1	1	1	1	1	1	1	1	0	1	1	0	1	1	0	0	1
TraesCS2B02G574800		Amine oxidase	TraesCS2A02G544500TraesCS2B02G574800TraesCS2D02G545500	B	AT3G23530, AT3G23470, AT3G23510, AT3G23460, AT3G23480					34	3	1		1	1	1	1	1	0	1	1	1	1	1	0	1	0	0	0	1
TraesCS5A02G282800		Oxoglutarate/iron-dependent dioxygenase			AT5G54000, AT1G49390, AT5G20400, AT5G20550					31	3	1		1	1	1	1	1	1	1	1	0	0	0	0	0	1	0	0	0
TraesCS4B02G328100	Alpha amylase inhibitor protein [Source:UniProtKB/TrEMBL;Acc:Q53YX8]	Cereal seed allergen/trypsin and alpha-amylase inhibitor, conserved site								33	3	1		1	1	1	1	1	1	1	1	1	1	0	0	0	1	0	1	1
TraesCS2A02G483400		Major facilitator, sugar transporter-like	TraesCS2A02G483400TraesCS2B02G509700TraesCS2D02G483300	A	AT3G20660, AT1G73220					31	3	1		1	1	1	1	1	0	0	1	0	1	1	0	0	1	0	1	1
TraesCS2D02G344200	Malate synthase [Source:Projected from Arabidopsis thaliana (AT5G03860) UniProtKB/Swiss-Prot;Acc:Q9LZC3]	Malate synthase	TraesCS2A02G345500TraesCS2B02G364000TraesCS2D02G344200	D	AT5G03860					30	3	1		1	1	1	1	1	1	0	1	0	0	0	0	0	1	0	1	1
TraesCS4B02G112000		ABA/WDS induced protein	TraesCS4A02G208400TraesCS4B02G112000TraesCS4D02G109500	B						28	3	1		1	1	0	1	1	1	0	0	0	1	0	0	0	1	0	0	1
TraesCS2B02G541900										42	3	1		1	1	1	1	1	1	1	1	1	1	1	1	1	1	0	0	0
TraesCS7D02G130605		Hydrophobic seed protein domain			AT4G22460, AT4G12480, AT4G12520, AT5G46900, AT1G62500, AT4G12490, AT4G12500, AT1G62510, AT3G22120, AT4G12530, AT2G10940, AT4G00165, AT4G12470, AT4G12550, AT4G22513, AT5G46890, AT4G22490, AT2G45180, AT4G15160, AT1G12100, AT4G12510, AT4G12545, AT1G12090, AT3G22142					34	3	1		1	1	1	1	1	1	1	0	1	1	1	0	1	0	0	0	1
TraesCS5D02G326100			TraesCS5A02G320200TraesCS5B02G320400TraesCS5D02G326100	D	AT3G52470, AT5G05657, AT2G35960, AT4G01410, AT3G44220, AT5G22200, AT5G53730, AT5G06330, AT3G11660, AT4G09590, AT2G35970					31	3	1		1	1	1	1	1	1	1	1	1	1	0	0	1	0	0	0	0
TraesCS4A02G241900		B3 DNA binding domain			AT4G01580, AT3G18960, AT3G18990	B3	AT3G18990.1	3e-13	B3 family protein	30	3	1		1	1	1	1	1	0	0	1	0	1	1	0	1	0	0	0	1
TraesCS3A02G241100		Aspartic peptidase A1 family			AT4G04460, AT1G62290, AT1G11910, AT4G22050, AT1G69100					33	3	1		1	1	0	1	1	1	1	1	1	1	1	1	1	1	0	0	1
TraesCS4D02G325000		Cereal seed allergen/trypsin and alpha-amylase inhibitor, conserved site								32	3	1		1	1	0	1	1	1	1	1	1	1	1	0	1	0	0	1	1
TraesCS4D02G071900		B3 DNA binding domain			AT4G01580, AT3G18960, AT3G18990	B3	AT3G18990.1	8e-14	B3 family protein	32	3	1		1	1	1	1	1	0	0	1	0	1	1	0	1	0	0	0	1
TraesCS1A02G232200		Late embryogenesis abundant protein, LEA_2 subgroup	TraesCS1A02G232200TraesCS1B02G245500TraesCS1D02G233500	A	AT3G52470, AT5G05657, AT2G35960, AT4G01410, AT3G44220, AT5G22200, AT5G53730, AT5G06330, AT3G11660, AT4G09590, AT2G35970					31	3	1		1	1	1	1	1	0	1	1	1	1	1	0	1	1	0	0	0
TraesCS6D02G281600		Glycoside hydrolase, family 3, N-terminal			AT5G10560, AT5G09700, AT5G64570, AT5G49360, AT1G78060, AT3G19620, AT5G09730, AT1G02640					30	3	1		1	1	1	1	1	1	1	0	0	0	0	1	1	1	0	0	1
TraesCS1D02G237500	(1,31,4) beta glucanase [Source:UniProtKB/TrEMBL;Acc:Q7DLM1]	Glycoside hydrolase family 17	TraesCS1A02G234600TraesCS1B02G249000TraesCS1D02G237500	D	AT3G57240, AT1G77790, AT5G20390, AT5G20340, AT1G77780, AT1G33220, AT5G20330, AT4G16260, AT3G57270, AT3G57260, AT5G20560					35	3	1		1	1	1	1	1	0	1	1	1	1	1	0	1	0	0	0	0
TraesCS3A02G510600	Peroxidase [Source:UniProtKB/TrEMBL;Acc:A0A1D5VBU9]	Plant peroxidase	TraesCS3A02G510600TraesCS3B02G578000TraesCS3D02G517000	A	AT4G08780, AT4G33420, AT3G21770, AT4G08770, AT5G64110, AT2G38390, AT1G49570, AT1G14550, AT5G66390, AT5G15180, AT5G39580, AT5G06730, AT2G38380, AT2G22420, AT4G36430, AT4G26010, AT1G05260, AT1G44970, AT5G06720, AT2G39040, AT4G16270, AT3G49120, AT5G64100, AT1G71695, AT1G05240, AT3G42570, AT2G43480, AT3G32980, AT1G14540, AT5G51890, AT4G11290, AT1G34510, AT3G03670, AT5G58390, AT5G17820, AT1G68850, AT5…					35	3	1		1	1	1	1	1	0	1	1	1	1	1	1	1	1	0	0	0
TraesCS3D02G524700	Wheatwin-2 [Source:UniProtKB/Swiss-Prot;Acc:O64393]	Barwin domain	TraesCS3A02G517100TraesCS3B02G584700TraesCS3D02G524700	D	AT3G04720					49	3	1		1	1	1	1	1	1	1	1	1	1	1	1	1	1	0	1	0
TraesCS6D02G089200	Endoglucanase [Source:UniProtKB/TrEMBL;Acc:A0A1D6BEU5]	Glycoside hydrolase family 9			AT4G39010, AT4G23560, AT1G64390, AT2G32990, AT1G22880, AT2G44570, AT2G44540, AT1G19940, AT3G43860, AT2G44550, AT1G75680, AT4G38990, AT2G44560, AT4G02290, AT1G71380, AT1G70710, AT4G11050, AT1G02800, AT4G09740, AT4G39000, AT1G23210, AT1G48930					49	3	1		1	1	1	1	1	1	1	1	1	0	1	1	1	1	0	1	1
TraesCS4A02G431200		Acid phosphatase, class B-like			AT5G24780, AT4G29270, AT1G04040, AT4G25150, AT2G38600, AT4G29260, AT5G51260, AT5G24770, AT5G44020					48	3	1		1	1	1	1	1	1	1	1	1	1	0	0	1	1	0	1	1
TraesCS6D02G057400										48	3	1		1	1	1	1	1	1	1	1	1	1	0	0	1	1	0	1	1
TraesCS6B02G383800		Dehydrin								47	3	1		1	1	1	1	1	0	1	1	1	1	0	0	1	1	0	1	1
TraesCS2A02G133100		Glyoxalase/fosfomycin resistance/dioxygenase domain	TraesCS2A02G133100TraesCS2B02G156600TraesCS2D02G135100	A	AT1G15380, AT1G80160, AT2G28420					46	3	1		1	1	1	1	1	0	0	1	0	1	1	0	1	1	0	1	1
TraesCS5B02G531600		Short-chain dehydrogenase/reductase SDR			AT2G29150, AT2G29290, AT5G06060, AT2G29350, AT2G29330, AT2G29260, AT2G29170, AT2G29320, AT2G29310, AT1G07450, AT2G29360, AT2G30670, AT2G29300, AT2G29340, AT2G29370, AT1G07440					46	3	1		1	1	1	1	1	0	0	1	0	1	1	0	1	1	0	1	1
TraesCS4B02G252100		Glycoside hydrolase, family 3, N-terminal	TraesCS4A02G052200TraesCS4B02G252100TraesCS4D02G252100	B	AT5G10560, AT5G09700, AT5G64570, AT5G49360, AT1G78060, AT3G19620, AT5G09730, AT1G02640					45	3	1		1	1	1	1	1	1	1	0	0	0	1	0	1	1	0	0	1
TraesCS2D02G182500	COBRA-like protein [Source:UniProtKB/TrEMBL;Acc:W5C729]	COBRA, plant	TraesCS2A02G175100TraesCS2B02G201500TraesCS2D02G182500	D	AT5G15630, AT3G02210, AT1G09790, AT3G29810, AT5G60920					44	3	1		1	1	1	1	1	1	1	0	0	0	1	0	1	1	0	0	0
TraesCS1D02G161900	Alpha-galactosidase [Source:UniProtKB/TrEMBL;Acc:A0A1D5STE4]	Glycoside hydrolase family 27/36, conserved site			AT5G08380, AT3G56310, AT5G08370					43	3	1		1	1	1	1	1	0	0	0	0	1	1	0	1	1	0	0	0
TraesCS3A02G517100	Wheatwin-1 [Source:UniProtKB/Swiss-Prot;Acc:O64392]	Barwin domain	TraesCS3A02G517100TraesCS3B02G584700TraesCS3D02G524700	A	AT3G04720					50	3	1		1	1	1	1	1	1	1	1	1	1	1	1	1	1	1	1	1
TraesCS3A02G421000	Cysteine proteinase inhibitor [Source:UniProtKB/TrEMBL;Acc:A0A1D5VAF2]	Cystatin domain			AT2G31980					47	3	1		1	1	1	1	1	1	1	1	0	1	1	0	1	1	0	1	1
TraesCS7D02G026300		Late embryogenesis abundant protein, LEA_1 subgroup								47	3	1		1	1	1	1	1	0	1	1	1	1	1	0	1	1	0	1	1
TraesCS3D02G061400		Pectinesterase inhibitor domain	TraesCS3A02G061500TraesCS3B02G074200TraesCS3D02G061400	D	AT5G46940					45	3	1		1	1	1	1	1	1	1	0	0	1	1	1	1	1	0	0	0
TraesCS4A02G386000										45	3	1		1	1	1	1	1	1	1	1	0	0	0	0	1	1	0	1	1
TraesCS7D02G036600	Sucrose synthase [Source:UniProtKB/TrEMBL;Acc:A0A1D6D1F6]	Sucrose synthase			AT4G02280, AT3G43190, AT5G37180, AT5G20830, AT5G49190, AT1G73370					45	3	1		1	1	1	1	1	1	1	1	0	0	0	0	1	1	0	1	1
TraesCS3A02G150800		Late embryogenesis abundant protein, LEA_2 subgroup			AT2G46140, AT1G01470					44	3	1		1	1	1	1	1	1	1	0	0	1	0	0	0	1	0	1	1
TraesCS2B02G425400		Cytochrome P450	TraesCS2A02G407500TraesCS2B02G425400TraesCS2D02G404600	B	AT2G45510, AT2G45970, AT2G44890, AT2G27690, AT4G00360, AT4G39500, AT3G56630, AT2G21910, AT1G57750, AT1G13140, AT1G47620, AT3G48520, AT5G02900, AT2G23180, AT3G01900, AT1G34540, AT1G65340, AT5G52320, AT4G39480, AT4G32170, AT5G23190, AT3G26125, AT1G01600, AT1G66030, AT5G08250, AT4G39510, AT1G69500, AT5G63450, AT1G24540, AT1G13150, AT5G58860, AT1G63710, AT4G39490					43	3	1		1	1	1	1	1	0	0	0	0	1	1	0	1	1	0	0	1
TraesCS2D02G288700			TraesCS2A02G290800TraesCS2B02G307200TraesCS2D02G288700	D	AT3G62730, AT1G47980					46	3	1		1	1	1	1	1	0	1	1	0	1	1	1	1	1	0	1	1
TraesCS5B02G303800		GroES-like superfamily	TraesCS5A02G303400TraesCS5B02G303800TraesCS5D02G310500	B	AT5G16990, AT5G16970, AT5G17000, AT5G38000, AT1G65560, AT5G37940, AT5G37980, AT1G26320, AT3G03080, AT5G16980, AT5G16960, AT3G59845					44	3	1		1	1	1	1	1	1	1	1	0	1	1	0	1	1	0	0	0
TraesCS2D02G177700		Six-bladed beta-propeller, TolB-like	TraesCS2A02G170200TraesCS2B02G196500TraesCS2D02G177700	D	AT3G51430, AT3G51440, AT3G51420, AT3G51450					44	3	1		1	1	1	1	1	0	1	1	0	1	1	0	1	1	0	0	1
TraesCS1A02G242400										44	3	1		1	1	1	1	1	0	0	1	0	1	1	0	1	1	0	1	1
TraesCS3D02G447500		Knottin, scorpion toxin-like superfamily								44	3	1		1	1	1	1	1	1	1	1	0	0	0	0	1	1	0	1	1
TraesCS4B02G017500		Cupin 1			AT3G22640					46	3	1		1	1	1	1	1	1	1	1	1	1	1	1	1	1	0	1	0
TraesCS4B02G011500		HPT domain superfamily			AT3G21510, AT1G03430, AT3G29350, AT4G04402, AT3G16360, AT1G80100, AT5G39340, AT5G19710					43	3	1		1	1	1	1	1	1	1	1	0	0	1	0	1	1	0	0	1
TraesCS3A02G508600		NAD(P)-binding domain superfamily	TraesCS3A02G508600TraesCS3B02G574600TraesCS3D02G514300	A	AT4G24220					43	3	1		1	1	1	1	1	0	0	1	0	1	1	0	1	1	0	1	1
TraesCS1A02G426600										43	3	1		1	1	1	1	1	1	1	1	0	0	0	0	1	1	0	1	1
TraesCS2A02G135400	Pectinesterase [Source:UniProtKB/TrEMBL;Acc:A0A1D5TKT2]	Pectinesterase, catalytic	TraesCS2A02G135400TraesCS2B02G159300TraesCS2D02G137800	A	AT2G19150, AT5G18990, AT3G24130, AT5G26810, AT2G47280					44	3	1		1	1	1	1	1	1	1	1	1	1	1	0	0	1	0	1	1
TraesCS2A02G134300		Glycoside hydrolase family 1	TraesCS2A02G134300TraesCS2B02G157800TraesCS2D02G136500	A	AT1G45191, AT2G32860, AT4G27830, AT1G02850, AT3G03640, AT1G60270, AT3G60120, AT5G48375, AT3G60140, AT3G18070, AT4G21760, AT5G24540, AT5G44640, AT1G47600, AT4G27820, AT1G61810, AT1G26560, AT5G16580, AT5G26000, AT3G09260, AT1G66270, AT2G44450, AT1G60090, AT1G66280, AT5G36890, AT5G25980, AT3G62750, AT2G44460, AT5G54570, AT1G75940, AT5G28510, AT3G21370, AT1G61820, AT2G25630, AT1G52400, AT1G51470, AT5…					42	3	1		1	1	1	1	1	0	0	1	0	1	1	0	1	1	0	1	1
TraesCS1B02G081300	Endosperm transfer cell specific PR60 [Source:UniProtKB/TrEMBL;Acc:B2C4K0]	Bifunctional inhibitor/plant lipid transfer protein/seed storage helical domain superfamily			AT1G32280, AT4G33550, AT5G56480, AT4G30880					42	3	1		1	1	1	1	1	1	1	1	0	0	0	0	1	1	0	1	1
TraesCS5A02G395200	Alpha-1,4 glucan phosphorylase [Source:UniProtKB/TrEMBL;Acc:A0A1D5YE08]	Glycosyl transferase, family 35	TraesCS5A02G395200TraesCS5B02G400000TraesCS5D02G404500	A	AT3G29320, AT3G46970					41	3	1		1	1	1	1	1	1	1	1	0	0	0	0	1	1	0	0	1
TraesCS5A02G468300		NAC domain	TraesCS5A02G468300TraesCS5B02G480900TraesCS5D02G481200	A	AT3G17730, AT4G36160, AT5G04395, AT3G29035, AT1G62700, AT5G24590, AT5G17260, AT5G64060, AT3G61910, AT1G52880, AT3G15510, AT1G32770, AT5G04410, AT4G10350, AT5G13180, AT2G46770, AT5G66300, AT3G04070, AT4G27410, AT1G12260, AT2G27300, AT5G07680, AT5G53950, AT3G10480, AT1G76420, AT2G33480, AT3G49530, AT3G10500, AT3G10490, AT1G79580, AT3G12977, AT1G01720, AT5G18270, AT1G52890, AT2G24430, AT1G54330, AT5…	NAC	AT5G63790.1	7e-90	NAC domain containing protein 102	41	3	1		1	1	1	1	1	1	1	1	0	0	0	0	0	1	0	1	1
TraesCS7B02G089600		NADP-dependent oxidoreductase domain			AT1G60710, AT1G10810, AT1G60730, AT1G60680, AT1G60690, AT1G60750					41	3	1		1	1	1	1	1	1	1	1	1	1	0	0	1	1	0	0	0
TraesCS3D02G299700		Glutathione S-transferase, N-terminal	TraesCS3A02G302300TraesCS3B02G334300TraesCS3D02G299700	D	AT1G02930, AT2G30870, AT1G49860, AT4G02520, AT5G17220, AT1G02920, AT2G47730, AT1G02950, AT3G03190, AT2G02930, AT3G62760, AT2G30860, AT1G02940					41	3	1		1	1	1	1	1	1	1	1	0	1	1	0	0	1	0	0	1
TraesCS1B02G105100	Ribosome biogenesis protein NOP53 [Source:UniProtKB/TrEMBL;Acc:W5A8E6]	Ribosome biogenesis protein Nop53/GLTSCR2	TraesCS1A02G086600TraesCS1B02G105100TraesCS1D02G088100	B	AT2G40430					39	3	1		1	1	1	1	1	1	1	1	0	0	0	0	0	1	0	0	1
TraesCS1A02G288300		Bifunctional purine biosynthesis protein PurH-like	TraesCS1A02G288300TraesCS1B02G297700TraesCS1D02G287300	A	AT2G35040					38	3	1		1	1	1	1	1	0	0	1	0	0	0	0	0	1	0	1	1
TraesCS5B02G480900	NAC domain-containing protein 2a-like protein [Source:UniProtKB/TrEMBL;Acc:F8QMB6]	NAC domain	TraesCS5A02G468300TraesCS5B02G480900TraesCS5D02G481200	B	AT3G17730, AT4G36160, AT5G04395, AT3G29035, AT1G62700, AT5G24590, AT5G17260, AT5G64060, AT3G61910, AT1G52880, AT3G15510, AT1G32770, AT5G04410, AT4G10350, AT5G13180, AT2G46770, AT5G66300, AT3G04070, AT4G27410, AT1G12260, AT2G27300, AT5G07680, AT5G53950, AT3G10480, AT1G76420, AT2G33480, AT3G49530, AT3G10500, AT3G10490, AT1G79580, AT3G12977, AT1G01720, AT5G18270, AT1G52890, AT2G24430, AT1G54330, AT5…	NAC	AT1G01720.1	6e-70	NAC family protein	38	3	1		1	1	1	1	1	1	1	1	0	0	0	0	0	1	0	0	1
TraesCS2A02G477700		Plant lipid transfer protein/Par allergen			AT3G08770, AT2G18370, AT3G51600, AT2G15050, AT2G38530, AT2G15325, AT5G59310, AT4G33355, AT5G59320, AT2G38540, AT5G01870, AT3G51590, AT5G59330					40	3	1		1	1	1	1	1	1	1	1	0	1	1	0	1	1	0	0	1
TraesCS6A02G086400	Histone H2B [Source:UniProtKB/TrEMBL;Acc:W5GCJ7]	Histone H2B			AT1G07790, AT5G22880, AT5G02570, AT3G45980, AT5G59910, AT3G09480, AT3G53650, AT3G46030, AT2G28720, AT2G37470					39	3	1		1	1	1	1	1	0	1	1	1	1	0	0	0	1	0	1	1
TraesCS5A02G395800		Phytocyanin domain	TraesCS5A02G395800TraesCS5B02G400600TraesCS5D02G405100	A	AT4G30590					39	3	1		1	1	1	1	1	1	1	1	0	0	0	0	1	1	0	1	1
TraesCS3B02G456700	Cysteine proteinase inhibitor [Source:UniProtKB/TrEMBL;Acc:A0A0C4B6N3]	Cystatin domain			AT2G31980					36	3	1		1	1	1	1	1	0	0	0	0	1	0	0	1	1	0	1	1
TraesCS1D02G087600	Carboxypeptidase [Source:UniProtKB/TrEMBL;Acc:A0A1D6RHJ2]	Peptidase S10, serine carboxypeptidase	TraesCS1A02G086100TraesCS1B02G104500TraesCS1D02G087600	D	AT5G23210, AT3G07990, AT4G30810, AT3G63470, AT4G12910, AT3G52020, AT5G09640, AT2G05850, AT2G35770, AT3G02110, AT5G08260, AT2G24010, AT1G11080, AT2G22990, AT4G30610, AT1G73270, AT3G56540, AT1G43780, AT2G22980, AT3G10450, AT5G42240, AT3G52000, AT5G36180, AT2G23010, AT1G73300, AT2G22970, AT3G12203, AT2G23000, AT5G42230, AT2G22960, AT1G73290, AT3G25420, AT1G73310, AT2G12480, AT2G24000, AT1G73280, AT3…					37	3	1		1	1	1	1	1	1	1	1	1	1	0	0	1	1	0	0	0
TraesCS1A02G361600	Histone H2B [Source:UniProtKB/TrEMBL;Acc:A0A341NUB2]	Histone H2B			AT1G07790, AT5G22880, AT5G02570, AT3G45980, AT5G59910, AT3G09480, AT3G53650, AT3G46030, AT2G28720, AT2G37470					37	3	1		1	1	1	1	1	0	1	1	1	1	0	0	0	1	0	1	1
TraesCS1A02G268300			TraesCS1A02G268300TraesCS1B02G278900TraesCS1D02G268200	A						37	3	1		1	1	1	1	1	1	1	1	1	1	0	0	0	1	0	0	1
TraesCS2A02G443400			TraesCS2A02G443400TraesCS2B02G464500TraesCS2D02G442600	A	AT5G17160, AT3G03130					35	3	1		1	1	1	1	1	0	1	0	1	0	1	0	0	1	0	1	1
TraesCS5A02G147000		Plant lipid transfer protein/Par allergen	TraesCS5A02G147000TraesCS5B02G145900TraesCS5D02G145300	A	AT3G08770, AT2G18370, AT3G51600, AT2G15050, AT2G38530, AT2G15325, AT5G59310, AT4G33355, AT5G59320, AT2G38540, AT5G01870, AT3G51590, AT5G59330					32	3	1		1	1	1	1	1	0	0	1	0	0	0	0	0	1	0	0	1
TraesCSU02G183400	rRNA N-glycosidase [Source:UniProtKB/TrEMBL;Acc:A0A1D5ZL98]	Ribosome-inactivating protein								44	3	1		1	1	1	1	1	0	0	1	0	1	1	1	1	1	0	1	1
TraesCS5B02G471200		Thionin								40	3	1		1	1	1	1	1	1	1	1	0	0	0	0	1	1	0	0	1
TraesCS3A02G113900		Glycosyl hydrolases 36	TraesCS3A02G113900TraesCS3B02G133400TraesCS3D02G116400	A	AT1G55740, AT5G20250, AT3G57520					41	3	1		1	1	1	1	1	1	1	1	0	1	0	0	1	1	0	1	1
TraesCS6D02G303900	Peroxidase [Source:UniProtKB/TrEMBL;Acc:W5GVP8]	Plant peroxidase	TraesCS6A02G324200TraesCS6B02G354600TraesCS6D02G303900	D	AT4G08780, AT4G33420, AT3G21770, AT4G08770, AT5G64110, AT2G38390, AT1G49570, AT1G14550, AT5G66390, AT5G15180, AT5G39580, AT5G06730, AT2G38380, AT2G22420, AT4G36430, AT4G26010, AT1G05260, AT1G44970, AT5G06720, AT2G39040, AT4G16270, AT3G49120, AT5G64100, AT1G71695, AT1G05240, AT3G42570, AT2G43480, AT3G32980, AT1G14540, AT5G51890, AT4G11290, AT1G34510, AT3G03670, AT5G58390, AT5G17820, AT1G68850, AT5…					40	3	1		1	1	1	1	1	1	1	1	0	1	1	0	0	1	0	0	1
TraesCS7A02G135000		SANT/Myb domain	TraesCS7A02G135000TraesCS7B02G036500TraesCS7D02G135300	A	AT3G10580, AT5G58900	MYB_related	AT5G58900.1	2e-19	Homeodomain-like transcriptional regulator	37	3	1		1	1	1	1	1	1	1	1	0	0	0	0	0	1	0	0	0
TraesCS3A02G102400	Histone H2A [Source:UniProtKB/TrEMBL;Acc:A0A1D5VJ42]	Histone H2A			AT1G54690, AT4G27230, AT3G20670, AT1G51060, AT5G27670, AT5G59870, AT5G54640, AT1G08880, AT5G02560					40	3	1		1	1	1	1	1	0	1	1	1	1	0	0	1	1	0	1	1
TraesCS7A02G428200	Peroxidase [Source:UniProtKB/TrEMBL;Acc:A0A341Y2Q9]	Plant peroxidase	TraesCS7A02G428200TraesCS7B02G328400TraesCS7D02G420500	A	AT4G30170, AT5G47000, AT3G49960, AT5G14130, AT4G17690, AT2G18980, AT2G34060, AT5G40150, AT3G28200, AT1G24110, AT4G37520, AT4G37530, AT5G67400					40	3	1		1	1	1	1	1	1	1	1	0	1	0	0	1	1	0	1	1
TraesCSU02G077400	Histone H2B [Source:UniProtKB/TrEMBL;Acc:A0A077RU09]	Histone H2B			AT1G07790, AT5G22880, AT5G02570, AT3G45980, AT5G59910, AT3G09480, AT3G53650, AT3G46030, AT2G28720, AT2G37470					40	3	1		1	1	1	1	1	0	1	1	1	1	0	0	1	1	0	1	1
TraesCS4A02G290900					AT4G21620, AT2G19000, AT1G61255					38	3	1		1	1	1	1	1	0	0	1	0	0	1	0	1	1	0	1	1
TraesCS4A02G235900		Serpin family			AT2G14540, AT2G25240, AT1G62160, AT1G47710, AT1G62170, AT2G35580, AT2G26390, AT1G64010, AT1G51330, AT1G64030, AT2G35555, AT1G64020, AT1G63280, AT3G45220					36	3	1		1	1	1	1	1	1	1	1	0	0	0	0	0	1	0	0	1
TraesCS5A02G448600		RNA recognition motif domain			AT2G21440					36	3	1		1	1	1	1	1	1	1	1	0	0	0	0	0	1	0	0	1
TraesCS1D02G299700	Expansin [Source:UniProtKB/TrEMBL;Acc:A0A1D5SZY2]	Expansin	TraesCS1A02G300200TraesCS1B02G310300TraesCS1D02G299700	D	AT5G05290, AT2G37640, AT5G39260, AT3G55500, AT5G39270, AT2G40610, AT2G20750, AT1G20190, AT1G26770, AT2G45110, AT1G69530, AT1G12560, AT5G02260, AT4G28250, AT1G62980, AT4G38210, AT4G01630, AT5G56320, AT2G28950, AT2G03090, AT3G60570, AT5G39300, AT3G29030, AT5G39290, AT1G65681, AT2G39700, AT1G65680, AT3G15370, AT3G03220, AT5G39310, AT5G39280					34	3	1		1	1	1	1	1	0	0	1	0	0	0	0	0	1	0	0	1
TraesCS5D02G473800		Thionin	TraesCS5A02G461200TraesCS5B02G471300TraesCS5D02G473800	D						37	3	1		1	1	1	1	1	1	1	1	0	1	1	0	1	1	0	0	0
TraesCS1A02G425100		GH3 family			AT2G46370, AT4G03400					36	3	1		1	1	1	1	1	1	1	1	0	0	0	0	1	1	0	0	1
TraesCS4A02G207000		AMP-dependent synthetase/ligase	TraesCS4A02G207000TraesCS4B02G110600TraesCS4D02G108300	A	AT2G04350, AT1G77590					31	3	1		1	1	1	1	1	0	0	1	0	0	0	0	0	1	0	0	0
TraesCS6B02G115800	Histone H2B [Source:UniProtKB/TrEMBL;Acc:W5GCJ7]	Histone H2B			AT1G07790, AT5G22880, AT5G02570, AT3G45980, AT5G59910, AT3G09480, AT3G53650, AT3G46030, AT2G28720, AT2G37470					36	3	1		1	1	1	1	1	0	1	1	1	1	0	0	1	1	0	1	1
TraesCS5B02G294600		Glycoside hydrolase family 1	TraesCS5A02G295200TraesCS5B02G294600TraesCS5D02G302800	B	AT1G45191, AT2G32860, AT4G27830, AT1G02850, AT3G03640, AT1G60270, AT3G60120, AT5G48375, AT3G60140, AT3G18070, AT4G21760, AT5G24540, AT5G44640, AT1G47600, AT4G27820, AT1G61810, AT1G26560, AT5G16580, AT5G26000, AT3G09260, AT1G66270, AT2G44450, AT1G60090, AT1G66280, AT5G36890, AT5G25980, AT3G62750, AT2G44460, AT5G54570, AT1G75940, AT5G28510, AT3G21370, AT1G61820, AT2G25630, AT1G52400, AT1G51470, AT5…					35	3	1		1	1	1	1	1	1	1	1	1	1	0	0	1	1	0	0	0
TraesCS1B02G378300	Histone H2B [Source:UniProtKB/TrEMBL;Acc:A0A096UKE9]	Histone H2B			AT1G07790, AT5G22880, AT5G02570, AT3G45980, AT5G59910, AT3G09480, AT3G53650, AT3G46030, AT2G28720, AT2G37470					34	3	1		1	1	1	1	1	0	0	1	1	1	0	0	0	1	0	1	1
TraesCS6B02G049300	Histone H2B [Source:UniProtKB/TrEMBL;Acc:A0A341X7S6]	Histone H2B			AT1G07790, AT5G22880, AT5G02570, AT3G45980, AT5G59910, AT3G09480, AT3G53650, AT3G46030, AT2G28720, AT2G37470					34	3	1		1	1	1	1	1	0	1	1	1	1	0	0	0	1	0	0	1
TraesCS2D02G442600			TraesCS2A02G443400TraesCS2B02G464500TraesCS2D02G442600	D	AT5G17160, AT3G03130					33	3	1		1	1	1	1	1	0	1	0	1	0	1	0	0	1	0	0	1
TraesCS1D02G215500		Major pollen allergen Lol pI	TraesCS1A02G212600TraesCS1B02G226100TraesCS1D02G215500	D	AT5G05290, AT2G37640, AT5G39260, AT3G55500, AT5G39270, AT2G40610, AT2G20750, AT1G20190, AT1G26770, AT2G45110, AT1G69530, AT1G12560, AT5G02260, AT4G28250, AT1G62980, AT4G38210, AT4G01630, AT5G56320, AT2G28950, AT2G03090, AT3G60570, AT5G39300, AT3G29030, AT5G39290, AT1G65681, AT2G39700, AT1G65680, AT3G15370, AT3G03220, AT5G39310, AT5G39280					33	3	1		1	1	1	1	1	1	1	1	0	0	0	0	0	1	0	0	1
TraesCS7B02G016000	Histone H3.2 [Source:UniProtKB/Swiss-Prot;Acc:P68428]	Histone H3/CENP-A			AT1G19890, AT4G40030, AT4G40040, AT1G75600, AT5G12910, AT5G10400, AT1G01370, AT1G09200, AT5G10980, AT5G10390, AT1G13370, AT5G65350, AT5G65360, AT3G27360					32	3	1		1	1	1	1	1	0	1	1	0	0	0	0	0	1	0	0	1
TraesCS2A02G295400		Glycoside hydrolase, family 32	TraesCS2A02G295400TraesCS2B02G311900TraesCS2D02G293200	A	AT5G11920, AT1G62660, AT3G52600, AT1G55120, AT3G13790, AT2G36190, AT1G12240, AT3G13784					35	3	1		1	1	1	1	1	1	1	1	1	1	0	1	1	1	0	0	0
TraesCS3B02G133400		Glycosyl hydrolases 36	TraesCS3A02G113900TraesCS3B02G133400TraesCS3D02G116400	B	AT1G55740, AT5G20250, AT3G57520					34	3	1		1	1	1	1	1	1	1	1	0	0	0	0	1	1	0	1	1
TraesCS2D02G010000			TraesCS2A02G008400TraesCS2B02G101400TraesCS2D02G010000	D						33	3	1		1	1	1	1	1	1	1	1	0	1	0	0	0	1	0	0	1
TraesCS2B02G012700										32	3	1		1	1	1	1	1	1	1	1	0	0	0	0	0	1	0	0	1
TraesCS3B02G247200		DnaJ domain	TraesCS3A02G216800TraesCS3B02G247200TraesCS3D02G218800	B	AT1G71000, AT1G56300					29	3	1		1	1	1	1	1	0	0	1	0	0	0	0	0	1	0	0	0
TraesCS1D02G261900	Histone H3 [Source:UniProtKB/TrEMBL;Acc:A0A077RTJ8]	Histone H3/CENP-A			AT1G19890, AT4G40030, AT4G40040, AT1G75600, AT5G12910, AT5G10400, AT1G01370, AT1G09200, AT5G10980, AT5G10390, AT1G13370, AT5G65350, AT5G65360, AT3G27360					33	3	1		1	1	1	1	1	0	1	1	1	1	0	0	0	1	0	1	1
TraesCS3A02G102500	Histone H2B [Source:UniProtKB/TrEMBL;Acc:A0A1D5VJ41]	Histone H2B			AT1G07790, AT5G22880, AT5G02570, AT3G45980, AT5G59910, AT3G09480, AT3G53650, AT3G46030, AT2G28720, AT2G37470					33	3	1		1	1	1	1	1	0	1	1	1	1	0	0	0	1	0	1	1
TraesCS1A02G038200	Histone H2A [Source:UniProtKB/TrEMBL;Acc:W4ZYU1]	Histone H2A	TraesCS1A02G038200TraesCS1B02G049100TraesCS1D02G039900	A	AT1G54690, AT4G27230, AT3G20670, AT1G51060, AT5G27670, AT5G59870, AT5G54640, AT1G08880, AT5G02560					32	3	1		1	1	1	1	1	0	1	1	0	1	0	0	0	1	0	1	1
TraesCS5D02G225200		FAD/NAD(P)-binding domain superfamily	TraesCS5A02G217200TraesCS5B02G216000TraesCS5D02G225200	D	AT1G21430, AT5G43890, AT1G04180, AT1G48910, AT2G33230, AT4G13260, AT5G25620, AT5G11320, AT1G04610, AT4G32540, AT4G28720					31	3	1		1	1	1	1	1	1	1	1	0	0	0	0	0	1	0	0	1
TraesCS6A02G260700	Histone H4 [Source:UniProtKB/TrEMBL;Acc:A0A077RYQ1]	Histone H4			AT1G07660, AT5G59970, AT3G46320, AT3G53730, AT3G45930, AT1G07820, AT2G28740, AT5G59690					31	3	1		1	1	1	1	1	0	0	1	0	1	0	0	0	1	0	1	1
TraesCS5A02G443800		Linker histone H1/H5, domain H15			AT2G30620, AT2G18050, AT1G06760					31	3	1		1	1	1	1	1	0	1	1	1	1	0	0	0	1	0	0	0
TraesCS4B02G041200		Glycoside hydrolase family 1	TraesCS4A02G272800TraesCS4B02G041200TraesCS4D02G038600	B	AT1G45191, AT2G32860, AT4G27830, AT1G02850, AT3G03640, AT1G60270, AT3G60120, AT5G48375, AT3G60140, AT3G18070, AT4G21760, AT5G24540, AT5G44640, AT1G47600, AT4G27820, AT1G61810, AT1G26560, AT5G16580, AT5G26000, AT3G09260, AT1G66270, AT2G44450, AT1G60090, AT1G66280, AT5G36890, AT5G25980, AT3G62750, AT2G44460, AT5G54570, AT1G75940, AT5G28510, AT3G21370, AT1G61820, AT2G25630, AT1G52400, AT1G51470, AT5…					31	3	1		1	1	1	1	1	0	1	1	0	1	0	0	1	1	0	0	1
TraesCS6A02G268600	DNA topoisomerase 2 [Source:UniProtKB/TrEMBL;Acc:A0A341WME0]	DNA topoisomerase II, eukaryotic-type	TraesCS6A02G268600TraesCS6B02G295700TraesCS6D02G246300	A	AT2G13720, AT3G23890, AT5G18070					30	3	1		1	1	1	1	1	0	1	0	1	0	1	0	0	1	0	0	1
TraesCS3D02G099000	Histone H2B [Source:UniProtKB/TrEMBL;Acc:W5DKT2]	Histone H2B			AT1G07790, AT5G22880, AT5G02570, AT3G45980, AT5G59910, AT3G09480, AT3G53650, AT3G46030, AT2G28720, AT2G37470					28	3	1		1	1	1	1	1	0	0	1	0	1	0	0	0	1	0	0	0
TraesCS5A02G183300		Cysteine-rich secretory protein-related			AT5G57625, AT2G19990, AT1G01310, AT2G14610, AT4G25790, AT4G33710, AT3G19690, AT5G26130, AT4G30320, AT1G50060, AT5G66590, AT4G25780, AT4G33730, AT4G33720, AT5G02730, AT4G07820, AT4G31470, AT3G09590, AT2G19980, AT2G14580, AT1G50050, AT2G19970					28	3	1		1	1	1	1	1	1	0	0	1	0	0	0	0	1	0	0	0
TraesCS1A02G299500	DNA helicase [Source:UniProtKB/TrEMBL;Acc:A0A1D5RQU7]	MCM domain	TraesCS1A02G299500TraesCS1B02G309300TraesCS1D02G298400	A	AT5G46280					30	3	1		1	1	0	1	1	1	0	0	1	1	0	0	1	1	0	0	1
TraesCS4D02G326100			TraesCS5A02G500800TraesCS4B02G329300TraesCS4D02G326100	D	AT5G42290					32	3	1		1	1	1	1	1	0	1	1	0	1	0	0	0	1	0	0	0
TraesCS2B02G196500		Six-bladed beta-propeller, TolB-like	TraesCS2A02G170200TraesCS2B02G196500TraesCS2D02G177700	B	AT3G51430, AT3G51440, AT3G51420, AT3G51450					30	3	1		1	1	1	1	1	0	0	0	0	1	0	0	0	1	0	0	1
TraesCS1B02G321900		Aldehyde dehydrogenase domain	TraesCS1A02G310600TraesCS1B02G321900TraesCS1D02G310100	B	AT3G24503, AT3G48000, AT1G23800					31	3	1		1	1	1	1	1	1	1	1	0	0	0	0	0	1	0	0	1
TraesCS5D02G044700		Kinesin motor domain	TraesCS5A02G036600TraesCS5B02G037500TraesCS5D02G044700	D	AT5G55520, AT3G20150					30	3	1		1	1	1	1	1	0	1	0	1	1	0	0	0	1	0	0	0
TraesCS3D02G241400		Aspartic peptidase A1 family			AT4G04460, AT1G62290, AT1G11910, AT4G22050, AT1G69100					33	3	1		1	1	1	1	1	1	1	1	1	1	1	0	1	1	0	0	0
TraesCS5B02G051000		Knottin, scorpion toxin-like superfamily								33	3	1		1	1	1	1	1	1	1	1	1	1	0	0	0	1	0	1	1
TraesCS7A02G491000	Histone H2B [Source:UniProtKB/TrEMBL;Acc:W5HA06]	Histone H2B			AT1G07790, AT5G22880, AT5G02570, AT3G45980, AT5G59910, AT3G09480, AT3G53650, AT3G46030, AT2G28720, AT2G37470					32	3	1		1	1	1	1	1	0	0	1	1	1	0	0	1	1	0	1	1
TraesCS3A02G240900		SANT/Myb domain	TraesCS3A02G240900TraesCS3B02G269100TraesCS3D02G241200	A	AT4G39250, AT2G21650, AT2G18328, AT4G36570, AT1G19510, AT1G75250	MYB_related	AT4G39250.1	4e-26	RAD-like 1	32	3	1		1	1	1	1	1	1	1	1	0	1	1	0	0	1	0	0	1
TraesCS3D02G164600	Ttam-3D [Source:UniProtKB/TrEMBL;Acc:A0A096XWW5]	Cyclin, C-terminal domain			AT5G11300, AT5G25380, AT1G80370, AT1G47210, AT1G15570, AT1G77390, AT1G47230, AT1G44110, AT5G43080, AT1G47220					29	3	1		1	1	1	1	1	0	1	0	1	0	1	0	0	1	0	0	1
TraesCS7B02G478100		O-methyltransferase domain			AT5G53810, AT1G77530, AT1G21120, AT5G37170, AT5G54160, AT4G35150, AT1G63140, AT1G62900, AT1G33030, AT1G21130, AT1G77520, AT4G35160, AT1G21100, AT1G76790, AT1G21110, AT1G51990					31	3	1		1	1	0	1	1	0	1	1	1	1	1	0	1	1	0	0	1
TraesCS6A02G017900	Glycosyltransferase [Source:UniProtKB/TrEMBL;Acc:A0A1D6AGQ4]	UDP-glucuronosyl/UDP-glucosyltransferase	TraesCS6A02G017900TraesCS6B02G027200TraesCS6D02G021000	A	AT5G05880, AT5G05900, AT1G22370, AT1G22340, AT3G11340, AT2G26480, AT3G46680, AT5G05870, AT5G59590, AT1G78270, AT3G55710, AT2G28080, AT5G59580, AT3G46690, AT2G36970, AT5G05860, AT1G22380, AT3G46670, AT3G46700, AT5G37950, AT1G22400, AT5G38040, AT3G46660, AT1G22360, AT3G46650, AT3G55700, AT5G38010, AT3G46720, AT5G05890					31	3	1		1	1	1	1	1	1	1	1	1	1	0	0	0	1	0	0	0
TraesCS3A02G497200										30	3	1		1	1	1	1	1	0	1	1	1	1	0	0	1	0	0	0	0
TraesCS4D02G325100		Cereal seed allergen/trypsin and alpha-amylase inhibitor, conserved site								32	3	1		1	1	1	1	1	1	1	1	1	1	1	0	0	1	0	1	1
TraesCS4D02G047400	Glutamine synthetase [Source:UniProtKB/TrEMBL;Acc:Q6RUJ0]	Glutamine synthetase, catalytic domain	TraesCS4A02G266900TraesCS4B02G047400TraesCS4D02G047400	D	AT5G16570, AT3G17820, AT1G48470, AT5G37600, AT1G66200, AT5G35630					28	3	1		1	1	1	1	1	1	0	0	1	1	0	0	1	1	0	0	0
TraesCS2D02G075000	Amine oxidase [Source:UniProtKB/TrEMBL;Acc:A0A1D5UXN7]	Copper amine oxidase			AT1G31690, AT1G62810, AT3G43670, AT1G31670, AT4G12290, AT4G14940, AT1G31710, AT4G12270, AT4G12280					28	3	1		1	1	0	1	1	1	1	1	0	1	1	0	1	0	0	0	0
TraesCS3D02G474800		Major pollen allergen Lol pI	TraesCS3A02G480000TraesCS3B02G524500TraesCS3D02G474800	D	AT5G05290, AT2G37640, AT5G39260, AT3G55500, AT5G39270, AT2G40610, AT2G20750, AT1G20190, AT1G26770, AT2G45110, AT1G69530, AT1G12560, AT5G02260, AT4G28250, AT1G62980, AT4G38210, AT4G01630, AT5G56320, AT2G28950, AT2G03090, AT3G60570, AT5G39300, AT3G29030, AT5G39290, AT1G65681, AT2G39700, AT1G65680, AT3G15370, AT3G03220, AT5G39310, AT5G39280					26	3	1		1	1	0	1	1	1	1	1	0	0	0	0	0	1	0	0	0
TraesCS3B02G144400	Glycosyltransferase [Source:UniProtKB/TrEMBL;Acc:B2CW78]	UDP-glucuronosyl/UDP-glucosyltransferase			AT4G34135, AT3G53150, AT2G36790, AT4G34131, AT2G36750, AT2G15480, AT2G36760, AT2G36800, AT2G15490, AT2G36780, AT4G34138, AT2G36770, AT3G53160					24	3	1		1	1	0	1	1	1	0	0	0	0	0	0	0	1	0	0	0
TraesCS5B02G426700		Dehydrin								42	3	1		1	1	1	1	1	1	1	1	0	1	1	0	1	1	0	0	0
TraesCS2A02G024100		Knottin, scorpion toxin-like								31	3	1		1	1	1	1	1	0	0	0	1	0	0	0	1	0	0	0	0
TraesCS5A02G320200			TraesCS5A02G320200TraesCS5B02G320400TraesCS5D02G326100	A	AT3G52470, AT5G05657, AT2G35960, AT4G01410, AT3G44220, AT5G22200, AT5G53730, AT5G06330, AT3G11660, AT4G09590, AT2G35970					29	3	1		1	1	1	1	1	1	1	1	1	1	0	0	1	0	0	0	0
TraesCS5D02G056700		Knottin, scorpion toxin-like								29	3	1		1	1	1	1	1	1	1	1	1	1	0	0	0	0	0	0	1
TraesCS4A02G212000			TraesCS4A02G212000TraesCS4B02G104200TraesCS4D02G101200	A	AT4G33467					24	3	1		1	1	1	1	1	1	0	0	0	0	0	0	0	1	0	0	0
TraesCS3D02G095700		Cereal seed allergen/trypsin and alpha-amylase inhibitor, conserved site								29	3	1		1	1	0	1	1	1	1	1	1	1	1	0	1	0	0	0	1
TraesCS2A02G461700		Myc-type, basic helix-loop-helix (bHLH) domain	TraesCS2A02G461700TraesCS2B02G483300TraesCS2D02G461700	A	AT4G28800, AT1G09530, AT5G67110, AT2G20180, AT4G36930, AT2G46970, AT4G28815, AT5G61270, AT3G59060, AT3G62090, AT2G43010, AT1G02340, AT4G28811, AT1G68240	bHLH	AT2G20180.1	5e-30	phytochrome interacting factor 3-like 5	29	3	1		1	1	1	1	1	0	0	1	0	1	0	1	1	0	0	0	0
TraesCS4A02G173800	Xylanase inhibitor [Source:UniProtKB/TrEMBL;Acc:A7BJ77]	Glycoside hydrolase family 18, catalytic domain			AT5G24090					32	3	1		1	1	1	1	1	0	1	1	1	1	1	1	1	1	0	0	1
TraesCS2D02G493400	Flavanone 3-hydroxylase [Source:UniProtKB/TrEMBL;Acc:C0SPH3]	Oxoglutarate/iron-dependent dioxygenase			AT3G51240					34	3	1		1	1	1	1	1	1	1	1	1	1	1	0	0	1	0	1	1
TraesCS1B02G232600			TraesCS1A02G219100TraesCS1B02G232600TraesCS1D02G220800	B						28	3	1		1	1	1	1	1	0	1	1	0	1	1	0	1	0	0	0	0
TraesCS3A02G284200		Protodermal factor 1			AT2G42840					37	3	1		1	1	1	1	1	1	1	0	0	1	1	0	1	1	0	0	1
TraesCS4D02G109500	Abscisic stress-ripening protein [Source:UniProtKB/TrEMBL;Acc:J7EJB7]	ABA/WDS induced protein	TraesCS4A02G208400TraesCS4B02G112000TraesCS4D02G109500	D						30	3	1		1	1	1	1	1	1	1	1	1	1	0	0	1	0	0	0	0
TraesCS5B02G527100		Leucine-rich repeat	TraesCS4A02G345900TraesCS5B02G527100TraesCS5D02G526300	B	AT5G53890					32	3	1		1	1	1	1	1	0	1	1	1	1	1	1	1	1	0	0	1
TraesCS3A02G385900		UspA			AT1G44760					25	3	1		1	1	1	1	1	1	1	0	0	1	1	0	1	0	0	0	1
TraesCS1B02G249000	(1,31,4) beta glucanase [Source:UniProtKB/TrEMBL;Acc:Q7DLM1]	Glycoside hydrolase family 17	TraesCS1A02G234600TraesCS1B02G249000TraesCS1D02G237500	B	AT3G57240, AT1G77790, AT5G20390, AT5G20340, AT1G77780, AT1G33220, AT5G20330, AT4G16260, AT3G57270, AT3G57260, AT5G20560					36	3	1		1	1	1	1	1	0	1	1	1	1	1	1	1	1	0	0	0
TraesCS7A02G042300		Aspartic peptidase A1 family			AT4G30040, AT1G79720, AT5G07030, AT4G12920, AT5G24820, AT1G25510, AT3G61820, AT2G28010, AT2G42980, AT3G18490, AT5G10760, AT2G28030, AT1G09750, AT2G03200, AT4G30030, AT3G59080, AT2G23945, AT2G28225, AT3G54400, AT3G20015, AT5G10770, AT1G01300, AT2G28040, AT2G28220					34	3	1		1	1	1	1	1	1	1	1	1	1	1	1	1	1	0	0	0
TraesCS1A02G234600	(1,31,4) beta glucanase [Source:UniProtKB/TrEMBL;Acc:Q7DLM1]	Glycoside hydrolase family 17	TraesCS1A02G234600TraesCS1B02G249000TraesCS1D02G237500	A	AT3G57240, AT1G77790, AT5G20390, AT5G20340, AT1G77780, AT1G33220, AT5G20330, AT4G16260, AT3G57270, AT3G57260, AT5G20560					33	3	1		1	1	1	1	1	0	1	1	1	1	1	1	1	1	0	0	0
TraesCS2D02G382400		Peptidase C13, legumain	TraesCS2A02G385900TraesCS2B02G402800TraesCS2D02G382400	D	AT4G32940, AT3G20210, AT2G25940, AT1G62710					48	3	1		1	1	1	1	1	1	1	0	1	1	1	1	1	1	0	1	1
TraesCS5B02G146000	Non-specific lipid-transfer protein [Source:UniProtKB/TrEMBL;Acc:Q8GZB0]	Plant lipid transfer protein/Par allergen	TraesCS5A02G147400TraesCS5B02G146000TraesCS5D02G145200	B	AT3G08770, AT2G18370, AT3G51600, AT2G15050, AT2G38530, AT2G15325, AT5G59310, AT4G33355, AT5G59320, AT2G38540, AT5G01870, AT3G51590, AT5G59330					48	3	1		1	1	1	1	1	0	1	1	0	1	1	1	1	1	1	1	1
TraesCS5D02G395600		Late embryogenesis abundant protein, SMP subgroup domain	TraesCS5A02G385600TraesCS5B02G390600TraesCS5D02G395600	D	AT1G03120, AT3G22490, AT5G27980, AT5G53260, AT5G53270, AT3G22500					46	3	1		1	1	1	1	1	0	1	1	0	1	1	0	1	1	0	1	1
TraesCS1B02G237500	Em protein [Source:UniProtKB/Swiss-Prot;Acc:P04568]	Small hydrophilic plant seed protein			AT3G51810, AT2G40170					45	3	1		1	1	1	1	1	0	0	1	0	1	1	0	1	1	0	1	1
TraesCS1B02G253800										45	3	1		1	1	1	1	1	0	0	1	0	1	1	0	1	1	0	1	1
TraesCS2B02G156600		Glyoxalase/fosfomycin resistance/dioxygenase domain	TraesCS2A02G133100TraesCS2B02G156600TraesCS2D02G135100	B	AT1G15380, AT1G80160, AT2G28420					45	3	1		1	1	1	1	1	0	0	1	0	1	1	0	1	1	0	1	1
TraesCS4D02G007200	Formate dehydrogenase, mitochondrial [Source:UniProtKB/TrEMBL;Acc:A0A341U8B1]	D-isomer specific 2-hydroxyacid dehydrogenase, catalytic domain			AT5G14780					45	3	1		1	1	1	1	1	1	1	1	1	0	0	0	0	1	0	1	1
TraesCS1D02G225900		Small hydrophilic plant seed protein			AT3G51810, AT2G40170					45	3	1		1	1	1	1	1	0	0	1	0	1	1	0	1	1	0	1	1
TraesCS3A02G151300		AAA+ ATPase domain	TraesCS3A02G151300TraesCS3B02G178200TraesCS3D02G159200	A	AT1G64110, AT5G52882, AT4G28000					45	3	1		1	1	1	1	1	0	0	1	0	1	1	0	1	1	0	1	1
TraesCS3A02G451600		Knottin, scorpion toxin-like superfamily								45	3	1		1	1	1	1	1	1	1	1	0	0	0	0	1	1	0	1	1
TraesCS5D02G001800			TraesCS5A02G001400TraesCS5B02G002700TraesCS5D02G001800	D	AT1G07985					44	3	1		1	1	1	1	1	0	0	1	0	1	1	0	1	1	0	0	1
TraesCS3A02G133200		Small hydrophilic plant seed protein	TraesCS3A02G133200TraesCS3B02G166400TraesCS3D02G149400	A						44	3	1		1	1	1	1	1	0	0	1	0	1	1	0	0	1	0	1	1
TraesCS7D02G268700		Ribosomal protein L7, eukaryotic			AT1G80750, AT2G44120, AT2G01250, AT3G13580					43	3	1		1	1	1	1	1	0	1	1	0	0	0	0	0	1	0	1	1
TraesCS6D02G332900	Salt-induced YSK2 dehydrin 3 [Source:UniProtKB/TrEMBL;Acc:W5GW81]	Dehydrin								49	3	1		1	1	1	1	1	1	1	1	1	1	1	1	1	1	1	1	1
TraesCS3D02G138700		O-methyltransferase domain	TraesCS3A02G137900TraesCS3B02G155500TraesCS3D02G138700	D	AT5G53810, AT1G77530, AT1G21120, AT5G37170, AT5G54160, AT4G35150, AT1G63140, AT1G62900, AT1G33030, AT1G21130, AT1G77520, AT4G35160, AT1G21100, AT1G76790, AT1G21110, AT1G51990					44	3	1		1	1	1	1	1	1	1	0	0	1	1	0	1	1	0	0	1
TraesCS4A02G459700		Late embryogenesis abundant protein, LEA_1 subgroup								43	3	1		1	1	1	1	1	0	0	1	0	1	0	0	1	1	0	1	1
TraesCS7D02G227600		Zinc finger C2H2-type				C2H2	AT5G06650.1	2e-05	C2H2 family protein	43	3	1		1	1	1	1	1	1	1	1	0	0	0	0	0	1	0	1	1
TraesCS1B02G460900										42	3	1		1	1	1	1	1	1	1	1	0	0	0	0	0	1	0	1	0
TraesCS5D02G404500	Alpha-1,4 glucan phosphorylase [Source:UniProtKB/TrEMBL;Acc:A0A1D6S6L0]	Glycosyl transferase, family 35	TraesCS5A02G395200TraesCS5B02G400000TraesCS5D02G404500	D	AT3G29320, AT3G46970					41	3	1		1	1	1	1	1	1	1	1	0	0	0	0	0	1	0	0	0
TraesCS5D02G436200		Aldehyde oxidase/xanthine dehydrogenase, a/b hammerhead	TraesCS5A02G428200TraesCS5B02G430100TraesCS5D02G436200	D	AT2G27150, AT1G02590, AT5G20960, AT3G43600, AT1G04580					44	3	1		1	1	1	1	1	0	1	1	0	1	1	0	1	1	0	1	1
TraesCS5D02G481200		NAC domain	TraesCS5A02G468300TraesCS5B02G480900TraesCS5D02G481200	D	AT3G17730, AT4G36160, AT5G04395, AT3G29035, AT1G62700, AT5G24590, AT5G17260, AT5G64060, AT3G61910, AT1G52880, AT3G15510, AT1G32770, AT5G04410, AT4G10350, AT5G13180, AT2G46770, AT5G66300, AT3G04070, AT4G27410, AT1G12260, AT2G27300, AT5G07680, AT5G53950, AT3G10480, AT1G76420, AT2G33480, AT3G49530, AT3G10500, AT3G10490, AT1G79580, AT3G12977, AT1G01720, AT5G18270, AT1G52890, AT2G24430, AT1G54330, AT5…	NAC	AT5G63790.1	2e-90	NAC domain containing protein 102	44	3	1		1	1	1	1	1	1	1	1	0	1	0	0	1	1	0	1	1
TraesCS5B02G430100		Aldehyde oxidase/xanthine dehydrogenase, a/b hammerhead	TraesCS5A02G428200TraesCS5B02G430100TraesCS5D02G436200	B	AT2G27150, AT1G02590, AT5G20960, AT3G43600, AT1G04580					43	3	1		1	1	1	1	1	0	0	1	0	1	1	0	1	1	0	1	1
TraesCS2A02G534000		Bifunctional inhibitor/plant lipid transfer protein/seed storage helical domain	TraesCS2A02G534000TraesCS2B02G564300TraesCS2D02G536300	A	AT5G38195, AT5G38197, AT5G38180, AT1G66850, AT5G38170, AT5G38160, AT1G07747, AT4G12825, AT2G14846, AT3G57310, AT1G43665, AT1G43666, AT1G43667, AT1G48750, AT3G18280, AT1G73780					43	3	1		1	1	1	1	1	1	1	1	1	0	0	0	0	1	0	1	1
TraesCS2D02G515500										43	3	1		1	1	1	1	1	1	0	1	0	1	1	0	1	1	0	1	0
TraesCS1A02G229300		Glycoside hydrolase family 1	TraesCS1A02G229300TraesCS1B02G244800TraesCS1D02G232700	A	AT1G45191, AT2G32860, AT4G27830, AT1G02850, AT3G03640, AT1G60270, AT3G60120, AT5G48375, AT3G60140, AT3G18070, AT4G21760, AT5G24540, AT5G44640, AT1G47600, AT4G27820, AT1G61810, AT1G26560, AT5G16580, AT5G26000, AT3G09260, AT1G66270, AT2G44450, AT1G60090, AT1G66280, AT5G36890, AT5G25980, AT3G62750, AT2G44460, AT5G54570, AT1G75940, AT5G28510, AT3G21370, AT1G61820, AT2G25630, AT1G52400, AT1G51470, AT5…					43	3	1		1	1	1	1	1	0	0	1	0	1	1	0	1	1	0	1	1
TraesCS4B02G037300	Pescadillo homolog [Source:UniProtKB/TrEMBL;Acc:W5EAG6]	BRCT domain	TraesCS4A02G276400TraesCS4B02G037300TraesCS4D02G034600	B	AT5G14520					42	3	1		1	1	1	1	1	0	0	1	0	0	1	0	1	1	0	1	1
TraesCS7B02G361700		Bifunctional inhibitor/plant lipid transfer protein/seed storage helical domain								42	3	1		1	1	1	1	1	1	1	1	0	0	0	0	1	1	0	1	0
TraesCS1B02G124600		Pyrophosphate-energised proton pump	TraesCS1A02G107200TraesCS1B02G124600TraesCS1D02G107600	B	AT1G15690, AT1G16780, AT1G78920					41	3	1		1	1	1	1	1	1	1	1	0	0	0	0	1	1	0	0	0
TraesCS1A02G235000		Peptide chain release factor eRF1/aRF1	TraesCS1A02G235000TraesCS1B02G248600TraesCS1D02G237100	A	AT1G12920, AT5G47880, AT3G26618					41	3	1		1	1	1	1	1	0	0	0	0	1	0	0	1	1	0	1	1
TraesCS5D02G315900	DEAD-box ATP-dependent RNA helicase 7 [Source:Projected from Arabidopsis thaliana (AT5G62190) UniProtKB/Swiss-Prot;Acc:Q39189]	ATP-dependent RNA helicase DEAD-box, conserved site	TraesCS5A02G308900TraesCS5B02G309500TraesCS5D02G315900	D	AT5G62190					40	3	1		1	1	1	1	1	0	0	0	0	0	1	0	0	1	0	1	1
TraesCS6D02G220900		Peptidase C13, legumain	TraesCS6A02G238500TraesCS6B02G285900TraesCS6D02G220900	D	AT4G32940, AT3G20210, AT2G25940, AT1G62710					44	3	1		1	1	1	1	1	1	1	1	0	1	1	0	1	1	0	1	1
TraesCS2D02G091500		Bromo adjacent homology (BAH) domain			AT5G55600, AT1G68580					43	3	1		1	1	1	1	1	1	1	1	0	1	0	0	1	1	0	1	1
TraesCS5D02G496800	Alpha-mannosidase [Source:UniProtKB/TrEMBL;Acc:A0A341W7T7]	Glycoside hydrolase family 38, N-terminal domain	TraesCS5A02G483400TraesCS5B02G496500TraesCS5D02G496800	D	AT5G13980, AT5G66150, AT3G26720					40	3	1		1	1	1	1	1	1	1	1	0	0	0	0	0	1	0	0	1
TraesCS1D02G063600		Bifunctional inhibitor/plant lipid transfer protein/seed storage helical domain superfamily			AT1G32280, AT4G33550, AT5G56480, AT4G30880					39	3	1		1	1	1	1	1	1	1	1	0	0	0	0	0	1	0	0	0
TraesCS1A02G402400	Mitogen-activated protein kinase [Source:UniProtKB/TrEMBL;Acc:A0A1D5RVG9]	Protein kinase domain	TraesCS1A02G402400TraesCS1B02G431400TraesCS1D02G410100	A	AT5G19010, AT4G01595, AT1G53510, AT2G01450, AT1G73670, AT3G18040, AT1G18150, AT3G14720, AT2G42880					40	3	1		1	1	1	1	1	1	1	1	0	1	0	0	0	1	0	0	1
TraesCS7A02G300400	WAT1-related protein [Source:UniProtKB/TrEMBL;Acc:W5HBG2]	EamA domain	TraesCS7A02G300400TraesCS7B02G201300TraesCS7D02G296100	A	AT5G47470, AT4G16620					38	3	1		1	1	1	1	1	0	0	1	0	1	0	0	0	1	0	0	1
TraesCS6B02G353200		NADH:flavin oxidoreductase/NADH oxidase, N-terminal			AT1G76690, AT1G09400, AT1G18020, AT2G06050, AT1G76680, AT1G17990					36	3	1		1	1	1	1	1	1	0	0	0	0	0	0	0	1	0	0	0
TraesCS3A02G454700		Knottin, scorpion toxin-like superfamily	TraesCS3A02G454700TraesCS3B02G493300TraesCS3D02G447400	A						41	3	1		1	1	1	1	1	1	1	1	1	0	0	0	1	1	0	1	1
TraesCS7D02G236900										38	3	1		1	1	1	1	1	1	1	1	1	0	0	0	0	1	0	0	1
TraesCS3D02G533400										38	3	1		1	1	1	1	1	1	1	1	0	1	1	0	1	1	0	0	0
TraesCS5A02G546200		Proton-dependent oligopeptide transporter family			AT1G69870, AT1G69860, AT3G25280, AT3G25260, AT2G26690, AT2G02040, AT1G22550, AT2G37900, AT2G02020, AT5G19640, AT1G18880, AT3G47960, AT1G72120, AT1G27040, AT1G32450, AT3G21670, AT1G68570, AT5G46050, AT1G22540, AT5G46040, AT5G11570, AT5G14940, AT1G72130, AT5G62730, AT3G16180, AT1G72140, AT3G01350, AT3G53960, AT1G69850, AT1G52190, AT3G54450, AT1G62200, AT2G40460, AT5G01180, AT5G62680, AT1G22570, AT3…					37	3	1		1	1	1	1	1	1	1	1	0	0	0	0	1	1	0	0	1
TraesCS3A02G278700	Polynucleotide 3'-phosphatase ZDP [Source:Projected from Arabidopsis thaliana (AT3G14890) UniProtKB/Swiss-Prot;Acc:Q84JE8]	Zinc finger, PARP-type			AT3G14890					36	3	1		1	1	1	1	1	0	1	0	0	1	1	0	0	1	0	0	1
TraesCS7B02G036500		SANT/Myb domain	TraesCS7A02G135000TraesCS7B02G036500TraesCS7D02G135300	B	AT3G10580, AT5G04760	MYB_related	AT5G58900.1	3e-20	Homeodomain-like transcriptional regulator	36	3	1		1	1	1	1	1	1	1	1	0	0	0	0	1	1	0	0	0
TraesCS6A02G295900		Zf-FLZ domain								36	3	1		1	1	1	1	1	1	1	1	0	0	0	0	1	1	0	0	0
TraesCS2A02G014000										35	3	1		1	1	1	1	1	0	0	1	0	1	1	0	0	1	0	0	0
TraesCS4B02G107800	Methylthioribose-1-phosphate isomerase [Source:UniProtKB/TrEMBL;Acc:A0A341UA67]	Initiation factor 2B-related	TraesCS4A02G204000TraesCS4B02G107800TraesCS4D02G104900	B	AT2G05830					33	3	1		1	1	1	1	1	0	0	1	0	1	0	0	0	1	0	0	0
TraesCS1B02G336300		Nitrite/Sulfite reductase ferredoxin-like domain	TraesCS1A02G323400TraesCS1B02G336300TraesCS1D02G324200	B	AT5G04590					32	3	1		1	1	1	1	1	0	0	0	0	0	1	0	0	1	0	0	1
TraesCS2B02G486800										43	3	1		1	1	1	1	1	0	0	1	0	1	1	0	1	1	0	1	1
TraesCS3A02G137900		O-methyltransferase domain	TraesCS3A02G137900TraesCS3B02G155500TraesCS3D02G138700	A	AT5G53810, AT1G77530, AT1G21120, AT5G37170, AT5G54160, AT4G35150, AT1G63140, AT1G62900, AT1G33030, AT1G21130, AT1G77520, AT4G35160, AT1G21100, AT1G76790, AT1G21110, AT1G51990					44	3	1		1	1	1	1	1	1	1	1	0	1	1	0	1	1	0	1	1
TraesCS2B02G521800	Serine/threonine protein kinase, Hyperosmotic stress respons [Source: Projected from Oryza sativa (Os03g0390200)]	Protein kinase domain	TraesCS2A02G493800TraesCS2B02G521800TraesCS2D02G493700	B	AT5G08590, AT4G40010, AT5G66880, AT5G63650, AT1G78290, AT2G23030, AT3G50500, AT1G60940, AT1G10940, AT4G33950					43	3	1		1	1	1	1	1	1	1	1	0	1	0	0	1	1	0	1	1
TraesCS3D02G505000		Protein of unknown function DUF597			AT2G27930, AT1G32700, AT5G46710, AT2G12646, AT4G17900, AT2G01818, AT1G43000, AT1G31040, AT3G60670, AT1G21000, AT1G76590					41	3	1		1	1	1	1	1	1	1	1	0	1	1	0	0	1	0	0	0
TraesCS4D02G020900					AT4G21620, AT2G19000, AT1G61255					40	3	1		1	1	1	1	1	0	0	1	0	0	0	0	1	1	0	1	1
TraesCS7A02G417000		GHMP kinase N-terminal domain	TraesCS7A02G417000TraesCS7B02G317000TraesCS7D02G410100	A	AT3G42850, AT4G16130					37	3	1		1	1	1	1	1	1	0	0	0	0	0	0	0	1	0	0	0
TraesCS2A02G172500		Nuclear transcription factor Y subunit A	TraesCS2A02G172500TraesCS2B02G198700TraesCS2D02G179600	A	AT2G34720, AT1G17590, AT1G54160, AT3G14020, AT1G30500, AT1G72830, AT3G20910	NF-YA	AT1G54160.1	2e-40	nuclear factor Y, subunit A5	39	3	1		1	1	1	1	1	1	1	1	0	0	0	0	0	1	0	0	1
TraesCS1B02G034300		Proteinase inhibitor I13, potato inhibitor I			AT5G43570, AT2G38900, AT3G50020, AT5G43580, AT2G38870, AT3G46860					42	3	1		1	1	1	1	1	1	1	1	1	1	1	1	1	1	0	0	0
TraesCS6A02G280500			TraesCS6A02G280500TraesCS6B02G309000TraesCS6D02G260700	A	AT2G42190, AT3G57930					35	3	1		1	1	1	1	1	1	0	0	0	0	0	0	0	1	0	0	0
TraesCS1D02G394800										37	3	1		1	1	1	1	1	1	1	1	0	0	0	0	0	1	0	0	1
TraesCS7D02G410100		GHMP kinase N-terminal domain	TraesCS7A02G417000TraesCS7B02G317000TraesCS7D02G410100	D	AT3G42850, AT4G16130					36	3	1		1	1	1	1	1	1	1	1	0	0	0	0	0	1	0	0	0
TraesCS2A02G366000										36	3	1		1	1	1	1	1	1	0	0	0	0	0	0	1	1	0	0	1
TraesCS2D02G476900		Plant lipid transfer protein/Par allergen			AT3G08770, AT2G18370, AT3G51600, AT2G15050, AT2G38530, AT2G15325, AT5G59310, AT4G33355, AT5G59320, AT2G38540, AT5G01870, AT3G51590, AT5G59330					40	3	1		1	1	1	1	1	1	1	1	0	1	1	0	1	1	0	1	1
TraesCS1D02G040600										37	3	1		1	1	1	1	1	1	1	1	1	1	0	0	0	1	0	0	0
TraesCS5D02G341200	Hypothetical conserved gene [Source: Projected from Oryza sativa (Os01g0896300)]	Chromatin assembly factor 1 subunit A	TraesCS5A02G336500TraesCS5B02G335500TraesCS5D02G341200	D	AT1G65470					36	3	1		1	1	1	1	1	1	0	0	1	1	0	0	1	1	0	0	0
TraesCS4D02G319200		Membrane transport protein	TraesCS5A02G494900TraesCS4B02G322800TraesCS4D02G319200	D	AT5G01990, AT1G76520, AT2G17500, AT5G65980, AT1G71090, AT1G20925, AT1G76530					36	3	1		1	1	1	1	1	1	1	1	0	0	0	0	0	1	0	0	1
TraesCS6B02G079000	Histone H4 variant TH011 [Source:UniProtKB/Swiss-Prot;Acc:P62785]	Histone H4			AT1G07660, AT5G59970, AT3G46320, AT3G53730, AT3G45930, AT1G07820, AT2G28740, AT5G59690					37	3	1		1	1	1	1	1	0	1	1	1	1	0	0	1	1	0	0	1
TraesCS4A02G392700										36	3	1		1	1	1	1	1	0	1	1	0	1	1	0	1	1	0	0	0
TraesCS5A02G051900	Histone H2B [Source:UniProtKB/TrEMBL;Acc:A0A1D5YTI6]	Histone H2B			AT1G07790, AT5G22880, AT5G02570, AT3G45980, AT5G59910, AT3G09480, AT3G53650, AT3G46030, AT2G28720, AT2G37470					35	3	1		1	1	1	1	1	0	1	1	0	1	1	0	1	0	0	0	0
TraesCS2A02G235900	DNA (cytosine-5)-methyltransferase [Source:UniProtKB/TrEMBL;Acc:A0A341Q461]	Bromo adjacent homology (BAH) domain	TraesCS2A02G235900TraesCS2B02G260800TraesCS2D02G241800	A	AT4G08990, AT4G13610, AT4G14140, AT5G49160					34	3	1		1	1	1	1	1	1	0	0	1	0	0	0	0	1	0	0	1
TraesCS2B02G464500			TraesCS2A02G443400TraesCS2B02G464500TraesCS2D02G442600	B	AT3G03130, AT5G17160					37	3	1		1	1	1	1	1	0	1	0	1	1	1	0	1	1	0	1	1
TraesCS6A02G324200	Peroxidase [Source:UniProtKB/TrEMBL;Acc:A0A341WKN4]	Plant peroxidase	TraesCS6A02G324200TraesCS6B02G354600TraesCS6D02G303900	A	AT4G08780, AT4G33420, AT3G21770, AT4G08770, AT5G64110, AT2G38390, AT1G49570, AT1G14550, AT5G66390, AT5G15180, AT5G39580, AT5G06730, AT2G38380, AT2G22420, AT4G36430, AT4G26010, AT1G05260, AT1G44970, AT5G06720, AT2G39040, AT4G16270, AT3G49120, AT5G64100, AT1G71695, AT1G05240, AT3G42570, AT2G43480, AT3G32980, AT1G14540, AT5G51890, AT4G11290, AT1G34510, AT3G03670, AT5G58390, AT5G17820, AT1G68850, AT5…					37	3	1		1	1	1	1	1	1	1	1	0	1	1	0	1	1	0	0	1
TraesCS3B02G493300		Knottin, scorpion toxin-like superfamily	TraesCS3A02G454700TraesCS3B02G493300TraesCS3D02G447400	B						35	3	1		1	1	1	1	1	1	1	1	1	1	0	0	0	0	0	0	1
TraesCS7D02G326200		High mobility group box domain	TraesCS7A02G329300TraesCS7B02G230000TraesCS7D02G326200	D	AT5G23420					34	3	1		1	1	1	1	1	0	0	1	1	1	0	0	0	1	0	0	1
TraesCS1B02G326400	Structural maintenance of chromosomes protein [Source:UniProtKB/TrEMBL;Acc:W4ZZM2]	RecF/RecN/SMC, N-terminal	TraesCS1A02G314100TraesCS1B02G326400TraesCS1D02G314600	B	AT5G48600					32	3	1		1	1	1	1	1	1	0	0	1	0	0	0	0	1	0	0	0
TraesCS5B02G355100		Protein kinase domain	TraesCS5A02G352900TraesCS5B02G355100TraesCS5D02G359900	B	AT2G17530, AT5G22840, AT4G35500, AT3G53030, AT3G44850					32	3	1		1	1	1	1	1	1	1	0	0	0	0	0	0	1	0	0	0
TraesCS6A02G040400	Histone H2B [Source:UniProtKB/TrEMBL;Acc:A0A341WEG3]	Histone H2B			AT1G07790, AT5G22880, AT5G02570, AT3G45980, AT5G59910, AT3G09480, AT3G53650, AT3G46030, AT2G28720, AT2G37470					36	3	1		1	1	1	1	1	0	1	1	1	1	0	0	1	1	0	1	1
TraesCSU02G077200	Histone H2B [Source:UniProtKB/TrEMBL;Acc:W5GCJ7]	Histone H2B			AT1G07790, AT5G22880, AT5G02570, AT3G45980, AT5G59910, AT3G09480, AT3G53650, AT3G46030, AT2G28720, AT2G37470					36	3	1		1	1	1	1	1	0	1	1	1	1	0	0	1	1	0	1	1
TraesCS4D02G205000	Histone H2A [Source:UniProtKB/TrEMBL;Acc:A0A1D5Y3S2]	Histone H2A	TraesCS4A02G100400TraesCS4B02G204100TraesCS4D02G205000	D	AT1G54690, AT4G27230, AT3G20670, AT1G51060, AT5G27670, AT5G59870, AT5G54640, AT1G08880, AT5G02560					35	3	1		1	1	1	1	1	0	1	1	1	1	0	0	1	1	0	0	1
TraesCS6B02G082600	Histone H2B [Source:UniProtKB/TrEMBL;Acc:A0A341X3F4]	Histone H2B			AT1G07790, AT5G22880, AT5G02570, AT3G45980, AT5G59910, AT3G09480, AT3G53650, AT3G46030, AT2G28720, AT2G37470					35	3	1		1	1	1	1	1	0	1	1	1	1	0	0	1	1	0	1	0
TraesCS6D02G039900	Histone H2A [Source:UniProtKB/TrEMBL;Acc:A0A1D6AWG3]	Histone H2A			AT1G54690, AT4G27230, AT3G20670, AT1G51060, AT5G27670, AT5G59870, AT5G54640, AT1G08880, AT5G02560					35	3	1		1	1	1	1	1	0	1	1	1	1	0	0	1	1	0	0	1
TraesCS4A02G057500	Histone H3.2 [Source:UniProtKB/Swiss-Prot;Acc:P68428]	Histone H3/CENP-A			AT1G19890, AT4G40030, AT4G40040, AT1G75600, AT5G12910, AT5G10400, AT1G01370, AT1G09200, AT5G10980, AT5G10390, AT1G13370, AT5G65350, AT5G65360, AT3G27360					34	3	1		1	1	1	1	1	1	1	1	0	0	0	0	0	1	0	1	1
TraesCS5D02G451200		Linker histone H1/H5, domain H15			AT2G30620, AT2G18050, AT1G06760					34	3	1		1	1	1	1	1	0	1	1	1	1	0	0	0	1	0	0	1
TraesCS5D02G302700		Glycoside hydrolase family 1			AT1G45191, AT2G32860, AT4G27830, AT1G02850, AT3G03640, AT1G60270, AT3G60120, AT5G48375, AT3G60140, AT3G18070, AT4G21760, AT5G24540, AT5G44640, AT1G47600, AT4G27820, AT1G61810, AT1G26560, AT5G16580, AT5G26000, AT3G09260, AT1G66270, AT2G44450, AT1G60090, AT1G66280, AT5G36890, AT5G25980, AT3G62750, AT2G44460, AT5G54570, AT1G75940, AT5G28510, AT3G21370, AT1G61820, AT2G25630, AT1G52400, AT1G51470, AT5…					34	3	1		1	1	1	1	1	0	1	1	1	1	0	0	1	1	0	0	0
TraesCS7A02G491100	Histone H2B [Source:UniProtKB/TrEMBL;Acc:W5HZ15]	Histone H2B			AT1G07790, AT5G22880, AT5G02570, AT3G45980, AT5G59910, AT3G09480, AT3G53650, AT3G46030, AT2G28720, AT2G37470					33	3	1		1	1	1	1	1	0	1	1	0	0	0	0	0	1	0	1	1
TraesCS1A02G367900	Histone H2B [Source:UniProtKB/TrEMBL;Acc:A0A0C4BIL4]	Histone H2B			AT1G07790, AT5G22880, AT5G02570, AT3G45980, AT5G59910, AT3G09480, AT3G53650, AT3G46030, AT2G28720, AT2G37470					32	3	1		1	1	1	1	1	0	1	0	1	1	0	0	0	1	0	0	0
TraesCS1B02G297200	Histone H4 [Source:UniProtKB/TrEMBL;Acc:A0A077RYQ1]	Histone H4			AT1G07660, AT5G59970, AT3G46320, AT3G53730, AT3G45930, AT1G07820, AT2G28740, AT5G59690					36	3	1		1	1	1	1	1	1	0	1	1	1	1	0	1	1	0	1	1
TraesCS7B02G016900	Histone H3 [Source:UniProtKB/TrEMBL;Acc:A0A077RTJ8]	Histone H3/CENP-A			AT1G19890, AT4G40030, AT4G40040, AT1G75600, AT5G12910, AT5G10400, AT1G01370, AT1G09200, AT5G10980, AT5G10390, AT1G13370, AT5G65350, AT5G65360, AT3G27360					35	3	1		1	1	1	1	1	0	1	1	1	1	0	0	1	1	0	1	1
TraesCS1D02G364600	Histone H3 [Source:UniProtKB/TrEMBL;Acc:A0A077RTJ8]	Histone H3/CENP-A			AT1G19890, AT4G40030, AT4G40040, AT1G75600, AT5G12910, AT5G10400, AT1G01370, AT1G09200, AT5G10980, AT5G10390, AT1G13370, AT5G65350, AT5G65360, AT3G27360					34	3	1		1	1	1	1	1	0	1	1	1	1	0	0	0	1	0	1	1
TraesCS2A02G493500	Flavanone 3-hydroxylase [Source:UniProtKB/TrEMBL;Acc:C0SPH1]	Oxoglutarate/iron-dependent dioxygenase			AT3G51240					33	3	1		1	1	1	1	1	1	1	1	0	1	0	0	0	1	0	0	1
TraesCS1D02G200100		Cytidyltransferase-like domain	TraesCS1A02G196600TraesCS1B02G211200TraesCS1D02G200100	D	AT2G32260					31	3	1		1	1	1	1	1	1	1	1	0	0	0	0	0	0	0	0	1
TraesCS1D02G039900	Histone H2A [Source:UniProtKB/TrEMBL;Acc:A0A1D5T4B8]	Histone H2A	TraesCS1A02G038200TraesCS1B02G049100TraesCS1D02G039900	D	AT1G54690, AT4G27230, AT3G20670, AT1G51060, AT5G27670, AT5G59870, AT5G54640, AT1G08880, AT5G02560					31	3	1		1	1	1	1	1	0	1	1	0	0	0	0	0	1	0	0	1
TraesCS3B02G312900	Polynucleotide 3'-phosphatase ZDP [Source:Projected from Arabidopsis thaliana (AT3G14890) UniProtKB/Swiss-Prot;Acc:Q84JE8]	Zinc finger, PARP-type			AT3G14890					30	3	1		1	1	1	1	1	0	1	0	0	0	1	0	0	1	0	0	0
TraesCS7D02G184700		EF-hand domain	TraesCS7A02G183100TraesCS7B02G088100TraesCS7D02G184700	D	AT1G53210, AT2G34020, AT2G34030, AT1G29025, AT1G29020					29	3	1		1	1	1	1	1	0	0	1	0	0	0	0	0	1	0	0	0
TraesCS1B02G376700	Histone H3 [Source:UniProtKB/TrEMBL;Acc:A0A077RTJ8]	Histone H3/CENP-A			AT1G19890, AT4G40030, AT4G40040, AT1G75600, AT5G12910, AT5G10400, AT1G01370, AT1G09200, AT5G10980, AT5G10390, AT1G13370, AT5G65350, AT5G65360, AT3G27360					34	3	1		1	1	1	1	1	0	1	1	1	1	0	0	1	1	0	1	1
TraesCS1B02G378400	Histone H3 [Source:UniProtKB/TrEMBL;Acc:A0A077RTJ8]	Histone H3/CENP-A			AT1G19890, AT4G40030, AT4G40040, AT1G75600, AT5G12910, AT5G10400, AT1G01370, AT1G09200, AT5G10980, AT5G10390, AT1G13370, AT5G65350, AT5G65360, AT3G27360					33	3	1		1	1	1	1	1	0	1	1	1	1	0	0	0	1	0	1	1
TraesCS1D02G373800	Histone H2B [Source:UniProtKB/TrEMBL;Acc:W5A7K6]	Histone H2B			AT1G07790, AT5G22880, AT5G02570, AT3G45980, AT5G59910, AT3G09480, AT3G53650, AT3G46030, AT2G28720, AT2G37470					33	3	1		1	1	1	1	1	0	1	1	1	1	0	0	1	1	0	0	1
TraesCS1D02G396600	Histone H2B [Source:UniProtKB/TrEMBL;Acc:A0A341PRS4]	Histone H2B			AT1G07790, AT5G22880, AT5G02570, AT3G45980, AT5G59910, AT3G09480, AT3G53650, AT3G46030, AT2G28720, AT2G37470					33	3	1		1	1	1	1	1	0	1	1	1	1	0	0	1	1	0	0	1
TraesCS1D02G366600	Histone H3 [Source:UniProtKB/TrEMBL;Acc:A0A077RTJ8]	Histone H3/CENP-A			AT1G19890, AT4G40030, AT4G40040, AT1G75600, AT5G12910, AT5G10400, AT1G01370, AT1G09200, AT5G10980, AT5G10390, AT1G13370, AT5G65350, AT5G65360, AT3G27360					32	3	1		1	1	1	1	1	0	1	1	1	1	0	0	0	1	0	0	1
TraesCS2A02G008400			TraesCS2A02G008400TraesCS2B02G101400TraesCS2D02G010000	A						32	3	1		1	1	1	1	1	1	1	1	0	1	0	0	0	1	0	0	1
TraesCS7D02G146300		Zinc finger, RING-type	TraesCS7A02G144900TraesCS7B02G047200TraesCS7D02G146300	D	AT2G15580					30	3	1		1	1	1	1	1	1	1	1	0	0	0	0	0	1	0	0	0
TraesCS2D02G395200		Linker histone H1/H5, domain H15			AT2G30620, AT2G18050, AT1G06760					32	3	1		1	1	1	1	1	1	0	1	1	1	0	0	1	1	0	0	1
TraesCS5A02G352100		High mobility group box domain	TraesCS5A02G352100TraesCS5B02G354800TraesCS5D02G359600	A	AT2G17560, AT3G51880, AT4G35570, AT1G20693, AT1G20696					31	3	1		1	1	1	1	1	0	1	1	1	1	0	0	0	1	0	0	1
TraesCS4B02G247500	Histone H3 [Source:UniProtKB/TrEMBL;Acc:A0A341UFY8]	Histone H3/CENP-A			AT1G19890, AT4G40030, AT4G40040, AT1G75600, AT5G12910, AT5G10400, AT1G01370, AT1G09200, AT5G10980, AT5G10390, AT1G13370, AT5G65350, AT5G65360, AT3G27360					30	3	1		1	1	1	1	1	1	1	1	0	0	0	0	0	1	0	0	1
TraesCS6D02G246300	DNA topoisomerase 2 [Source:UniProtKB/TrEMBL;Acc:A0A341XES5]	DNA topoisomerase II, eukaryotic-type	TraesCS6A02G268600TraesCS6B02G295700TraesCS6D02G246300	D	AT2G13720, AT3G23890, AT5G18070					30	3	1		1	1	1	1	1	0	1	0	1	0	1	0	0	1	0	0	1
TraesCS7D02G115400	Histone H3 [Source:UniProtKB/TrEMBL;Acc:A0A077RTJ8]	Histone H3/CENP-A			AT1G19890, AT4G40030, AT4G40040, AT1G75600, AT5G12910, AT5G10400, AT1G01370, AT1G09200, AT5G10980, AT5G10390, AT1G13370, AT5G65350, AT5G65360, AT3G27360					30	3	1		1	1	1	1	1	1	1	1	0	0	0	0	0	1	0	0	1
TraesCS1A02G235700		Peptidase S8/S53 domain			AT4G10540, AT5G03620, AT5G59110, AT5G59120, AT4G21323, AT5G67360, AT1G66220, AT4G15040, AT5G45650, AT1G20160, AT4G10510, AT2G39850, AT3G46850, AT4G21640, AT3G46840, AT1G04110, AT4G10530, AT5G58830, AT5G59810, AT5G58840, AT5G58820, AT4G10520, AT4G00230, AT5G59090, AT4G26330, AT3G14067, AT1G01900, AT1G32980, AT2G04160, AT5G45640, AT1G32960, AT4G21630, AT5G67090, AT5G59100, AT3G14240, AT2G05920, AT4…					29	3	1		1	1	1	1	1	0	1	0	1	0	0	0	0	1	0	0	1
TraesCS3D02G116400		Glycosyl hydrolases 36	TraesCS3A02G113900TraesCS3B02G133400TraesCS3D02G116400	D	AT1G55740, AT5G20250, AT3G57520					30	3	1		1	1	1	1	1	1	1	1	0	0	0	0	1	1	0	0	1
TraesCS5A02G018200		Thaumatin family			AT4G36010, AT4G38670, AT2G28790, AT5G02140, AT1G73620, AT1G20030, AT1G18250, AT4G24180, AT2G17860, AT4G38660, AT2G24810, AT1G75030, AT5G40020, AT1G75040, AT1G19320, AT4G36000, AT1G75050, AT4G11650, AT4G18253, AT1G77700, AT1G75800, AT5G24620					29	3	1		1	1	1	1	1	1	0	0	1	1	0	0	1	1	0	0	0
TraesCS1B02G271100	DNA topoisomerase 2 [Source:UniProtKB/TrEMBL;Acc:A0A341P7B2]	DNA topoisomerase II, eukaryotic-type	TraesCS1A02G260500TraesCS1B02G271100TraesCS1D02G260500	B	AT2G13720, AT3G23890, AT5G18070					27	3	1		1	1	1	1	1	0	0	0	1	0	0	0	0	1	0	0	1
TraesCS5B02G294500		Glycoside hydrolase family 1			AT1G45191, AT2G32860, AT4G27830, AT1G02850, AT3G03640, AT1G60270, AT3G60120, AT5G48375, AT3G60140, AT3G18070, AT4G21760, AT5G24540, AT5G44640, AT1G47600, AT4G27820, AT1G61810, AT1G26560, AT5G16580, AT5G26000, AT3G09260, AT1G66270, AT2G44450, AT1G60090, AT1G66280, AT5G36890, AT5G25980, AT3G62750, AT2G44460, AT5G54570, AT1G75940, AT5G28510, AT3G21370, AT1G61820, AT2G25630, AT1G52400, AT1G51470, AT5…					27	3	1		1	1	0	1	1	0	1	1	0	0	0	0	0	1	0	0	1
TraesCS7D02G314200		FAD linked oxidase, N-terminal			AT5G11540, AT2G46760, AT5G56470, AT2G46740, AT2G46750, AT5G56490, AT1G32300					33	3	1		1	1	1	1	1	0	1	1	1	1	0	0	1	1	0	0	0
TraesCS3A02G229400		Multi antimicrobial extrusion protein	TraesCS3A02G229400TraesCS3B02G255200TraesCS3D02G227600	A	AT1G15170, AT2G04090, AT2G04040, AT1G15160, AT2G34360, AT1G66780, AT2G04050, AT3G23560, AT2G04070, AT3G23550, AT1G15180, AT1G64820, AT1G15150, AT1G66760, AT1G73700, AT5G52450, AT1G71140, AT2G04080, AT2G04066, AT2G04100					31	3	1		1	1	1	1	1	1	1	1	0	0	0	0	0	1	0	0	0
TraesCS1D02G264100	DNA helicase [Source:UniProtKB/TrEMBL;Acc:A0A341PNS4]	MCM domain	TraesCS1A02G264000TraesCS1B02G274600TraesCS1D02G264100	D	AT1G44900					32	3	1		1	1	1	1	1	1	0	0	1	1	0	0	1	1	0	0	1
TraesCS4B02G047400	Glutamine synthetase [Source:UniProtKB/TrEMBL;Acc:Q6RUI9]	Glutamine synthetase, catalytic domain	TraesCS4A02G266900TraesCS4B02G047400TraesCS4D02G047400	B	AT5G16570, AT3G17820, AT1G48470, AT5G37600, AT1G66200, AT5G35630					31	3	1		1	1	1	1	1	1	1	1	0	1	0	0	1	1	0	0	0
TraesCS1D02G125300	DNA helicase [Source:UniProtKB/TrEMBL;Acc:A0A1D5T1N0]	MCM domain	TraesCS1A02G129400TraesCS1B02G146200TraesCS1D02G125300	D	AT5G44635					30	3	1		1	1	1	1	1	1	0	0	1	1	0	0	0	1	0	0	1
TraesCS6D02G344100	DNA helicase [Source:UniProtKB/TrEMBL;Acc:A0A341XL34]	MCM domain	TraesCS6A02G360600TraesCS6B02G393500TraesCS6D02G344100	D	AT2G07690					29	3	1		1	1	1	1	1	1	0	0	1	1	0	0	0	1	0	0	0
TraesCS1A02G295700	Histone H4 [Source:UniProtKB/TrEMBL;Acc:A0A077RYQ1]	Histone H4			AT1G07660, AT5G59970, AT3G46320, AT3G53730, AT3G45930, AT1G07820, AT2G28740, AT5G59690					31	3	1		1	1	1	1	1	0	1	1	1	1	0	0	0	1	0	1	1
TraesCS3B02G595600	Protein FIZZY-RELATED 3 [Source:Projected from Arabidopsis thaliana (AT5G13840) UniProtKB/Swiss-Prot;Acc:Q8LPL5]	WD40 repeat			AT4G11920, AT4G22910, AT5G13840					29	3	1		1	1	1	1	1	1	1	1	0	1	0	0	0	0	0	0	1
TraesCS2A02G129900	Condensin complex subunit 1 [Source:UniProtKB/TrEMBL;Acc:W5B1R7]	Condensin subunit 1	TraesCS2A02G129900TraesCS2B02G152100TraesCS2D02G132100	A	AT3G57060					29	3	1		1	1	1	1	1	1	0	0	1	1	0	0	0	1	0	0	1
TraesCS6D02G241500	Histone H4 variant TH011 [Source:UniProtKB/Swiss-Prot;Acc:P62785]	Histone H4			AT1G07660, AT5G59970, AT3G46320, AT3G53730, AT3G45930, AT1G07820, AT2G28740, AT5G59690					28	3	1		1	1	1	1	1	0	1	1	0	1	0	0	0	1	0	0	1
TraesCS3D02G338300	Non-specific lipid-transfer protein [Source:UniProtKB/TrEMBL;Acc:Q2PCD1]	Plant lipid transfer protein/Par allergen	TraesCS3A02G344700TraesCS3B02G376700TraesCS3D02G338300	D	AT3G08770, AT2G18370, AT3G51600, AT2G15050, AT2G38530, AT2G15325, AT5G59310, AT4G33355, AT5G59320, AT2G38540, AT5G01870, AT3G51590, AT5G59330					28	3	1		1	1	0	1	1	1	1	1	0	1	1	0	0	1	0	0	0
TraesCS3A02G192000		F-box domain	TraesCS3A02G192000TraesCS3B02G220900TraesCS3D02G195100	A	AT2G41170, AT2G26850, AT2G32560					27	3	1		1	1	0	1	1	1	1	1	0	0	0	0	0	1	0	0	1
TraesCS7D02G160700	Nucleolar GTP-binding protein 1 [Source:UniProtKB/TrEMBL;Acc:A0A341Z633]	Nucleolar GTP-binding protein 1, Rossman-fold domain			AT1G10300, AT1G50920					30	3	1		1	1	1	1	1	1	1	1	0	0	0	0	0	1	0	0	1
TraesCS2B02G329300	Histone H2B [Source:UniProtKB/TrEMBL;Acc:W5BFB4]	Histone H2B			AT1G07790, AT5G22880, AT5G02570, AT3G45980, AT5G59910, AT3G09480, AT3G53650, AT3G46030, AT2G28720, AT2G37470					31	3	1		1	1	1	1	1	0	0	1	1	1	1	0	1	1	0	0	1
TraesCS7B02G072000	Alpha-amylase/trypsin inhibitor CM2 [Source:UniProtKB/Swiss-Prot;Acc:P16851]	Cereal seed allergen/trypsin and alpha-amylase inhibitor, conserved site								32	3	1		1	1	1	1	1	1	1	1	1	1	1	0	0	1	0	1	1
TraesCS3A02G333000		Cyclin, C-terminal domain	TraesCS3A02G333000TraesCS3B02G363200TraesCS3D02G326600	A	AT5G06150, AT4G37490, AT1G34460, AT3G11520, AT2G26760					30	3	1		1	1	1	1	1	1	1	1	1	0	1	0	0	1	0	0	1
TraesCS5A02G235200		RlpA-like domain superfamily								28	3	1		1	1	1	1	1	1	0	0	0	0	0	0	1	1	0	1	1
TraesCS4B02G249400		Cereal seed allergen/grain softness/trypsin and alpha-amylase inhibitor	TraesCS4A02G055200TraesCS4B02G249400TraesCS4D02G250000	B						33	3	1		1	1	1	1	1	1	1	1	1	1	1	1	1	1	0	1	1
TraesCS3A02G344700	Non-specific lipid-transfer protein [Source:UniProtKB/TrEMBL;Acc:Q2PCB7]	Plant lipid transfer protein/Par allergen	TraesCS3A02G344700TraesCS3B02G376700TraesCS3D02G338300	A	AT3G08770, AT2G18370, AT3G51600, AT2G15050, AT2G38530, AT2G15325, AT5G59310, AT4G33355, AT5G59320, AT2G38540, AT5G01870, AT3G51590, AT5G59330					27	3	1		1	1	1	1	1	1	1	1	0	1	0	0	0	1	0	0	0
TraesCS1B02G243200	Ethylene-responsive transcription factor RAP2-3 [Source:Projected from Arabidopsis thaliana (AT3G16770) UniProtKB/Swiss-Prot;Acc:P42736]	AP2/ERF domain	TraesCS1A02G231200TraesCS1B02G243200TraesCS1D02G230900	B	AT4G23750, AT3G15210, AT4G39780, AT5G43410, AT1G44830, AT2G36450, AT5G61890, AT2G31230, AT5G50080, AT4G34410, AT5G47220, AT2G44940, AT1G22810, AT4G16750, AT2G22200, AT1G71520, AT1G12980, AT1G33760, AT1G06160, AT3G57600, AT2G25820, AT5G18560, AT3G16770, AT4G31060, AT5G25190, AT1G22985, AT3G23230, AT1G24590, AT1G46768, AT5G53290, AT1G36060, AT2G35700, AT1G19210, AT3G14230, AT5G51190, AT1G01250, AT1…	ERF	AT3G16770.1	5e-40	ethylene-responsive element binding protein	27	3	1		1	1	1	1	1	1	1	1	0	0	0	0	0	1	0	0	1
TraesCSU02G267500		Knottin, scorpion toxin-like superfamily								27	3	1		1	1	0	1	1	1	1	1	0	0	0	0	0	1	0	1	1
TraesCS5A02G171800			TraesCS5A02G171800TraesCS5B02G169100TraesCS5D02G176600	A						23	3	1		1	1	0	1	1	0	0	0	0	1	0	0	0	1	0	0	0
TraesCS1D02G310100		Aldehyde dehydrogenase domain	TraesCS1A02G310600TraesCS1B02G321900TraesCS1D02G310100	D	AT3G24503, AT3G48000, AT1G23800					27	3	1		1	1	0	1	1	0	1	1	1	1	1	0	0	1	0	0	1
TraesCS5D02G145400		Chalcone isomerase	TraesCS5A02G146900TraesCS5B02G145800TraesCS5D02G145400	D	AT5G05270					25	3	1		1	1	0	1	1	0	0	1	0	1	1	0	1	1	0	0	0
TraesCS3B02G412500		AP2/ERF domain	TraesCS3A02G379900TraesCS3B02G412500TraesCS3D02G372900	B	AT4G23750, AT3G15210, AT4G39780, AT5G43410, AT1G44830, AT2G36450, AT5G61890, AT2G31230, AT5G50080, AT4G34410, AT5G47220, AT2G44940, AT1G22810, AT4G16750, AT2G22200, AT1G71520, AT1G12980, AT1G33760, AT1G06160, AT3G57600, AT2G25820, AT5G18560, AT3G16770, AT4G31060, AT5G25190, AT1G22985, AT3G23230, AT1G24590, AT1G46768, AT5G53290, AT1G36060, AT2G35700, AT1G19210, AT3G14230, AT5G51190, AT1G01250, AT1…	ERF	AT2G33710.1	6e-34	ERF family protein	25	3	1		1	1	0	1	1	1	1	1	0	0	0	0	0	1	0	0	1
TraesCS2A02G451000	Alpha-mannosidase [Source:UniProtKB/TrEMBL;Acc:W5AWP3]	Glycoside hydrolase family 38, N-terminal domain			AT5G13980, AT5G66150, AT3G26720					34	3	1		1	1	1	1	1	0	0	0	0	1	1	0	1	0	0	0	0
TraesCS7D02G541400		O-methyltransferase domain			AT5G53810, AT1G77530, AT1G21120, AT5G37170, AT5G54160, AT4G35150, AT1G63140, AT1G62900, AT1G33030, AT1G21130, AT1G77520, AT4G35160, AT1G21100, AT1G76790, AT1G21110, AT1G51990					30	3	1		1	1	1	1	1	0	1	1	1	1	1	1	1	1	0	0	0
TraesCSU02G032900	Type 2 non specific lipid transfer protein [Source:UniProtKB/TrEMBL;Acc:Q2PCC7]	Bifunctional inhibitor/plant lipid transfer protein/seed storage helical domain			AT1G07747, AT1G66850, AT5G38195, AT1G43665, AT5G38170, AT1G73780, AT2G14846, AT1G43667, AT4G12825, AT3G18280, AT5G38197, AT1G43666, AT3G57310, AT5G38180, AT5G38160, AT1G48750					34	3	1		1	1	1	1	1	1	1	1	0	0	0	0	1	1	0	0	0
TraesCS5D02G526300		Leucine-rich repeat	TraesCS4A02G345900TraesCS5B02G527100TraesCS5D02G526300	D	AT5G53890					31	3	1		1	1	1	1	1	0	1	1	1	1	1	1	1	1	0	0	1
TraesCS7D02G094000		GDSL lipase/esterase			AT3G53100, AT5G22810, AT5G03820, AT3G16370, AT5G03810					28	3	1		1	1	1	1	1	1	1	1	1	1	1	0	1	1	0	0	1
TraesCS2B02G126200	Peroxidase [Source:UniProtKB/TrEMBL;Acc:A0A1D5UAY9]	Plant peroxidase			AT4G08780, AT4G33420, AT3G21770, AT4G08770, AT5G64110, AT2G38390, AT1G49570, AT1G14550, AT5G66390, AT5G15180, AT5G39580, AT5G06730, AT2G38380, AT2G22420, AT4G36430, AT4G26010, AT1G05260, AT1G44970, AT5G06720, AT2G39040, AT4G16270, AT3G49120, AT5G64100, AT1G71695, AT1G05240, AT3G42570, AT2G43480, AT3G32980, AT1G14540, AT5G51890, AT4G11290, AT1G34510, AT3G03670, AT5G58390, AT5G17820, AT1G68850, AT5…					31	3	1		1	1	1	1	1	0	0	1	0	1	1	0	1	1	0	0	0
TraesCS3D02G516900	Peroxidase [Source:UniProtKB/TrEMBL;Acc:A0A341TGY4]	Plant peroxidase	TraesCS3A02G509100TraesCS3B02G577900TraesCS3D02G516900	D	AT4G08780, AT4G33420, AT3G21770, AT4G08770, AT5G64110, AT2G38390, AT1G49570, AT1G14550, AT5G66390, AT5G15180, AT5G39580, AT5G06730, AT2G38380, AT2G22420, AT4G36430, AT4G26010, AT1G05260, AT1G44970, AT5G06720, AT2G39040, AT4G16270, AT3G49120, AT5G64100, AT1G71695, AT1G05240, AT3G42570, AT2G43480, AT3G32980, AT1G14540, AT5G51890, AT4G11290, AT1G34510, AT3G03670, AT5G58390, AT5G17820, AT1G68850, AT5…					31	3	1		1	1	1	1	1	1	1	1	1	1	1	1	1	1	0	0	1
TraesCS6D02G000200	Monomeric alpha-amylase inhibitor [Source:UniProtKB/TrEMBL;Acc:X2KYP9]	Cereal seed allergen/trypsin and alpha-amylase inhibitor, conserved site								29	3	1		1	1	1	1	1	1	1	1	1	1	1	1	1	1	0	0	1
TraesCS3D02G533000	Protein FIZZY-RELATED 3 [Source:Projected from Arabidopsis thaliana (AT5G13840) UniProtKB/Swiss-Prot;Acc:Q8LPL5]	WD40 repeat			AT4G11920, AT4G22910, AT5G13840					23	3	1		1	1	1	1	1	1	1	1	0	1	1	0	1	0	0	0	0
TraesCS4D02G279400	Beta-galactosidase [Source:UniProtKB/TrEMBL;Acc:W5EFQ5]	D-galactoside/L-rhamnose binding SUEL lectin domain	TraesCS4A02G022500TraesCS4B02G280900TraesCS4D02G279400	D	AT1G31740, AT2G32810, AT2G28470, AT3G13750, AT3G52840, AT5G20710, AT4G36360, AT5G56870, AT5G63810, AT4G26140, AT1G45130					20	3	1		1	1	1	1	1	0	0	0	0	1	0	0	1	0	0	0	1
TraesCS3D02G031800	Peroxidase [Source:UniProtKB/TrEMBL;Acc:A0A1D5WX80]	Plant peroxidase			AT4G08780, AT4G33420, AT3G21770, AT4G08770, AT5G64110, AT2G38390, AT1G49570, AT1G14550, AT5G66390, AT5G15180, AT5G39580, AT5G06730, AT2G38380, AT2G22420, AT4G36430, AT4G26010, AT1G05260, AT1G44970, AT5G06720, AT2G39040, AT4G16270, AT3G49120, AT5G64100, AT1G71695, AT1G05240, AT3G42570, AT2G43480, AT3G32980, AT1G14540, AT5G51890, AT4G11290, AT1G34510, AT3G03670, AT5G58390, AT5G17820, AT1G68850, AT5…					34	3	1		1	1	1	1	1	0	0	1	0	1	1	1	1	1	0	0	1
TraesCS2D02G531100		Plant antimicrobial peptide								26	3	1		1	1	1	1	1	1	1	1	1	1	1	1	1	1	0	0	0
TraesCS2D02G155000		Glycine-rich cell wall structural protein 1/2								28	3	1		1	1	1	1	1	0	0	1	0	1	1	0	1	1	0	0	0
TraesCS5D02G389600		D-isomer specific 2-hydroxyacid dehydrogenase, NAD-binding domain			AT5G14780					19	3	1		1	1	1	1	1	0	0	1	0	1	1	0	1	0	0	0	0
TraesCS1A02G372700			TraesCS1A02G372700TraesCS1B02G392700TraesCS1D02G379300	A						48	3	1		1	1	1	1	1	0	1	1	1	1	1	1	1	1	1	1	1
TraesCS7B02G244300		Late embryogenesis abundant protein, SMP subgroup domain	TraesCS7A02G333100TraesCS7B02G244300TraesCS7D02G340400	B	AT1G03120, AT3G22490, AT5G27980, AT5G53260, AT5G53270, AT3G22500					47	3	1		1	1	1	1	1	1	1	1	1	1	1	0	1	1	0	1	1
TraesCS3A02G077100	Asparagine synthetase-2 [Source:UniProtKB/TrEMBL;Acc:A0A1D5VHV8]	Asparagine synthase			AT3G47340, AT5G10240, AT5G65010					47	3	1		1	1	1	1	1	0	1	1	1	1	1	1	1	1	0	1	1
TraesCS2A02G449800		Late embryogenesis abundant protein, LEA_1 subgroup	TraesCS2A02G449800TraesCS2B02G471600TraesCS2D02G449300	A						46	3	1		1	1	1	1	1	0	1	1	1	1	1	0	1	1	0	1	1
TraesCS7D02G340400		Late embryogenesis abundant protein, SMP subgroup domain	TraesCS7A02G333100TraesCS7B02G244300TraesCS7D02G340400	D	AT1G03120, AT3G22490, AT5G27980, AT5G53260, AT5G53270, AT3G22500					46	3	1		1	1	1	1	1	1	1	1	1	1	0	0	1	1	0	1	1
TraesCS2B02G402800		Peptidase C13, legumain	TraesCS2A02G385900TraesCS2B02G402800TraesCS2D02G382400	B	AT4G32940, AT3G20210, AT2G25940, AT1G62710					46	3	1		1	1	1	1	1	1	1	0	1	1	1	0	1	1	0	1	1
TraesCS2B02G347200		Bet v I/Major latex protein	TraesCS2A02G334000TraesCS2B02G347200TraesCS2D02G328200	B	AT1G70890, AT1G24000, AT1G70870, AT1G70850, AT5G28000, AT1G35260, AT1G70830, AT1G24020, AT1G70840, AT1G23130, AT5G28010, AT1G23120, AT1G35310, AT1G70860, AT1G70880					45	3	1		1	1	1	1	1	1	1	1	0	1	1	0	1	1	0	0	1
TraesCS1A02G062500		Bifunctional inhibitor/plant lipid transfer protein/seed storage helical domain superfamily			AT1G32280, AT4G33550, AT5G56480, AT4G30880					42	3	1		1	1	1	1	1	1	1	1	0	0	0	0	1	1	0	0	0
TraesCS5A02G308900	DEAD-box ATP-dependent RNA helicase 7 [Source:Projected from Arabidopsis thaliana (AT5G62190) UniProtKB/Swiss-Prot;Acc:Q39189]	ATP-dependent RNA helicase DEAD-box, conserved site	TraesCS5A02G308900TraesCS5B02G309500TraesCS5D02G315900	A	AT5G62190, AT1G71280					42	3	1		1	1	1	1	1	0	0	0	0	0	1	0	1	1	0	1	1
TraesCS4A02G296000	Globulin-3A [Source:UniProtKB/TrEMBL;Acc:I6QQ39]	Cupin 1			AT3G22640					47	3	1		1	1	1	1	1	1	1	1	1	1	1	1	1	1	0	1	1
TraesCS4D02G016100		Cupin 1			AT3G22640					47	3	1		1	1	1	1	1	1	1	1	1	1	1	1	1	1	0	1	1
TraesCS5D02G335000		Knottin, scorpion toxin-like	TraesCS5A02G329100TraesCS5B02G329200TraesCS5D02G335000	D						47	3	1		1	1	1	1	1	0	1	1	1	1	1	1	1	1	1	1	1
TraesCS2B02G593000	NADPH-protochlorophyllide oxidoreductase [Source:UniProtKB/TrEMBL;Acc:A0A1D5TXJ7]	Short-chain dehydrogenase/reductase SDR	TraesCS2A02G590600TraesCS2B02G593000TraesCS2D02G563600	B	AT4G27440, AT1G03630, AT5G54190					46	3	1		1	1	1	1	1	0	1	1	1	1	1	1	1	1	0	1	1
TraesCS5B02G390600		Late embryogenesis abundant protein, SMP subgroup domain	TraesCS5A02G385600TraesCS5B02G390600TraesCS5D02G395600	B	AT1G03120, AT3G22490, AT5G27980, AT5G53260, AT5G53270, AT3G22500					45	3	1		1	1	1	1	1	1	1	1	0	1	1	0	1	1	0	1	1
TraesCS2A02G046000		Cytochrome P450			AT3G48310, AT5G24960, AT3G48270, AT3G48300, AT3G48320, AT3G48280, AT4G13310, AT3G48290					43	3	1		1	1	1	1	1	0	0	1	0	1	1	0	1	1	0	1	1
TraesCS3A02G454800		Knottin, scorpion toxin-like superfamily								41	3	1		1	1	1	1	1	1	1	1	0	0	0	0	1	1	0	0	0
TraesCS7A02G232200	Formate dehydrogenase, mitochondrial [Source:UniProtKB/TrEMBL;Acc:W5HFK6]	D-isomer specific 2-hydroxyacid dehydrogenase, catalytic domain	TraesCS7A02G232200TraesCS7B02G130600TraesCS7D02G232300	A	AT5G14780					41	3	1		1	1	1	1	1	1	1	1	0	0	0	0	0	1	0	0	1
TraesCS6B02G332700		Glycine rich protein								41	3	1		1	1	1	1	1	0	1	0	0	0	1	0	0	1	0	1	1
TraesCS2B02G483000	Cold-regulated 7 [Source:UniProtKB/TrEMBL;Acc:A0A2U9NKK4]		TraesCS2A02G461200TraesCS2B02G483000TraesCS2D02G461400	B						44	3	1		1	1	1	1	1	0	1	1	1	1	1	0	1	1	0	1	1
TraesCS5B02G400000	Alpha-1,4 glucan phosphorylase [Source:UniProtKB/TrEMBL;Acc:B2LXU4]	Glycosyl transferase, family 35	TraesCS5A02G395200TraesCS5B02G400000TraesCS5D02G404500	B	AT3G29320, AT3G46970					42	3	1		1	1	1	1	1	1	1	1	0	0	0	0	1	1	0	1	1
TraesCS5A02G001400			TraesCS5A02G001400TraesCS5B02G002700TraesCS5D02G001800	A	AT1G07985					42	3	1		1	1	1	1	1	0	0	1	0	1	1	0	1	1	0	1	1
TraesCS5D02G212600		Bromo adjacent homology (BAH) domain			AT5G55600, AT1G68580					41	3	1		1	1	1	1	1	1	1	1	0	0	0	0	1	1	0	0	1
TraesCS2D02G493700	Serine/threonine protein kinase, Hyperosmotic stress respons [Source: Projected from Oryza sativa (Os03g0390200)]	Protein kinase domain	TraesCS2A02G493800TraesCS2B02G521800TraesCS2D02G493700	D	AT5G08590, AT4G40010, AT5G66880, AT5G63650, AT1G78290, AT2G23030, AT3G50500, AT1G60940, AT1G10940, AT4G33950					39	3	1		1	1	1	1	1	0	1	1	0	0	0	0	0	1	0	0	1
TraesCS1B02G135700		Glyoxalase/fosfomycin resistance/dioxygenase domain			AT1G15380, AT1G80160, AT2G28420					44	3	1		1	1	1	1	1	1	1	1	1	1	1	1	1	1	0	0	1
TraesCS1B02G264900	Pyruvate, phosphate dikinase [Source:UniProtKB/TrEMBL;Acc:A0A1D5S7P6]	PEP-utilising enzyme, C-terminal	TraesCS1A02G253400TraesCS1B02G264900TraesCS1D02G252900	B	AT4G15530					42	3	1		1	1	1	1	1	1	1	1	0	1	1	0	0	1	0	1	1
TraesCS7B02G431200	Puroindoline b-like protein 2v2 [Source:UniProtKB/TrEMBL;Acc:B1GXL6]	Bifunctional inhibitor/plant lipid transfer protein/seed storage helical domain								41	3	1		1	1	1	1	1	1	1	1	1	1	1	0	0	1	0	0	0
TraesCS2A02G452800		Pectinesterase inhibitor domain	TraesCS2A02G452800TraesCS2B02G474300TraesCS2D02G452600	A	AT5G46960, AT5G46940, AT5G38610, AT1G54620, AT5G46950, AT5G46980, AT5G46970, AT5G46930, AT5G46990					41	3	1		1	1	1	1	1	1	1	1	0	1	0	0	1	1	0	0	1
TraesCS7B02G244700			TraesCS7A02G332800TraesCS7B02G244700TraesCS7D02G340800	B	AT3G61780					41	3	1		1	1	1	1	1	1	1	1	0	1	0	0	0	1	0	1	1
TraesCS1A02G119500			TraesCS1A02G119500TraesCS1B02G138900TraesCS1D02G120300	A	AT4G32610					40	3	1		1	1	1	1	1	0	0	1	0	1	1	0	1	1	0	0	1
TraesCS5D02G017500		Modifying wall lignin-1/2								40	3	1		1	1	1	1	1	0	0	0	0	1	1	0	1	1	0	1	1
TraesCS3D02G228100		AAA+ ATPase domain	TraesCS3A02G225200TraesCS3B02G254800TraesCS3D02G228100	D	AT1G64110, AT5G52882, AT4G28000					38	3	1		1	1	1	1	1	1	1	1	0	0	0	0	0	0	0	0	1
TraesCS3A02G276100	Phosphotransferase [Source:UniProtKB/TrEMBL;Acc:A0A1D5VEI9]	Hexokinase			AT4G37840, AT3G20040, AT4G29130, AT1G50460, AT1G47845, AT1G47840, AT2G19860					38	3	1		1	1	1	1	1	0	1	1	0	1	0	0	0	1	0	0	1
TraesCS2A02G097800		GTP binding domain	TraesCS2A02G097800TraesCS2B02G113500TraesCS2D02G097200	A	AT3G07050					37	3	1		1	1	1	1	1	1	1	0	0	0	0	0	0	1	0	0	1
TraesCS7D02G265500		Stress up-regulated Nod 19			AT5G61820					37	3	1		1	1	1	1	1	0	1	1	0	1	0	0	1	1	0	0	1
TraesCS5B02G089500										38	3	1		1	1	1	1	1	0	1	1	1	1	1	0	1	0	0	1	1
TraesCS2D02G097200		GTP binding domain	TraesCS2A02G097800TraesCS2B02G113500TraesCS2D02G097200	D	AT3G07050					34	3	1		1	1	1	1	1	1	1	0	0	1	0	0	0	0	0	0	1
TraesCS5A02G156100	Ribosomal protein L15 [Source:UniProtKB/TrEMBL;Acc:W5FEX7]	Ribosomal protein L15e			AT4G17390, AT4G16720					33	3	1		1	1	1	1	1	0	0	1	0	1	0	0	0	0	0	0	1
TraesCS1B02G183100		Uncharacterised protein family, basic secretory protein	TraesCS1A02G166600TraesCS1B02G183100TraesCS1D02G174100	B	AT2G15170, AT2G15220, AT2G15130					38	3	1		1	1	1	1	1	1	1	1	1	1	1	0	1	1	0	1	0
TraesCS5D02G310500		GroES-like superfamily	TraesCS5A02G303400TraesCS5B02G303800TraesCS5D02G310500	D	AT5G16990, AT5G16970, AT5G17000, AT5G38000, AT1G65560, AT5G37940, AT5G37980, AT1G26320, AT3G03080, AT5G16980, AT5G16960, AT3G59845					37	3	1		1	1	1	1	1	0	1	1	1	1	0	0	1	1	0	1	1
TraesCS1B02G154500	Histone H2A [Source:UniProtKB/TrEMBL;Acc:A0A0C4BKM5]	Histone H2A	TraesCS1A02G132400TraesCS1B02G154500TraesCS7D02G246600	B	AT3G54560, AT1G52740, AT4G13570, AT2G38810					35	3	1		1	1	1	1	1	0	1	1	0	1	1	0	0	1	0	0	1
TraesCS3D02G075900	Histone H2B [Source:UniProtKB/TrEMBL;Acc:A0A341SUA6]	Histone H2B			AT1G07790, AT5G22880, AT5G02570, AT3G45980, AT5G59910, AT3G09480, AT3G53650, AT3G46030, AT2G28720, AT2G37470					35	3	1		1	1	1	1	1	0	1	1	1	1	0	0	1	1	0	0	1
TraesCS7B02G249100		Ribosome biogenesis protein BMS1/TSR1, C-terminal	TraesCS7A02G337800TraesCS7B02G249100TraesCS7D02G345100	B	AT1G42440					32	3	1		1	1	1	1	1	1	1	1	0	0	0	0	0	1	0	0	0
TraesCS3D02G478800		Glycoside hydrolase family 17	TraesCS3A02G483700TraesCS3B02G530500TraesCS3D02G478800	D	AT3G57240, AT1G77790, AT5G20390, AT5G20340, AT1G77780, AT1G33220, AT5G20330, AT4G16260, AT3G57270, AT3G57260, AT5G20560					43	3	1		1	1	1	1	1	1	1	1	0	0	1	0	1	1	0	1	1
TraesCS2A02G016500	Pectate lyase [Source:UniProtKB/TrEMBL;Acc:A0A1D5TR98]	Pectate lyase	TraesCS2A02G016500TraesCS2B02G024500TraesCS2D02G018000	A	AT5G04310, AT4G22090, AT4G24780, AT1G67750, AT5G63180, AT3G07010, AT3G24670, AT1G04680, AT3G54920, AT5G09280, AT3G27400, AT3G01270, AT4G22080, AT2G02720, AT1G11920, AT4G13210, AT1G30350, AT1G14420, AT5G15110, AT3G24230, AT5G48900, AT5G55720, AT4G13710, AT3G53190					41	3	1		1	1	1	1	1	1	1	1	0	1	1	0	1	1	0	0	0
TraesCS7A02G135100		SANT/Myb domain			AT3G10580, AT2G38090					40	3	1		1	1	1	1	1	1	1	1	0	1	0	0	1	1	0	0	0
TraesCS4A02G139000		Homeobox-like domain superfamily	TraesCS4A02G139000TraesCS4B02G155200TraesCS4D02G167100	A	AT1G09040, AT2G47820, AT1G09050, AT1G55050					39	3	1		1	1	1	1	1	1	1	1	0	0	0	0	0	1	0	0	1
TraesCS2D02G091700		ACT domain			AT1G12420, AT5G25320, AT4G22780, AT2G03730, AT5G65890, AT1G69040, AT3G01990, AT1G76990					36	3	1		1	1	1	1	1	0	0	1	0	0	0	0	1	1	0	0	0
TraesCS7A02G549200		Glycoside hydrolase, family 13, N-terminal			AT5G03650, AT2G36390, AT3G20440					40	3	1		1	1	1	1	1	1	1	1	1	1	0	0	0	1	0	1	1
TraesCS7D02G325500	Pre-mRNA cleavage factor Im 25 kDa subunit 1 [Source:Projected from Arabidopsis thaliana (AT4G29820) UniProtKB/Swiss-Prot;Acc:Q94AF0]	Cleavage/polyadenylation specificity factor subunit 5	TraesCS7A02G328600TraesCS7B02G229300TraesCS7D02G325500	D	AT4G29820, AT4G25550					39	3	1		1	1	1	1	1	1	1	1	1	1	0	0	0	1	0	0	1
TraesCS4D02G108000		Filament-like plant protein			AT3G05270, AT1G21810, AT1G77580					36	3	1		1	1	1	1	1	1	1	1	0	0	0	0	0	1	0	0	0
TraesCS5D02G508700		Pumilio RNA-binding repeat	TraesCS4A02G364800TraesCS5B02G508700TraesCS5D02G508700	D	AT3G16810					35	3	1		1	1	1	1	1	1	0	0	0	0	0	0	0	1	0	0	1
TraesCS4A02G007400	3-ketoacyl-CoA synthase [Source:UniProtKB/TrEMBL;Acc:W5E013]	Very-long-chain 3-ketoacyl-CoA synthase	TraesCS4A02G007400TraesCS4B02G297500TraesCS4D02G296400	A	AT2G28630, AT4G34510, AT3G10280, AT2G16280, AT2G15090, AT1G25450, AT2G26250, AT5G49070, AT5G04530, AT1G01120, AT5G43760, AT1G71160, AT2G46720, AT1G07720, AT2G26640, AT1G68530, AT3G52160, AT4G34250, AT1G19440, AT4G34520, AT1G04220					37	3	1		1	1	1	1	1	1	1	1	0	1	0	0	1	1	0	0	0
TraesCS4D02G264400	Probable ribosome biogenesis protein [Source:UniProtKB/TrEMBL;Acc:A0A1D5Y3Y9]	16S/18S rRNA aminocarboxypropyltransferase Tsr3, C-terminal	TraesCS4A02G043700TraesCS4B02G264400TraesCS4D02G264400	D	AT5G10070					34	3	1		1	1	1	1	1	1	0	1	0	0	0	0	0	1	0	0	0
TraesCS6D02G364900		Chromo/chromo shadow domain	TraesCS6A02G380200TraesCS6B02G419000TraesCS6D02G364900	D	AT1G69770, AT1G80740, AT4G19020					37	3	1		1	1	1	1	1	1	1	1	1	1	0	0	1	1	0	0	0
TraesCS2D02G386400	COBRA-like protein [Source:UniProtKB/TrEMBL;Acc:A0A1D6RPJ4]	COBRA, plant			AT5G15630, AT3G02210, AT1G09790, AT3G29810, AT5G60920					36	3	1		1	1	1	1	1	1	1	1	1	0	0	0	0	1	0	0	1
TraesCS3B02G597300										35	3	1		1	1	1	1	1	1	1	1	0	0	0	0	1	1	0	0	0
TraesCS1D02G373900	Histone H2B [Source:UniProtKB/TrEMBL;Acc:W5A7K6]	Histone H2B			AT1G07790, AT5G22880, AT5G02570, AT3G45980, AT5G59910, AT3G09480, AT3G53650, AT3G46030, AT2G28720, AT2G37470					35	3	1		1	1	1	1	1	0	0	1	0	1	1	0	1	1	0	0	0
TraesCS3A02G349900		FAD/NAD(P)-binding domain	TraesCS3A02G349900TraesCS3B02G382500TraesCS3D02G343900	A	AT2G29990, AT1G07180					32	3	1		1	1	1	1	1	0	0	1	0	0	0	0	0	0	0	0	1
TraesCS2B02G091300	Amine oxidase [Source:UniProtKB/TrEMBL;Acc:A0A341QK06]	Copper amine oxidase			AT1G31690, AT1G62810, AT3G43670, AT1G31670, AT4G12290, AT4G14940, AT1G31710, AT4G12270, AT4G12280					37	3	1		1	1	1	1	1	1	1	1	1	1	1	0	1	0	0	0	1
TraesCS3D02G150300	Histone H3 [Source:UniProtKB/TrEMBL;Acc:A0A077RTJ8]	Histone H3/CENP-A			AT1G19890, AT4G40030, AT4G40040, AT1G75600, AT5G12910, AT5G10400, AT1G01370, AT1G09200, AT5G10980, AT5G10390, AT1G13370, AT5G65350, AT5G65360, AT3G27360					36	3	1		1	1	1	1	1	0	1	1	1	1	0	0	0	1	0	1	1
TraesCS5B02G064900	Histone H2B [Source:UniProtKB/TrEMBL;Acc:A0A341V7B8]	Histone H2B			AT1G07790, AT5G22880, AT5G02570, AT3G45980, AT5G59910, AT3G09480, AT3G53650, AT3G46030, AT2G28720, AT2G37470					35	3	1		1	1	1	1	1	0	1	1	1	1	0	0	1	1	0	0	1
TraesCS6D02G040200	Histone H2B [Source:UniProtKB/TrEMBL;Acc:W5H5H3]	Histone H2B			AT1G07790, AT5G22880, AT5G02570, AT3G45980, AT5G59910, AT3G09480, AT3G53650, AT3G46030, AT2G28720, AT2G37470					35	3	1		1	1	1	1	1	0	1	1	1	1	0	0	1	1	0	0	1
TraesCS7A02G511900		PB1 domain	TraesCS7A02G511900TraesCS7B02G423200TraesCS7D02G500900	A	AT1G04700, AT1G16270, AT3G24715, AT2G35050, AT5G57610, AT1G79570, AT3G46920					34	3	1		1	1	1	1	1	1	1	1	0	1	1	0	0	0	0	0	1
TraesCS3B02G395900	Delta-1-pyrroline-5-carboxylate synthase [Source:UniProtKB/TrEMBL;Acc:A0A077RXE4]	GPR domain	TraesCS3A02G363700TraesCS3B02G395900TraesCS3D02G357200	B	AT2G39800, AT3G55610					33	3	1		1	1	1	1	1	1	1	1	0	0	0	0	0	1	0	0	1
TraesCS3D02G180800		Late embryogenesis abundant protein, LEA_3 subgroup	TraesCS3A02G175400TraesCS3B02G205100TraesCS3D02G180800	D						33	3	1		1	1	1	1	1	1	1	0	0	1	0	0	0	1	0	0	1
TraesCS1A02G060700	Ribosome biogenesis regulatory protein [Source:UniProtKB/TrEMBL;Acc:W4ZWF3]	Ribosomal biogenesis regulatory protein			AT2G37990					33	3	1		1	1	1	1	1	1	1	1	0	0	0	0	0	1	0	0	1
TraesCS4B02G246900	Replication protein A subunit [Source:UniProtKB/TrEMBL;Acc:A0A341U730]	OB-fold nucleic acid binding domain, AA-tRNA synthetase-type	TraesCS4A02G058000TraesCS4B02G246900TraesCS4D02G246300	B	AT5G08020, AT1G52950, AT5G61000					35	3	1		1	1	1	1	1	1	1	0	0	1	1	0	1	1	0	1	1
TraesCS6D02G040800	Histone H2A [Source:UniProtKB/TrEMBL;Acc:A0A341XHN4]	Histone H2A			AT1G54690, AT4G27230, AT3G20670, AT1G51060, AT5G27670, AT5G59870, AT5G54640, AT1G08880, AT5G02560					34	3	1		1	1	1	1	1	0	1	1	1	1	0	0	1	1	0	0	1
TraesCS1A02G287800	Histone H4 [Source:UniProtKB/TrEMBL;Acc:A0A077RYQ1]	Histone H4			AT1G07660, AT5G59970, AT3G46320, AT3G53730, AT3G45930, AT1G07820, AT2G28740, AT5G59690					34	3	1		1	1	1	1	1	0	1	1	1	1	0	0	1	1	0	0	1
TraesCS3A02G377400	Histone H3.2 [Source:UniProtKB/Swiss-Prot;Acc:P68428]	Histone H3/CENP-A			AT1G19890, AT4G40030, AT4G40040, AT1G75600, AT5G12910, AT5G10400, AT1G01370, AT1G09200, AT5G10980, AT5G10390, AT1G13370, AT5G65350, AT5G65360, AT3G27360					33	3	1		1	1	1	1	1	0	1	1	0	1	0	0	0	1	0	1	1
TraesCS7D02G477400	Histone H2B [Source:UniProtKB/TrEMBL;Acc:A0A341Z4E3]	Histone H2B			AT1G07790, AT5G22880, AT5G02570, AT3G45980, AT5G59910, AT3G09480, AT3G53650, AT3G46030, AT2G28720, AT2G37470					33	3	1		1	1	1	1	1	0	1	1	1	1	0	0	0	1	0	0	1
TraesCS1A02G361700	Histone H3 [Source:UniProtKB/TrEMBL;Acc:D8L9K7]	Histone H3/CENP-A			AT1G19890, AT4G40030, AT4G40040, AT1G75600, AT5G12910, AT5G10400, AT1G01370, AT1G09200, AT5G10980, AT5G10390, AT1G13370, AT5G65350, AT5G65360, AT3G27360					34	3	1		1	1	1	1	1	0	1	1	1	1	0	0	1	1	0	1	1
TraesCS3A02G134000	Histone H3 [Source:UniProtKB/TrEMBL;Acc:A0A077RTJ8]	Histone H3/CENP-A			AT1G19890, AT4G40030, AT4G40040, AT1G75600, AT5G12910, AT5G10400, AT1G01370, AT1G09200, AT5G10980, AT5G10390, AT1G13370, AT5G65350, AT5G65360, AT3G27360					33	3	1		1	1	1	1	1	0	1	1	1	1	0	0	0	1	0	1	1
TraesCS4B02G204100	Histone H2A [Source:UniProtKB/TrEMBL;Acc:A0A341U3N7]	Histone H2A	TraesCS4A02G100400TraesCS4B02G204100TraesCS4D02G205000	B	AT1G54690, AT4G27230, AT3G20670, AT1G51060, AT5G27670, AT5G59870, AT5G54640, AT1G08880, AT5G02560					32	3	1		1	1	1	1	1	0	0	1	1	1	0	0	0	1	0	1	1
TraesCS1B02G386400	Histone H2B [Source:UniProtKB/TrEMBL;Acc:A0A0C4BIL4]	Histone H2B			AT1G07790, AT5G22880, AT5G02570, AT3G45980, AT5G59910, AT3G09480, AT3G53650, AT3G46030, AT2G28720, AT2G37470					32	3	1		1	1	1	1	1	0	1	0	1	1	0	0	0	1	0	1	1
TraesCS7D02G477300	Histone H2B [Source:UniProtKB/TrEMBL;Acc:W5HZ15]	Histone H2B			AT1G07790, AT5G22880, AT5G02570, AT3G45980, AT5G59910, AT3G09480, AT3G53650, AT3G46030, AT2G28720, AT2G37470					32	3	1		1	1	1	1	1	0	1	1	0	1	0	0	1	1	0	0	1
TraesCS5A02G336500	Hypothetical conserved gene [Source: Projected from Oryza sativa (Os01g0896300)]	Chromatin assembly factor 1 subunit A	TraesCS5A02G336500TraesCS5B02G335500TraesCS5D02G341200	A	AT1G65470					31	3	1		1	1	1	1	1	1	1	0	0	1	0	0	0	1	0	0	1
TraesCS1D02G237100		Peptide chain release factor eRF1/aRF1	TraesCS1A02G235000TraesCS1B02G248600TraesCS1D02G237100	D	AT1G12920, AT5G47880, AT3G26618					31	3	1		1	1	1	1	1	1	1	0	0	1	0	0	1	1	0	0	0
TraesCS3A02G354300	Histone H4 [Source:UniProtKB/TrEMBL;Acc:A0A077RYQ1]	Histone H4			AT1G07660, AT5G59970, AT3G46320, AT3G53730, AT3G45930, AT1G07820, AT2G28740, AT5G59690					31	3	1		1	1	1	1	1	0	1	1	1	1	0	0	0	1	0	0	0
TraesCS5B02G448200		Linker histone H1/H5, domain H15			AT2G30620, AT2G18050, AT1G06760					31	3	1		1	1	1	1	1	0	1	1	1	0	0	0	0	1	0	0	1
TraesCS1D02G404600		FAS1 domain	TraesCS1A02G396700TraesCS1B02G424900TraesCS1D02G404600	D	AT5G03170, AT5G60490, AT2G20520, AT1G03870, AT5G44130					30	3	1		1	1	1	1	1	0	0	1	0	1	0	0	1	1	0	0	0
TraesCS4A02G364900		Pumilio RNA-binding repeat	TraesCS4A02G364900TraesCS4B02G020400TraesCS5D02G508500	A	AT3G16810					29	3	1		1	1	1	1	1	0	0	1	0	0	0	0	0	1	0	0	1
TraesCS5D02G252700	Histone H2A [Source:UniProtKB/TrEMBL;Acc:A0A1D5ZZ26]	Histone H2A	TraesCS5A02G246200TraesCS5B02G243500TraesCS5D02G252700	D	AT1G54690, AT4G27230, AT3G20670, AT1G51060, AT5G27670, AT5G59870, AT5G54640, AT1G08880, AT5G02560					33	3	1		1	1	1	1	1	0	1	1	1	1	0	0	1	1	0	1	1
TraesCS3B02G363200		Cyclin, N-terminal	TraesCS3A02G333000TraesCS3B02G363200TraesCS3D02G326600	B	AT5G06150, AT4G37490, AT1G34460, AT3G11520, AT2G26760					32	3	1		1	1	1	1	1	1	1	1	1	0	1	0	0	1	0	0	1
TraesCS6A02G155800	Histone H3 [Source:UniProtKB/TrEMBL;Acc:A0A077RTJ8]	Histone H3/CENP-A			AT1G19890, AT4G40030, AT4G40040, AT1G75600, AT5G12910, AT5G10400, AT1G01370, AT1G09200, AT5G10980, AT5G10390, AT1G13370, AT5G65350, AT5G65360, AT3G27360					32	3	1		1	1	1	1	1	0	1	1	1	1	0	0	0	1	0	1	1
TraesCS1A02G261900	Histone H3 [Source:UniProtKB/TrEMBL;Acc:A0A077RTJ8]	Histone H3/CENP-A			AT1G19890, AT4G40030, AT4G40040, AT1G75600, AT5G12910, AT5G10400, AT1G01370, AT1G09200, AT5G10980, AT5G10390, AT1G13370, AT5G65350, AT5G65360, AT3G27360					32	3	1		1	1	1	1	1	0	1	1	1	1	0	0	1	1	0	0	1
TraesCS1D02G364400	Histone H4 variant TH011 [Source:UniProtKB/Swiss-Prot;Acc:P62785]	Histone H4			AT1G07660, AT5G59970, AT3G46320, AT3G53730, AT3G45930, AT1G07820, AT2G28740, AT5G59690					32	3	1		1	1	1	1	1	0	1	1	1	1	0	0	1	1	0	0	1
TraesCS1B02G309300	DNA helicase [Source:UniProtKB/TrEMBL;Acc:A0A1D5SFJ2]	MCM domain	TraesCS1A02G299500TraesCS1B02G309300TraesCS1D02G298400	B	AT5G46280					31	3	1		1	1	1	1	1	1	0	0	1	1	0	0	1	1	0	0	1
TraesCS4A02G402000	Histone H3 [Source:UniProtKB/TrEMBL;Acc:A0A077RTJ8]	Histone H3/CENP-A	TraesCS4A02G402000TraesCS2B02G186000TraesCS7D02G116800	A	AT1G19890, AT4G40030, AT4G40040, AT1G75600, AT5G12910, AT5G10400, AT1G01370, AT1G09200, AT5G10980, AT5G10390, AT1G13370, AT5G65350, AT5G65360, AT3G27360					31	3	1		1	1	1	1	1	1	0	1	1	1	0	0	0	1	0	0	1
TraesCS7D02G116800	Histone H3 [Source:UniProtKB/TrEMBL;Acc:A0A077RTJ8]	Histone H3/CENP-A	TraesCS4A02G402000TraesCS2B02G186000TraesCS7D02G116800	D	AT1G19890, AT4G40030, AT4G40040, AT1G75600, AT5G12910, AT5G10400, AT1G01370, AT1G09200, AT5G10980, AT5G10390, AT1G13370, AT5G65350, AT5G65360, AT3G27360					31	3	1		1	1	1	1	1	0	1	1	1	1	0	0	0	1	0	0	1
TraesCS1B02G380200	Histone H4 [Source:UniProtKB/TrEMBL;Acc:A0A077RYQ1]	Histone H4			AT1G07660, AT5G59970, AT3G46320, AT3G53730, AT3G45930, AT1G07820, AT2G28740, AT5G59690					31	3	1		1	1	1	1	1	0	1	1	0	1	0	0	1	1	0	0	1
TraesCS7A02G490900	Histone H2B [Source:UniProtKB/TrEMBL;Acc:A0A1D6BPV8]	Histone H2B			AT1G07790, AT5G22880, AT5G02570, AT3G45980, AT5G59910, AT3G09480, AT3G53650, AT3G46030, AT2G28720, AT2G37470					31	3	1		1	1	1	1	1	0	1	1	1	1	0	0	0	1	0	0	1
TraesCS6D02G040300	Histone H2A [Source:UniProtKB/TrEMBL;Acc:A0A1D6BFI7]	Histone H2A	TraesCS6A02G035200TraesCS6B02G048300TraesCS6D02G040300	D	AT1G54690, AT4G27230, AT3G20670, AT1G51060, AT5G27670, AT5G59870, AT5G54640, AT1G08880, AT5G02560					30	3	1		1	1	1	1	1	0	1	1	1	0	0	0	0	1	0	0	1
TraesCS4A02G067800	Histone H4 variant TH011 [Source:UniProtKB/Swiss-Prot;Acc:P62785]	Histone H4			AT1G07660, AT5G59970, AT3G46320, AT3G53730, AT3G45930, AT1G07820, AT2G28740, AT5G59690					30	3	1		1	1	1	1	1	0	1	1	1	1	0	0	1	0	0	0	0
TraesCS2D02G128700		Metallo-beta-lactamase	TraesCS2A02G125600TraesCS2B02G148200TraesCS2D02G128700	D	AT4G33540					29	3	1		1	1	1	1	1	0	0	1	0	1	0	0	0	1	0	0	1
TraesCS6A02G360600	DNA helicase [Source:UniProtKB/TrEMBL;Acc:A0A1D6AC93]	MCM domain	TraesCS6A02G360600TraesCS6B02G393500TraesCS6D02G344100	A	AT2G07690					30	3	1		1	1	1	1	1	1	0	0	1	1	0	0	1	1	0	0	1
TraesCS7A02G103900	Histone H3 [Source:UniProtKB/TrEMBL;Acc:A0A077RTJ8]	Histone H3/CENP-A	TraesCS7A02G103900TraesCS2B02G315500TraesCS1D02G233000	A	AT1G19890, AT4G40030, AT4G40040, AT1G75600, AT5G12910, AT5G10400, AT1G01370, AT1G09200, AT5G10980, AT5G10390, AT1G13370, AT5G65350, AT5G65360, AT3G27360					30	3	1		1	1	1	1	1	0	1	1	1	1	0	0	0	1	0	0	1
TraesCS1D02G368000	Histone H4 [Source:UniProtKB/TrEMBL;Acc:A0A077RYQ1]	Histone H4			AT1G07660, AT5G59970, AT3G46320, AT3G53730, AT3G45930, AT1G07820, AT2G28740, AT5G59690					30	3	1		1	1	1	1	1	0	1	1	0	1	0	0	1	1	0	0	1
TraesCS2A02G312400		Histone H2B			AT1G07790, AT5G22880, AT5G02570, AT3G45980, AT5G59910, AT3G09480, AT3G53650, AT3G46030, AT2G28720, AT2G37470					29	3	1		1	1	1	1	1	0	0	1	1	1	0	0	0	1	0	0	1
TraesCS7D02G064300	Starch synthase, chloroplastic/amyloplastic [Source:UniProtKB/TrEMBL;Acc:Q9S7N5]	Glycosyl transferase, family 1			AT1G32900					28	3	1		1	1	1	1	1	0	1	1	0	1	0	0	0	0	0	0	1
TraesCS2A02G474500		SUI1 domain			AT5G54940, AT4G27130, AT5G54760, AT1G54290					26	3	1		1	1	1	1	1	0	0	0	1	0	0	0	0	1	0	0	0
TraesCS5B02G354800		High mobility group box domain	TraesCS5A02G352100TraesCS5B02G354800TraesCS5D02G359600	B	AT2G17560, AT3G51880, AT4G35570, AT1G20693, AT1G20696					28	3	1		1	1	1	1	1	0	1	1	1	1	0	0	0	1	0	0	0
TraesCS6B02G295700	DNA topoisomerase 2 [Source:UniProtKB/TrEMBL;Acc:A0A341WZT9]	DNA topoisomerase II, eukaryotic-type	TraesCS6A02G268600TraesCS6B02G295700TraesCS6D02G246300	B	AT2G13720, AT3G23890, AT5G18070					27	3	1		1	1	1	1	1	0	1	0	1	0	0	0	0	1	0	0	1
TraesCS2D02G132100	Condensin complex subunit 1 [Source:UniProtKB/TrEMBL;Acc:W5C9J2]	Condensin subunit 1	TraesCS2A02G129900TraesCS2B02G152100TraesCS2D02G132100	D	AT3G57060					27	3	1		1	1	1	1	1	1	0	0	1	0	0	0	0	1	0	0	1
TraesCS5B02G145900	Non-specific lipid-transfer protein [Source:UniProtKB/TrEMBL;Acc:A0A341VIM2]	Plant lipid transfer protein/Par allergen	TraesCS5A02G147000TraesCS5B02G145900TraesCS5D02G145300	B	AT3G08770, AT2G18370, AT3G51600, AT2G15050, AT2G38530, AT2G15325, AT5G59310, AT4G33355, AT5G59320, AT2G38540, AT5G01870, AT3G51590, AT5G59330					26	3	1		1	1	1	1	1	1	0	1	0	0	0	0	0	1	0	0	0
TraesCS3A02G425500	Sucrose phosphate synthase, Sucrose synthesis in pollen germinatio [Source: Projected from Oryza sativa (Os01g0919400)]	Sucrose synthase	TraesCS3A02G425500TraesCS3B02G461800TraesCS3D02G420300	A	AT5G11110, AT4G10120, AT1G04920, AT5G20280					26	3	1		1	1	1	1	1	1	0	0	0	0	0	0	0	1	0	0	1
TraesCS3D02G384700	Structural maintenance of chromosomes protein [Source:UniProtKB/TrEMBL;Acc:A0A1D5WGF7]	RecF/RecN/SMC, N-terminal	TraesCS3A02G391800TraesCS3B02G423800TraesCS3D02G384700	D	AT3G47460, AT5G62410					26	3	1		1	1	1	1	1	0	0	0	1	0	0	0	0	1	0	0	1
TraesCS3A02G200400	DNA helicase [Source:UniProtKB/TrEMBL;Acc:A0A1D5VB87]	MCM domain	TraesCS3A02G200400TraesCS3B02G224600TraesCS3D02G203400	A	AT2G16440					28	3	1		1	1	0	1	1	1	0	0	1	1	1	0	0	1	0	0	1
TraesCS4A02G438800										28	3	1		1	1	0	1	1	1	1	1	1	0	0	0	0	1	0	0	1
TraesCS3B02G309000		Calponin homology domain	TraesCS3A02G275300TraesCS3B02G309000TraesCS3D02G275200	B	AT1G63640, AT3G44730, AT2G47500, AT1G73860, AT1G18410, AT3G10310, AT1G09170, AT5G27000, AT5G41310					25	3	1		1	1	0	1	1	0	0	1	0	0	0	0	0	1	0	0	1
TraesCS2B02G248200		PPM-type phosphatase domain	TraesCS2A02G222700TraesCS2B02G248200TraesCS2D02G228700	B	AT1G34750, AT4G28400, AT1G22280, AT2G20630, AT3G15260, AT1G78200					38	3	1		1	1	1	1	1	1	0	0	0	1	0	0	1	1	0	1	1
TraesCS4A02G158100		Dormancy/auxin associated protein	TraesCS4A02G158100TraesCS4B02G155000TraesCS4D02G169100	A	AT1G54070, AT1G56220					30	3	1		1	1	1	1	1	1	1	0	0	0	0	0	0	1	0	0	0
TraesCSU02G269400										29	3	1		1	1	1	1	1	0	0	0	1	1	0	0	1	0	0	0	0
TraesCS1A02G229000	Histone H3 [Source:UniProtKB/TrEMBL;Acc:A0A077RTJ8]	Histone H3/CENP-A			AT1G19890, AT4G40030, AT4G40040, AT1G75600, AT5G12910, AT5G10400, AT1G01370, AT1G09200, AT5G10980, AT5G10390, AT1G13370, AT5G65350, AT5G65360, AT3G27360					31	3	1		1	1	1	1	1	0	1	1	1	1	0	0	0	1	0	0	1
TraesCS5A02G390000	Kinesin-like protein KIN-12E [Source:Projected from Arabidopsis thaliana (AT3G44050) UniProtKB/Swiss-Prot;Acc:F4J1U4]	Kinesin motor domain	TraesCS5A02G390000TraesCS5B02G395000TraesCS5D02G399800	A	AT3G19050, AT3G44050, AT3G17360					29	3	1		1	1	1	1	1	0	1	0	1	0	0	0	0	1	0	0	1
TraesCS6A02G040500	Histone H2B [Source:UniProtKB/TrEMBL;Acc:A0A341WSX3]	Histone H2B			AT1G07790, AT5G22880, AT5G02570, AT3G45980, AT5G59910, AT3G09480, AT3G53650, AT3G46030, AT2G28720, AT2G37470					32	3	1		1	1	1	1	1	0	1	1	1	1	1	0	1	1	0	0	1
TraesCS6D02G145800	Histone H3.2 [Source:UniProtKB/Swiss-Prot;Acc:P68428]	Histone H3/CENP-A			AT1G19890, AT4G40030, AT4G40040, AT1G75600, AT5G12910, AT5G10400, AT1G01370, AT1G09200, AT5G10980, AT5G10390, AT1G13370, AT5G65350, AT5G65360, AT3G27360					30	3	1		1	1	1	1	1	0	1	1	1	1	0	0	0	1	0	0	1
TraesCS5A02G036600		Kinesin motor domain	TraesCS5A02G036600TraesCS5B02G037500TraesCS5D02G044700	A	AT5G55520, AT3G20150					28	3	1		1	1	1	1	1	0	1	0	1	0	0	0	0	1	0	0	1
TraesCS3D02G348200	Histone H4 [Source:UniProtKB/TrEMBL;Acc:A0A077RYQ1]	Histone H4	TraesCS3A02G347200TraesCS5B02G215500TraesCS3D02G348200	D	AT1G07660, AT5G59970, AT3G46320, AT3G53730, AT3G45930, AT1G07820, AT2G28740, AT5G59690					30	3	1		1	1	1	1	1	0	1	1	1	1	0	0	0	1	0	1	1
TraesCS6B02G393500	DNA helicase [Source:UniProtKB/TrEMBL;Acc:A0A341XK36]	MCM domain	TraesCS6A02G360600TraesCS6B02G393500TraesCS6D02G344100	B	AT2G07690					30	3	1		1	1	1	1	1	1	0	1	1	1	0	0	1	1	0	0	1
TraesCS6B02G048600	Histone H2A [Source:UniProtKB/TrEMBL;Acc:A0A1D6B1L3]	Histone H2A			AT1G54690, AT4G27230, AT3G20670, AT1G51060, AT5G27670, AT5G59870, AT5G54640, AT1G08880, AT5G02560					29	3	1		1	1	1	1	1	0	1	1	1	1	0	0	0	1	0	0	1
TraesCS4B02G347400		Nascent polypeptide-associated complex NAC domain	TraesCS5A02G516100TraesCS4B02G347400TraesCS4D02G342400	B	AT5G13850, AT3G49470, AT3G12390, AT4G10480, AT1G33040					29	3	1		1	1	1	1	1	1	1	1	1	1	0	0	1	0	0	0	0
TraesCS1B02G376500	Histone H3 [Source:UniProtKB/TrEMBL;Acc:A0A341P8W3]	Histone H3/CENP-A			AT1G19890, AT4G40030, AT4G40040, AT1G75600, AT5G12910, AT5G10400, AT1G01370, AT1G09200, AT5G10980, AT5G10390, AT1G13370, AT5G65350, AT5G65360, AT3G27360					29	3	1		1	1	1	1	1	0	1	1	1	1	0	0	0	1	0	0	1
TraesCS5D02G228600		Tetraspanin	TraesCS5A02G220600TraesCS5B02G219700TraesCS5D02G228600	D	AT5G46700, AT1G18520, AT2G19580, AT3G45600, AT5G60220, AT2G23810, AT4G28050, AT4G30430					28	3	1		1	1	1	1	1	1	1	1	0	0	0	0	0	1	0	1	0
TraesCS4D02G235200		Cytochrome P450	TraesCS4A02G078000TraesCS4B02G234100TraesCS4D02G235200	D	AT4G15396, AT4G15300, AT1G78490, AT4G36380, AT5G38970, AT2G29090, AT5G45340, AT5G05690, AT3G19270, AT3G30180, AT4G19230, AT5G48000, AT5G36110, AT1G65670, AT3G13730, AT1G05160, AT4G15310, AT3G44970, AT3G30290, AT5G14400, AT5G36140, AT5G36130, AT2G42850, AT2G32440, AT1G55940, AT1G12740, AT1G73340, AT3G50660, AT4G15393					27	3	1		1	1	1	1	1	0	1	1	0	1	0	0	0	1	0	0	0
TraesCS6B02G363700		Glycoside hydrolase, family 5	TraesCS6A02G333300TraesCS6B02G363700TraesCS6D02G311900	B	AT4G28320, AT3G30540, AT2G20680, AT3G10890, AT3G10900, AT1G02310, AT5G66460, AT5G01930					26	3	1		1	1	1	1	1	1	1	0	0	0	0	0	0	1	0	0	0
TraesCS1B02G376400	Histone H4 [Source:UniProtKB/TrEMBL;Acc:A0A077RYQ1]	Histone H4			AT1G07660, AT5G59970, AT3G46320, AT3G53730, AT3G45930, AT1G07820, AT2G28740, AT5G59690					30	3	1		1	1	1	1	1	1	1	1	1	1	0	0	0	1	0	1	1
TraesCS3D02G203400	DNA helicase [Source:UniProtKB/TrEMBL;Acc:A0A1D5WNA4]	MCM domain	TraesCS3A02G200400TraesCS3B02G224600TraesCS3D02G203400	D	AT2G16440					28	3	1		1	1	1	1	1	1	0	0	1	1	0	0	1	1	0	0	1
TraesCS4A02G272900		Glycoside hydrolase family 1	TraesCS4A02G272900TraesCS4B02G041100TraesCS4D02G038500	A	AT1G45191, AT2G32860, AT4G27830, AT1G02850, AT3G03640, AT1G60270, AT3G60120, AT5G48375, AT3G60140, AT3G18070, AT4G21760, AT5G24540, AT5G44640, AT1G47600, AT4G27820, AT1G61810, AT1G26560, AT5G16580, AT5G26000, AT3G09260, AT1G66270, AT2G44450, AT1G60090, AT1G66280, AT5G36890, AT5G25980, AT3G62750, AT2G44460, AT5G54570, AT1G75940, AT5G28510, AT3G21370, AT1G61820, AT2G25630, AT1G52400, AT1G51470, AT5…					27	3	1		1	1	1	1	1	1	1	1	0	0	0	0	0	1	0	0	1
TraesCS1B02G104500	Carboxypeptidase [Source:UniProtKB/TrEMBL;Acc:W5AC96]	Peptidase S10, serine carboxypeptidase	TraesCS1A02G086100TraesCS1B02G104500TraesCS1D02G087600	B	AT5G23210, AT3G07990, AT4G30810, AT3G63470, AT4G12910, AT3G52020, AT5G09640, AT2G05850, AT2G35770, AT3G02110, AT5G08260, AT2G24010, AT1G11080, AT2G22990, AT4G30610, AT1G73270, AT3G56540, AT1G43780, AT2G22980, AT3G10450, AT5G42240, AT3G52000, AT5G36180, AT2G23010, AT1G73300, AT2G22970, AT3G12203, AT2G23000, AT5G42230, AT2G22960, AT1G73290, AT3G25420, AT1G73310, AT2G12480, AT2G24000, AT1G73280, AT3…					29	3	1		1	1	0	1	1	1	1	1	1	1	0	1	1	1	0	0	0
TraesCS5A02G305100	Glycosyltransferase [Source:UniProtKB/TrEMBL;Acc:A0A1D5YRQ5]	UDP-glucuronosyl/UDP-glucosyltransferase	TraesCS5A02G305100TraesCS5B02G305600TraesCS5D02G312100	A	AT1G24100, AT2G43840, AT1G05680, AT2G31790, AT2G31750, AT2G43820, AT1G05675					28	3	1		1	1	0	1	1	1	1	1	0	1	1	0	0	1	0	0	1
TraesCS1D02G233500		Late embryogenesis abundant protein, LEA_2 subgroup	TraesCS1A02G232200TraesCS1B02G245500TraesCS1D02G233500	D	AT3G52470, AT5G05657, AT2G35960, AT4G01410, AT3G44220, AT5G22200, AT5G53730, AT5G06330, AT3G11660, AT4G09590, AT2G35970					31	3	1		1	1	1	1	1	1	1	1	1	1	1	0	1	1	0	0	0
TraesCS3B02G439600	NAC transcription factor 6B [Source:UniProtKB/TrEMBL;Acc:D7R600]	NAC domain	TraesCS3A02G406000TraesCS3B02G439600TraesCS3D02G401200	B	AT3G17730, AT4G36160, AT5G04395, AT3G29035, AT1G62700, AT5G24590, AT5G17260, AT5G64060, AT3G61910, AT1G52880, AT3G15510, AT1G32770, AT5G04410, AT4G10350, AT5G13180, AT2G46770, AT5G66300, AT3G04070, AT4G27410, AT1G12260, AT2G27300, AT5G07680, AT5G53950, AT3G10480, AT1G76420, AT2G33480, AT3G49530, AT3G10500, AT3G10490, AT1G79580, AT3G12977, AT1G01720, AT5G18270, AT1G52890, AT2G24430, AT1G54330, AT5…	NAC	AT1G01720.1	1e-117	NAC family protein	26	3	1		1	1	1	1	1	1	1	1	0	0	0	0	0	1	0	0	0
TraesCS1D02G375700	Phosphoethanolamine methyltransferase [Source:UniProtKB/TrEMBL;Acc:Q8VYX1]	Methyltransferase type 11	TraesCS1A02G369600TraesCS1B02G388700TraesCS1D02G375700	D	AT3G18000, AT1G73600, AT1G48600					28	3	1		1	1	1	1	1	1	1	1	1	0	1	0	0	1	0	0	1
TraesCS1B02G388700		Methyltransferase type 11	TraesCS1A02G369600TraesCS1B02G388700TraesCS1D02G375700	B	AT3G18000, AT1G73600, AT1G48600					25	3	1		1	1	0	1	1	0	1	1	1	0	0	0	1	0	0	0	1
TraesCS5A02G398500		Gibberellin regulated protein			AT2G39540, AT1G10588, AT5G59845, AT2G14900					25	3	1		1	1	0	1	1	1	1	1	0	1	0	0	0	1	0	0	0
TraesCS1B02G282300		AP2/ERF domain	TraesCS1A02G272300TraesCS1B02G282300TraesCS1D02G272600	B	AT4G23750, AT3G15210, AT4G39780, AT5G43410, AT1G44830, AT2G36450, AT5G61890, AT2G31230, AT5G50080, AT4G34410, AT5G47220, AT2G44940, AT1G22810, AT4G16750, AT2G22200, AT1G71520, AT1G12980, AT1G33760, AT1G06160, AT3G57600, AT2G25820, AT5G18560, AT3G16770, AT4G31060, AT5G25190, AT1G22985, AT3G23230, AT1G24590, AT1G46768, AT5G53290, AT1G36060, AT2G35700, AT1G19210, AT3G14230, AT5G51190, AT1G01250, AT1…					24	3	1		1	1	0	1	1	1	1	1	0	0	0	0	0	1	0	0	0
TraesCS2B02G376600		Nodulin-like			AT2G34350, AT1G18940, AT4G34950, AT3G01930, AT2G39210, AT1G80530, AT1G74780, AT5G50630, AT2G34355, AT5G50520, AT2G16660, AT5G14120, AT2G28120					23	3	1		1	1	0	1	1	1	1	0	0	0	0	0	0	1	0	0	0
TraesCS2A02G024000		Knottin, scorpion toxin-like								32	3	1		1	1	1	1	1	0	0	0	0	1	1	0	1	1	0	0	0
TraesCS3A02G005700		Pectinesterase inhibitor domain								34	3	1		1	1	1	1	1	1	1	1	0	1	1	0	1	1	0	0	0
TraesCS4A02G071100		Glycoside hydrolase family 10 domain	TraesCS4A02G071100TraesCS4B02G227000TraesCS4D02G227700	A	AT4G38650, AT4G38300					32	3	1		1	1	1	1	1	1	1	1	1	1	1	0	1	0	0	0	1
TraesCS6A02G350300		Dehydrin								27	3	1		1	1	1	1	1	1	1	1	0	0	0	0	1	0	0	0	1
TraesCS5B02G156500		Kinesin motor domain	TraesCS5A02G157200TraesCS5B02G156500TraesCS5D02G162500	B	AT2G28620, AT2G36200, AT2G37420, AT3G45850					25	3	1		1	1	1	1	1	0	1	0	1	0	1	0	0	1	0	0	0
TraesCS1A02G284900		2S globulin								25	3	1		1	1	1	1	1	0	1	1	0	0	0	0	1	1	0	0	0
TraesCS1D02G214400	Flavin-containing monooxygenase [Source:UniProtKB/TrEMBL;Acc:A0A341PL93]	Flavin monooxygenase FMO			AT1G62620, AT1G12160, AT5G07800, AT1G12140, AT1G65860, AT1G12130, AT5G61290, AT1G62570, AT1G62600, AT1G63340, AT1G63370, AT1G62560, AT1G62580, AT1G63390, AT1G12200, AT1G62540					24	3	1		1	1	1	1	1	0	0	1	0	1	0	0	0	1	0	0	0
TraesCS2B02G004100		Cereal seed allergen/trypsin and alpha-amylase inhibitor, conserved site								29	3	1		1	1	1	1	1	1	1	1	1	1	1	1	1	1	0	0	0
TraesCS2B02G004800		Cereal seed allergen/trypsin and alpha-amylase inhibitor, conserved site								29	3	1		1	1	1	1	1	1	1	1	1	1	1	1	1	1	0	0	0
TraesCS5B02G186900	Histone H3.2 [Source:UniProtKB/Swiss-Prot;Acc:P68428]	Histone H3/CENP-A			AT1G19890, AT4G40030, AT4G40040, AT1G75600, AT5G12910, AT5G10400, AT1G01370, AT1G09200, AT5G10980, AT5G10390, AT1G13370, AT5G65350, AT5G65360, AT3G27360					27	3	1		1	1	1	1	1	0	1	1	1	1	0	0	1	1	0	0	1
TraesCS4D02G015800		Thaumatin family			AT4G36010, AT4G38670, AT2G28790, AT5G02140, AT1G73620, AT1G20030, AT1G18250, AT4G24180, AT2G17860, AT4G38660, AT2G24810, AT1G75030, AT5G40020, AT1G75040, AT1G19320, AT4G36000, AT1G75050, AT4G11650, AT4G18253, AT1G77700, AT1G75800, AT5G24620					25	3	1		1	1	1	1	1	1	1	1	0	0	0	0	1	1	0	0	0
TraesCS3B02G350100		Donson	TraesCS3A02G316600TraesCS3B02G350100TraesCS3D02G314600	B	AT3G54750					23	3	1		1	1	1	1	1	1	0	0	1	0	0	0	0	1	0	0	0
TraesCS3B02G578000	Peroxidase [Source:UniProtKB/TrEMBL;Acc:A0A077S7C3]	Plant peroxidase	TraesCS3A02G510600TraesCS3B02G578000TraesCS3D02G517000	B	AT4G08780, AT4G33420, AT3G21770, AT4G08770, AT5G64110, AT2G38390, AT1G49570, AT1G14550, AT5G66390, AT5G15180, AT5G39580, AT5G06730, AT2G38380, AT2G22420, AT4G36430, AT4G26010, AT1G05260, AT1G44970, AT5G06720, AT2G39040, AT4G16270, AT3G49120, AT5G64100, AT1G71695, AT1G05240, AT3G42570, AT2G43480, AT3G32980, AT1G14540, AT5G51890, AT4G11290, AT1G34510, AT3G03670, AT5G58390, AT5G17820, AT1G68850, AT5…					36	3	1		1	1	1	1	1	0	1	1	1	1	1	1	1	1	0	1	1
TraesCS5D02G405200		Phytocyanin domain			AT3G01070, AT2G27035, AT5G15350					28	3	1		1	1	1	1	1	1	1	1	1	1	1	0	1	0	0	0	0
TraesCS1D02G052700	Bidirectional sugar transporter SWEET [Source:UniProtKB/TrEMBL;Acc:W5ALR7]	SWEET sugar transporter	TraesCS1A02G050400TraesCS1B02G066900TraesCS1D02G052700	D	AT4G10850, AT1G21460, AT5G62850, AT3G14770, AT1G66770, AT4G15920, AT3G28007, AT5G53190, AT3G48740, AT5G40260, AT5G23660, AT4G25010, AT3G16690, AT5G50800, AT2G39060, AT5G50790, AT5G13170					27	3	1		1	1	1	1	1	0	1	1	1	1	0	0	1	1	0	0	0
TraesCS2A02G225200		Phosphoadenosine phosphosulphate reductase	TraesCS2A02G225200TraesCS2B02G275100TraesCS2D02G231100	A	AT4G21990, AT1G62180, AT4G04610					25	3	1		1	1	1	1	1	0	0	1	0	1	1	0	1	1	0	0	0
TraesCS5B02G243500	Histone H2A [Source:UniProtKB/TrEMBL;Acc:W5FGP3]	Histone H2A	TraesCS5A02G246200TraesCS5B02G243500TraesCS5D02G252700	B	AT1G54690, AT4G27230, AT3G20670, AT1G51060, AT5G27670, AT5G59870, AT5G54640, AT1G08880, AT5G02560					25	3	1		1	1	1	1	1	0	0	1	1	1	1	0	0	1	0	0	1
TraesCS7B02G364700		Glycoside hydrolase family 31	TraesCS7A02G464200TraesCS7B02G364700TraesCS7D02G451800	B	AT3G45940, AT1G68560, AT5G11720					28	3	1		1	1	0	1	1	1	1	1	1	1	1	1	1	1	0	0	1
TraesCS7A02G035300		Gliadin/LMW glutenin								25	3	1		1	1	0	1	1	1	1	1	0	1	1	0	0	0	0	1	1
TraesCS5B02G003500	15kDa grain softness protein [Source:UniProtKB/TrEMBL;Acc:Q43659]	Bifunctional inhibitor/plant lipid transfer protein/seed storage helical domain	TraesCS5A02G003300TraesCS5B02G003500TraesCS5D02G004000	B						25	3	1		1	1	0	1	1	1	1	1	1	1	0	0	1	0	0	0	1
TraesCS5B02G365600	TORTIFOLIA1-like protein 2 [Source:Projected from Arabidopsis thaliana (AT2G07170) UniProtKB/Swiss-Prot;Acc:F4IK92]	Armadillo-like helical	TraesCS5A02G363500TraesCS5B02G365600TraesCS5D02G372700	B	AT4G27060, AT2G07170, AT1G27210, AT1G59850, AT1G50890					22	3	1		1	1	0	1	1	0	1	0	0	1	1	0	0	0	0	0	1
TraesCS1B02G245500		Late embryogenesis abundant protein, LEA_2 subgroup	TraesCS1A02G232200TraesCS1B02G245500TraesCS1D02G233500	B	AT3G52470, AT5G05657, AT2G35960, AT4G01410, AT3G44220, AT5G22200, AT5G53730, AT5G06330, AT3G11660, AT4G09590, AT2G35970					28	3	1		1	1	1	1	1	1	1	1	1	1	1	1	1	1	0	0	0
TraesCS6D02G062300	Histone H2A [Source:UniProtKB/TrEMBL;Acc:A0A1D6DKG8]	Histone H2A			AT1G54690, AT4G27230, AT3G20670, AT1G51060, AT5G27670, AT5G59870, AT5G54640, AT1G08880, AT5G02560					24	3	1		1	1	1	1	1	0	1	1	1	1	0	0	0	1	0	0	0
TraesCS1B02G426100	Alpha purothionin [Source:UniProtKB/TrEMBL;Acc:Q9T0P1]	Thionin	TraesCS1A02G398200TraesCS1B02G426100TraesCS1D02G405700	B	AT5G36910, AT2G15010, AT1G72260, AT1G66100					26	3	1		1	1	0	1	1	1	1	1	1	1	1	1	1	1	0	0	0
TraesCS6B02G423900		Fatty acid hydroxylase	TraesCS6A02G384600TraesCS6B02G423900TraesCS6D02G369400	B	AT2G37700, AT1G02190, AT1G02205					23	3	1		1	1	0	1	1	1	1	1	0	1	1	0	0	1	0	0	0
TraesCS5A02G289200	Bidirectional sugar transporter SWEET [Source:UniProtKB/TrEMBL;Acc:A0A1D5YL38]	SWEET sugar transporter	TraesCS5A02G289200TraesCS5B02G288600TraesCS5D02G297100	A	AT4G10850, AT1G21460, AT5G62850, AT3G14770, AT1G66770, AT4G15920, AT3G28007, AT5G53190, AT3G48740, AT5G40260, AT5G23660, AT4G25010, AT3G16690, AT5G50800, AT2G39060, AT5G50790, AT5G13170					20	3	1		1	1	0	1	1	0	0	1	0	1	0	0	0	1	0	0	0
TraesCS2A02G558000	WAMP-3.1, antimicrobial peptide [Source:UniProtKB/TrEMBL;Acc:H6S4F9]	Chitin-binding, type 1	TraesCS2A02G558000TraesCS2B02G622400TraesCS2D02G571600	A	AT3G12500					33	3	1		1	1	1	1	1	0	1	1	1	1	1	1	1	1	0	0	1
TraesCS6A02G181700		Alpha crystallin/Hsp20 domain	TraesCS6A02G181700TraesCS6B02G210600TraesCS6D02G169100	A	AT1G52560					29	3	1		1	1	1	1	1	0	0	1	0	1	1	0	1	1	0	0	0
TraesCS7D02G198300	Glycosyltransferase [Source:UniProtKB/TrEMBL;Acc:A0A1D6CY58]	UDP-glucuronosyl/UDP-glucosyltransferase	TraesCS7A02G196700TraesCS7B02G102500TraesCS7D02G198300	D	AT3G16520					27	3	1		1	1	1	1	1	0	0	1	0	1	1	0	1	1	0	0	0
TraesCS1B02G041928										24	3	1		1	1	1	1	1	1	1	1	0	1	1	0	1	1	0	0	0
TraesCS3D02G177100		Male Flower Specific protein 18	TraesCS3A02G164300TraesCS3B02G201700TraesCS3D02G177100	D						30	3	1		1	1	1	1	1	1	1	1	1	1	1	1	1	1	0	0	1
TraesCS1D02G405700	Alpha-2-purothionin [Source:UniProtKB/Swiss-Prot;Acc:P32032]	Thionin	TraesCS1A02G398200TraesCS1B02G426100TraesCS1D02G405700	D	AT5G36910, AT2G15010, AT1G72260, AT1G66100					25	3	1		1	1	1	1	1	1	1	1	1	1	1	1	1	1	0	0	0
TraesCS1A02G127800		Zinc finger, GRF-type								18	3	1		1	1	0	1	1	1	1	1	0	0	0	0	0	0	0	0	1
TraesCS7D02G009400		Glycoside hydrolase, family 32			AT5G11920, AT1G62660, AT3G52600, AT1G55120, AT3G13790, AT2G36190, AT1G12240, AT3G13784					32	3	1		1	1	1	1	1	1	1	1	0	1	1	1	1	1	0	0	1
TraesCS3B02G395600		Aldo/keto reductase, conserved site	TraesCS3A02G363400TraesCS3B02G395600TraesCS3D02G356900	B	AT2G37760, AT5G01670, AT2G37770, AT3G53880, AT2G37790, AT5G62420					25	3	1		1	1	1	1	1	1	1	1	1	1	0	0	1	1	0	0	1
TraesCS1A02G033501										25	3	1		1	1	1	1	1	1	1	1	1	1	1	0	1	1	0	0	0
TraesCS4D02G227700		Glycoside hydrolase family 10 domain	TraesCS4A02G071100TraesCS4B02G227000TraesCS4D02G227700	D	AT4G38650, AT4G38300					23	3	1		1	1	1	1	1	1	1	1	1	0	1	0	1	0	0	0	1
TraesCS2A02G527700		Chalcone/stilbene synthase, N-terminal			AT5G13930					29	3	1		1	1	1	1	1	0	0	1	0	1	1	0	0	1	0	0	1
TraesCS3D02G490700		Glutathione S-transferase, N-terminal			AT1G78360, AT1G59700, AT1G78380, AT1G78370, AT1G78320, AT1G10360, AT1G59670, AT1G17190, AT2G29440, AT1G17170, AT1G27130, AT3G43800, AT1G10370, AT2G29460, AT3G09270, AT2G29490, AT2G29420, AT2G29470, AT1G69920, AT5G62480, AT1G17180, AT2G29450, AT1G27140, AT1G53680, AT2G29480, AT1G69930, AT1G78340, AT1G74590					26	3	1		1	1	1	1	1	0	0	1	0	1	1	0	1	0	0	0	1
TraesCS1A02G212400		Major pollen allergen Lol pI	TraesCS1A02G212400TraesCS1B02G226000TraesCS1D02G215400	A	AT5G05290, AT2G37640, AT5G39260, AT3G55500, AT5G39270, AT2G40610, AT2G20750, AT1G20190, AT1G26770, AT2G45110, AT1G69530, AT1G12560, AT5G02260, AT4G28250, AT1G62980, AT4G38210, AT4G01630, AT5G56320, AT2G28950, AT2G03090, AT3G60570, AT5G39300, AT3G29030, AT5G39290, AT1G65681, AT2G39700, AT1G65680, AT3G15370, AT3G03220, AT5G39310, AT5G39280					21	3	1		1	1	1	1	1	1	1	1	0	0	0	0	1	1	0	0	0
TraesCS5D02G504400	E3 ubiquitin-protein ligase [Source:UniProtKB/TrEMBL;Acc:A0A341W7I9]	TRAF-like								21	3	1		1	1	1	1	1	0	0	1	0	1	1	0	1	0	0	0	0
TraesCS1D02G270100		Gibberellin regulated protein			AT4G09610, AT2G18420, AT4G09600, AT1G22690, AT1G75750					24	3	1		1	1	1	0	1	0	0	1	0	1	1	0	1	1	0	0	1
TraesCS1B02G392700			TraesCS1A02G372700TraesCS1B02G392700TraesCS1D02G379300	B						47	3	1		1	1	1	1	1	0	1	1	1	1	1	1	1	1	1	1	1
TraesCS6A02G175100		Mitochondrial carrier protein	TraesCS6A02G175100TraesCS6B02G210000TraesCS6D02G168200	A	AT4G32400					45	3	1		1	1	1	1	1	1	1	1	0	1	1	1	1	1	0	1	0
TraesCS6A02G295000			TraesCS6A02G295000TraesCS6B02G325000TraesCS6D02G275600	A	AT5G07330, AT1G63060					45	3	1		1	1	1	1	1	0	1	1	1	1	1	0	1	1	0	1	1
TraesCS4D02G074800		Cysteine peptidase, cysteine active site	TraesCS4A02G238600TraesCS4B02G076200TraesCS4D02G074800	D	AT4G11320, AT4G11310, AT1G29090, AT3G19400, AT2G34080, AT4G35350, AT5G50260, AT1G09850, AT3G48350, AT2G22160, AT3G19390, AT1G06260, AT1G47128, AT4G23520, AT2G27420, AT1G29110, AT3G43960, AT5G45890, AT3G49340, AT5G43060, AT3G48340, AT4G36880, AT1G20850, AT1G29080					45	3	1		1	1	1	1	1	1	1	1	1	1	1	0	1	1	0	1	0
TraesCS7D02G211700		Mitochondrial carrier protein	TraesCS7A02G209800TraesCS7B02G116600TraesCS7D02G211700	D	AT3G08580, AT5G13490, AT5G17400, AT4G28390					45	3	1		1	1	1	1	1	1	1	1	1	1	1	0	1	1	0	0	1
TraesCS6B02G122000		Glycoside hydrolase family 9			AT4G39010, AT4G23560, AT1G64390, AT2G32990, AT1G22880, AT2G44570, AT2G44540, AT1G19940, AT3G43860, AT2G44550, AT1G75680, AT4G38990, AT2G44560, AT4G02290, AT1G71380, AT1G70710, AT4G11050, AT1G02800, AT4G09740, AT4G39000, AT1G23210, AT1G48930					45	3	1		1	1	1	1	1	1	1	1	1	1	0	0	1	1	0	1	1
TraesCS2A02G385900		Peptidase C13, legumain	TraesCS2A02G385900TraesCS2B02G402800TraesCS2D02G382400	A	AT4G32940, AT3G20210, AT2G25940, AT1G62710					45	3	1		1	1	1	1	1	0	1	1	1	1	1	0	1	1	0	1	1
TraesCS3D02G159200		AAA+ ATPase domain	TraesCS3A02G151300TraesCS3B02G178200TraesCS3D02G159200	D	AT1G64110, AT5G52882, AT4G28000					44	3	1		1	1	1	1	1	0	0	1	1	1	1	0	1	1	0	1	1
TraesCS5A02G385600		Late embryogenesis abundant protein, SMP subgroup domain	TraesCS5A02G385600TraesCS5B02G390600TraesCS5D02G395600	A	AT1G03120, AT3G22490, AT5G27980, AT5G53260, AT5G53270, AT3G22500					44	3	1		1	1	1	1	1	0	1	1	0	1	1	0	1	1	0	1	1
TraesCS3D02G077300		Asparagine synthase			AT3G47340, AT5G10240, AT5G65010					44	3	1		1	1	1	1	1	0	0	1	0	1	1	1	1	1	0	1	1
TraesCS1A02G224200		Small hydrophilic plant seed protein			AT3G51810, AT2G40170					44	3	1		1	1	1	1	1	1	0	1	0	1	1	0	1	1	0	1	1
TraesCS4A02G423600		Linker histone H1/H5, domain H15			AT2G30620, AT2G18050, AT1G06760					44	3	1		1	1	1	1	1	1	1	0	0	1	1	0	1	1	0	1	1
TraesCS5A02G329100	Defensin [Source:UniProtKB/TrEMBL;Acc:A0A060AFB6]	Knottin, scorpion toxin-like	TraesCS5A02G329100TraesCS5B02G329200TraesCS5D02G335000	A						43	3	1		1	1	1	1	1	0	0	1	0	1	1	0	1	1	0	1	1
TraesCS2D02G135100		Glyoxalase/fosfomycin resistance/dioxygenase domain	TraesCS2A02G133100TraesCS2B02G156600TraesCS2D02G135100	D	AT1G15380, AT1G80160, AT2G28420					43	3	1		1	1	1	1	1	0	0	1	0	1	1	0	1	1	0	1	1
TraesCS7A02G209800		Mitochondrial carrier protein	TraesCS7A02G209800TraesCS7B02G116600TraesCS7D02G211700	A	AT3G08580, AT5G13490, AT5G17400, AT4G28390					43	3	1		1	1	1	1	1	0	0	1	0	1	1	1	1	1	0	0	1
TraesCS6B02G023800			TraesCS6A02G016300TraesCS6B02G023800TraesCS6D02G019300	B						43	3	1		1	1	1	1	1	1	1	1	0	1	1	0	1	1	0	0	0
TraesCS1B02G081200		Bifunctional inhibitor/plant lipid transfer protein/seed storage helical domain superfamily			AT1G32280, AT4G33550, AT5G56480, AT4G30880					43	3	1		1	1	1	1	1	1	1	1	0	0	0	0	1	1	0	1	1
TraesCS5B02G372200		Dehydrin	TraesCS5A02G369900TraesCS5B02G372200TraesCS5D02G379300	B						42	3	1		1	1	1	1	1	0	0	1	0	1	1	0	1	1	0	1	1
TraesCS7A02G160000	Nucleolar GTP-binding protein 1 [Source:UniProtKB/TrEMBL;Acc:A0A341XR08]	GTP binding domain			AT1G10300, AT1G50920					42	3	1		1	1	1	1	1	1	1	1	0	0	0	0	1	1	0	1	1
TraesCS1A02G115700		Glyoxalase/fosfomycin resistance/dioxygenase domain			AT1G15380, AT1G80160, AT2G28420					41	3	1		1	1	1	1	1	0	0	0	1	1	0	0	1	1	0	1	1
TraesCS4B02G022400		CBS domain	TraesCS4A02G291600TraesCS4B02G022400TraesCS4D02G020200	B	AT2G14520, AT5G52790, AT4G14230, AT4G33700, AT1G47330, AT4G14240, AT1G03270					40	3	1		1	1	1	1	1	0	0	1	0	1	1	0	1	1	0	0	0
TraesCS6A02G238500		Peptidase C13, legumain	TraesCS6A02G238500TraesCS6B02G285900TraesCS6D02G220900	A	AT4G32940, AT3G20210, AT2G25940, AT1G62710					44	3	1		1	1	1	1	1	1	1	1	0	1	1	1	1	1	0	1	1
TraesCS7A02G034300		Glutathione S-transferase, N-terminal			AT1G78360, AT1G59700, AT1G78380, AT1G78370, AT1G78320, AT1G10360, AT1G59670, AT1G17190, AT2G29440, AT1G17170, AT1G27130, AT3G43800, AT1G10370, AT2G29460, AT3G09270, AT2G29490, AT2G29420, AT2G29470, AT1G69920, AT5G62480, AT1G17180, AT2G29450, AT1G27140, AT1G53680, AT2G29480, AT1G69930, AT1G78340, AT1G74590					43	3	1		1	1	1	1	1	1	1	1	1	1	1	0	1	1	0	0	1
TraesCS5A02G389700		Universal stress protein A family			AT3G53990, AT5G49050, AT3G62550, AT3G11930, AT3G58450, AT3G17020, AT1G09740, AT3G03270, AT2G47710, AT3G25930, AT1G68300					42	3	1		1	1	1	1	1	0	1	1	0	1	1	0	1	1	0	1	1
TraesCS6B02G340500										42	3	1		1	1	1	1	1	1	0	1	0	1	1	0	1	1	0	1	1
TraesCS2A02G310300		Glycoside hydrolase, family 13, N-terminal	TraesCS2A02G310300TraesCS2B02G327300TraesCS2D02G308600	A	AT5G03650, AT2G36390					39	3	1		1	1	1	1	1	1	1	1	0	0	0	0	0	1	0	0	1
TraesCS5D02G510600										39	3	1		1	1	1	1	1	1	1	1	0	0	0	0	0	1	0	0	1
TraesCS7D02G284900	Glucose-1-phosphate adenylyltransferase [Source:UniProtKB/TrEMBL;Acc:W5I4Y2]	Nucleotidyl transferase domain	TraesCS7A02G287400TraesCS7B02G183300TraesCS7D02G284900	D	AT1G05610, AT5G48300					38	3	1		1	1	1	1	1	1	1	1	0	0	0	0	0	1	0	0	0
TraesCS6B02G091800		Protein egg apparatus-1								42	3	1		1	1	1	1	1	1	1	1	1	1	1	0	0	1	0	1	1
TraesCS2B02G327300		Glycoside hydrolase, family 13, N-terminal	TraesCS2A02G310300TraesCS2B02G327300TraesCS2D02G308600	B	AT5G03650, AT2G36390					38	3	1		1	1	1	1	1	1	1	1	0	0	0	0	1	1	0	0	0
TraesCS3D02G420300	Sucrose phosphate synthase, Sucrose synthesis in pollen germinatio [Source: Projected from Oryza sativa (Os01g0919400)]	Sucrose synthase	TraesCS3A02G425500TraesCS3B02G461800TraesCS3D02G420300	D	AT5G11110, AT4G10120, AT1G04920, AT5G20280					37	3	1		1	1	1	1	1	0	0	1	0	1	1	0	0	1	0	0	0
TraesCS6D02G159100	S-adenosylmethionine synthase [Source:UniProtKB/TrEMBL;Acc:W5GBW4]	S-adenosylmethionine synthetase	TraesCS6A02G169300TraesCS6B02G197300TraesCS6D02G159100	D	AT3G17390, AT4G01850, AT2G36880, AT1G02500					37	3	1		1	1	1	1	1	0	0	0	0	1	0	0	0	1	0	1	1
TraesCS1D02G174100		Uncharacterised protein family, basic secretory protein	TraesCS1A02G166600TraesCS1B02G183100TraesCS1D02G174100	D	AT2G15170, AT2G15220, AT2G15130					42	3	1		1	1	1	1	1	1	1	1	1	1	1	0	1	1	0	1	1
TraesCS1B02G034400		Proteinase inhibitor I13, potato inhibitor I			AT5G43570, AT2G38900, AT3G50020, AT5G43580, AT2G38870, AT3G46860					41	3	1		1	1	1	1	1	1	1	1	1	1	1	1	1	1	0	0	0
TraesCS3D02G514300		NAD-dependent epimerase/dehydratase	TraesCS3A02G508600TraesCS3B02G574600TraesCS3D02G514300	D	AT4G24220					38	3	1		1	1	1	1	1	0	0	1	0	0	1	1	1	1	0	1	0
TraesCS1D02G088100	Ribosome biogenesis protein NOP53 [Source:UniProtKB/TrEMBL;Acc:A0A341PDT2]	Ribosome biogenesis protein Nop53/GLTSCR2	TraesCS1A02G086600TraesCS1B02G105100TraesCS1D02G088100	D	AT2G40430					37	3	1		1	1	1	1	1	1	1	1	0	0	0	0	1	1	0	0	0
TraesCS5B02G566100		Ubiquitin-conjugating enzyme E2	TraesCS4A02G313600TraesCS5B02G566100TraesCS5D02G558500	B	AT2G46030, AT1G63800, AT5G41340					36	3	1		1	1	1	1	1	0	0	1	0	1	1	0	0	1	0	0	0
TraesCS5A02G510500		Helicase, C-terminal	TraesCS5A02G510500TraesCS4B02G341100TraesCS4D02G337100	A	AT1G77030					36	3	1		1	1	1	1	1	1	0	1	0	0	0	0	0	1	0	0	1
TraesCS5A02G231300		Protein of unknown function DUF716			AT5G19870, AT1G49470, AT1G32127, AT1G55240, AT1G55230					39	3	1		1	1	1	1	1	0	1	1	1	1	1	1	1	1	0	0	0
TraesCS1A02G093000	TSPO [Source:Projected from Arabidopsis thaliana (AT2G47770) UniProtKB/TrEMBL;Acc:A0A178W1Q1]	TspO/MBR-related protein	TraesCS1A02G093000TraesCS1B02G121200TraesCS1D02G101700	A	AT2G47770					38	3	1		1	1	1	1	1	0	1	1	0	1	1	0	1	1	0	0	1
TraesCS7B02G317000		GHMP kinase N-terminal domain	TraesCS7A02G417000TraesCS7B02G317000TraesCS7D02G410100	B	AT3G42850, AT4G16130					33	3	1		1	1	1	1	1	1	0	0	0	0	0	0	0	1	0	0	0
TraesCS1A02G212300		Major pollen allergen Lol pI	TraesCS1A02G212300TraesCS1B02G225900TraesCS1D02G215300	A	AT5G05290, AT2G37640, AT5G39260, AT3G55500, AT5G39270, AT2G40610, AT2G20750, AT1G20190, AT1G26770, AT2G45110, AT1G69530, AT1G12560, AT5G02260, AT4G28250, AT1G62980, AT4G38210, AT4G01630, AT5G56320, AT2G28950, AT2G03090, AT3G60570, AT5G39300, AT3G29030, AT5G39290, AT1G65681, AT2G39700, AT1G65680, AT3G15370, AT3G03220, AT5G39310, AT5G39280					35	3	1		1	1	1	1	1	0	1	1	0	1	1	0	1	0	0	0	1
TraesCS1A02G265700		Proteinase inhibitor I12, Bowman-Birk								34	3	1		1	1	1	1	1	1	1	0	0	0	0	0	1	1	0	1	0
TraesCS3B02G345900					AT2G36835					31	3	1		1	1	1	1	1	1	1	1	0	0	0	0	1	1	0	0	1
TraesCS5D02G161000		Zinc finger, Dof-type	TraesCS5A02G155900TraesCS5B02G154100TraesCS5D02G161000	D	AT3G61850, AT3G55370, AT3G52440, AT2G37590, AT2G28810, AT4G24060, AT1G29160, AT1G21340, AT5G02460, AT1G51700, AT4G21050, AT1G07640, AT5G39660, AT4G00940, AT3G21270, AT5G65590, AT4G21030, AT1G26790, AT4G38000, AT1G28310, AT3G45610, AT5G62430, AT1G47655, AT2G46590, AT5G66940, AT1G69570, AT2G28510, AT5G60850, AT5G62940, AT1G64620, AT5G60200, AT3G50410, AT2G34140, AT4G21040, AT4G21080, AT3G47500					28	3	1		1	1	1	1	1	1	1	1	1	0	0	0	0	1	0	0	0
TraesCS3D02G311100					AT2G36835					28	3	1		1	1	0	1	1	1	1	1	0	0	0	0	1	1	0	0	1
TraesCS5D02G398400		Glycoside hydrolase, family 3, N-terminal	TraesCS5A02G388300TraesCS5B02G393900TraesCS5D02G398400	D	AT3G47000, AT3G47010, AT5G20950, AT3G47040, AT5G20940, AT3G62710, AT3G47050, AT5G04885					43	3	1		1	1	1	1	1	1	1	0	0	1	1	1	1	1	0	1	1
TraesCS7D02G016300		Glycoside hydrolase, family 28			AT2G23900, AT3G06770, AT4G23820, AT4G33440, AT4G23500, AT3G62110, AT4G32375, AT3G16850, AT5G49215, AT3G48950, AT5G41870, AT3G61490					42	3	1		1	1	1	1	1	1	1	0	0	1	1	1	1	1	0	0	1
TraesCS2D02G563600	NADPH-protochlorophyllide oxidoreductase [Source:UniProtKB/TrEMBL;Acc:A0A1D6RPG3]	Short-chain dehydrogenase/reductase SDR	TraesCS2A02G590600TraesCS2B02G593000TraesCS2D02G563600	D	AT4G27440, AT1G03630, AT5G54190					42	3	1		1	1	1	1	1	1	1	1	1	1	1	1	1	1	0	0	0
TraesCS5B02G193400	Succinate dehydrogenase [ubiquinone] iron-sulfur subunit 3, mitochondrial [Source:Projected from Arabidopsis thaliana (AT5G65165) UniProtKB/Swiss-Prot;Acc:Q9FJP9]	Succinate dehydrogenase/fumarate reductase iron-sulphur protein	TraesCS5A02G189800TraesCS5B02G193400TraesCS5D02G201100	B	AT3G27380, AT2G34520, AT5G65165, AT5G40650					41	3	1		1	1	1	1	1	0	1	1	1	1	1	0	1	1	0	0	1
TraesCS4A02G460600		Pectinesterase inhibitor domain								41	3	1		1	1	1	1	1	1	1	1	0	1	1	1	1	1	0	0	0
TraesCS2B02G024500	Pectate lyase [Source:UniProtKB/TrEMBL;Acc:W5BJU5]	Pectate lyase	TraesCS2A02G016500TraesCS2B02G024500TraesCS2D02G018000	B	AT5G04310, AT4G22090, AT4G24780, AT1G67750, AT5G63180, AT3G07010, AT3G24670, AT1G04680, AT3G54920, AT5G09280, AT3G27400, AT3G01270, AT4G22080, AT2G02720, AT1G11920, AT4G13210, AT1G30350, AT1G14420, AT5G15110, AT3G24230, AT5G48900, AT5G55720, AT4G13710, AT3G53190					39	3	1		1	1	1	1	1	1	1	1	0	1	0	0	1	1	0	0	0
TraesCS2D02G092900		Knottin, scorpion toxin-like superfamily								38	3	1		1	1	1	1	1	1	1	1	0	0	0	0	1	1	0	0	0
TraesCS1B02G180700		Nucleolar complex protein 2	TraesCS1A02G163900TraesCS1B02G180700TraesCS1D02G160800	B	AT2G18220, AT3G55510					36	3	1		1	1	1	1	1	1	0	0	0	0	0	0	0	1	0	0	1
TraesCS4A02G296100	Globulin-3A [Source:UniProtKB/TrEMBL;Acc:I6QQ39]	Cupin 1			AT3G22640					42	3	1		1	1	1	1	1	1	1	1	1	1	1	1	1	1	0	1	0
TraesCSU02G167700	Chlorophyll a-b binding protein, chloroplastic [Source:UniProtKB/TrEMBL;Acc:A0A096UJV2]	Chlorophyll A-B binding protein, plant			AT2G34420, AT5G54270, AT3G27690, AT1G29930, AT2G05100, AT2G05070, AT1G76570, AT2G34430, AT1G29910, AT4G10340, AT1G29920					41	3	1		1	1	1	1	1	0	1	1	1	1	1	0	1	1	0	1	1
TraesCS2A02G407500		Cytochrome P450	TraesCS2A02G407500TraesCS2B02G425400TraesCS2D02G404600	A	AT2G45510, AT2G45970, AT2G44890, AT2G27690, AT4G00360, AT4G39500, AT3G56630, AT2G21910, AT1G57750, AT1G13140, AT1G47620, AT3G48520, AT5G02900, AT2G23180, AT3G01900, AT1G34540, AT1G65340, AT5G52320, AT4G39480, AT4G32170, AT5G23190, AT3G26125, AT1G01600, AT1G66030, AT5G08250, AT4G39510, AT1G69500, AT5G63450, AT1G24540, AT1G13150, AT5G58860, AT1G63710, AT4G39490					39	3	1		1	1	1	1	1	0	0	1	0	1	1	0	1	1	0	1	1
TraesCS5A02G174100		C2 domain			AT3G57880, AT5G48060, AT1G04150, AT3G03680, AT5G06850, AT4G00700, AT4G11610, AT3G61720, AT1G51570, AT5G17980, AT3G61300, AT5G12970, AT4G20080, AT5G03435, AT5G44760, AT1G22610, AT1G74720					38	3	1		1	1	1	1	1	1	1	1	0	1	0	0	1	1	0	0	0
TraesCS2D02G449200		Late embryogenesis abundant protein, LEA_1 subgroup	TraesCS2A02G449700TraesCS2B02G471500TraesCS2D02G449200	D						38	3	1		1	1	1	1	1	0	0	1	0	1	1	0	1	1	0	1	0
TraesCS7D02G428800		Late embryogenesis abundant protein, LEA_1 subgroup	TraesCS7A02G439200TraesCS7B02G337800TraesCS7D02G428800	D	AT5G06760					39	3	1		1	1	1	1	1	1	0	0	1	1	1	0	1	1	0	1	1
TraesCS1D02G343400	BAHD acyltransferase DCR [Source:Projected from Arabidopsis thaliana (AT5G23940) UniProtKB/Swiss-Prot;Acc:Q9FF86]	Transferase	TraesCS1A02G341300TraesCS1B02G354000TraesCS1D02G343400	D	AT5G23940					38	3	1		1	1	1	1	1	1	1	1	0	1	1	0	1	1	0	0	0
TraesCS6B02G170000										38	3	1		1	1	1	1	1	1	1	1	1	1	0	0	1	1	0	0	0
TraesCS7A02G569300		NAC domain			AT3G17730, AT4G36160, AT5G04395, AT3G29035, AT1G62700, AT5G24590, AT5G17260, AT5G64060, AT3G61910, AT1G52880, AT3G15510, AT1G32770, AT5G04410, AT4G10350, AT5G13180, AT2G46770, AT5G66300, AT3G04070, AT4G27410, AT1G12260, AT2G27300, AT5G07680, AT5G53950, AT3G10480, AT1G76420, AT2G33480, AT3G49530, AT3G10500, AT3G10490, AT1G79580, AT3G12977, AT1G01720, AT5G18270, AT1G52890, AT2G24430, AT1G54330, AT5…	NAC	AT5G61430.1	3e-79	NAC domain containing protein 100	38	3	1		1	1	1	1	1	1	1	1	1	1	0	0	1	1	0	0	0
TraesCS7B02G230000		High mobility group box domain	TraesCS7A02G329300TraesCS7B02G230000TraesCS7D02G326200	B	AT5G23420					37	3	1		1	1	1	1	1	0	1	1	1	1	0	0	0	1	0	0	1
TraesCS2B02G085500	Flavin-containing monooxygenase [Source:UniProtKB/TrEMBL;Acc:A0A341QR42]	Flavin monooxygenase FMO			AT5G45180, AT1G19250					37	3	1		1	1	1	1	1	0	0	1	0	1	1	0	1	1	0	0	1
TraesCS5A02G472000	Glucose-1-phosphate adenylyltransferase [Source:UniProtKB/TrEMBL;Acc:A0A1D5YJU9]	Nucleotidyl transferase domain	TraesCS5A02G472000TraesCS5B02G484700TraesCS5D02G484500	A	AT2G21590, AT5G19220, AT4G39210, AT1G27680					36	3	1		1	1	1	1	1	1	1	1	0	0	0	0	1	1	0	0	0
TraesCS7B02G146700			TraesCS7A02G244700TraesCS7B02G146700TraesCS7D02G243400	B	AT5G43230, AT3G57780, AT5G06930, AT2G42320, AT3G01810					35	3	1		1	1	1	1	1	1	1	0	0	0	0	0	1	1	0	0	0
TraesCS3A02G034500		Alpha crystallin/Hsp20 domain			AT2G19310, AT5G59720, AT4G21870, AT3G46230, AT1G53540, AT5G12030, AT4G10250, AT1G07400, AT1G59860, AT5G37670, AT5G12020, AT2G29500					39	3	1		1	1	1	1	1	1	1	1	1	1	1	1	1	1	0	0	0
TraesCS5A02G350600	Chlorophyll a-b binding protein, chloroplastic [Source:UniProtKB/TrEMBL;Acc:A0A1D5ZLT0]	Chlorophyll A-B binding protein, plant	TraesCS5A02G350600TraesCS5B02G353200TraesCS5D02G357600	A	AT2G34420, AT5G54270, AT3G27690, AT1G29930, AT2G05100, AT2G05070, AT1G76570, AT2G34430, AT1G29910, AT4G10340, AT1G29920					38	3	1		1	1	1	1	1	1	1	1	1	1	0	0	1	1	0	0	1
TraesCS4D02G203800		Conserved hypothetical protein CHP01589, plant	TraesCS4A02G101700TraesCS4B02G202900TraesCS4D02G203800	D	AT3G55240, AT5G02580, AT3G28990, AT1G10657					35	3	1		1	1	1	1	1	0	0	1	0	1	1	0	1	1	0	0	0
TraesCS3A02G142700		DJ-1/PfpI			AT4G34020, AT1G53280, AT3G14990					35	3	1		1	1	1	1	1	1	1	1	0	0	0	0	0	1	0	0	1
TraesCS6A02G323400		Lipocalin/cytosolic fatty-acid binding domain	TraesCS6A02G323400TraesCS6B02G354000TraesCS6D02G303200	A	AT5G58070, AT3G25430					34	3	1		1	1	1	1	1	0	1	1	0	0	0	0	0	1	0	0	1
TraesCS7D02G500900		PB1 domain	TraesCS7A02G511900TraesCS7B02G423200TraesCS7D02G500900	D	AT1G04700, AT1G16270, AT3G24715, AT2G35050, AT5G57610, AT1G79570, AT3G46920					34	3	1		1	1	1	1	1	1	1	1	0	1	0	0	0	0	0	0	1
TraesCS5B02G424800										33	3	1		1	1	1	1	1	1	1	1	0	0	0	0	0	1	0	0	0
TraesCS7D02G198900		DDT domain	TraesCS7A02G197400TraesCS7B02G102800TraesCS7D02G198900	D	AT1G67270, AT1G67780, AT5G38690					33	3	1		1	1	1	1	1	1	0	0	0	1	0	0	1	1	0	0	0
TraesCS1B02G059500		Domain of unknown function DUF3741	TraesCS1A02G046100TraesCS1B02G059500TraesCS1D02G046700	B	AT3G53540					31	3	1		1	1	1	1	1	0	0	1	0	0	0	0	0	1	0	0	0
TraesCS1D02G255600		Leucine-rich repeat	TraesCS1A02G256200TraesCS1B02G266900TraesCS1D02G255600	D	AT2G04060, AT3G63130, AT5G19320, AT3G06000					31	3	1		1	1	1	1	1	0	0	0	1	0	0	0	0	1	0	0	0
TraesCS1A02G229100	Histone H2B [Source:UniProtKB/TrEMBL;Acc:A0A341NPS8]	Histone H2B			AT1G07790, AT5G22880, AT5G02570, AT3G45980, AT5G59910, AT3G09480, AT3G53650, AT3G46030, AT2G28720, AT2G37470					34	3	1		1	1	1	1	1	0	0	1	1	1	0	0	1	1	0	0	1
TraesCS4B02G202900		Conserved hypothetical protein CHP01589, plant	TraesCS4A02G101700TraesCS4B02G202900TraesCS4D02G203800	B	AT3G55240, AT5G02580, AT3G28990, AT1G10657					32	3	1		1	1	1	1	1	1	1	1	0	0	0	0	0	1	0	0	0
TraesCS6A02G037800		Nin one binding (NOB1) Zn-ribbon-like	TraesCS6A02G037800TraesCS6B02G053000TraesCS6D02G043500	A	AT5G41190					32	3	1		1	1	1	1	1	1	1	1	0	0	0	0	0	1	0	0	0
TraesCS1A02G427100	CTP synthase [Source:UniProtKB/TrEMBL;Acc:A0A1D5RR73]	CTP synthase	TraesCS1A02G427100TraesCS1B02G462000TraesCS1D02G436900	A	AT4G20320, AT1G30820, AT4G02120, AT2G34890, AT3G12670					32	3	1		1	1	1	1	1	1	0	0	1	0	0	0	0	1	0	0	1
TraesCS1B02G432700	Chlorophyll a-b binding protein, chloroplastic [Source:UniProtKB/TrEMBL;Acc:A0A1D5RS51]	Chlorophyll A-B binding protein, plant	TraesCS1A02G403300TraesCS1B02G432700TraesCS1D02G411300	B	AT2G34420, AT5G54270, AT3G27690, AT1G29930, AT2G05100, AT2G05070, AT1G76570, AT2G34430, AT1G29910, AT4G10340, AT1G29920					35	3	1		1	1	1	1	1	0	1	1	1	1	0	0	1	1	0	1	1
TraesCS1A02G132400	Histone H2A [Source:UniProtKB/TrEMBL;Acc:A0A0C4BKM5]	Histone H2A	TraesCS1A02G132400TraesCS1B02G154500TraesCS7D02G246600	A	AT3G54560, AT1G52740, AT4G13570, AT2G38810					33	3	1		1	1	1	1	1	0	1	1	0	1	0	0	1	1	0	0	1
TraesCS6A02G380200		Chromo/chromo shadow domain	TraesCS6A02G380200TraesCS6B02G419000TraesCS6D02G364900	A	AT1G69770, AT1G80740, AT4G19020					33	3	1		1	1	1	1	1	0	1	0	1	1	0	0	1	1	0	0	1
TraesCS1B02G431400	Mitogen-activated protein kinase [Source:UniProtKB/TrEMBL;Acc:A0A1D5SFB4]	Protein kinase domain	TraesCS1A02G402400TraesCS1B02G431400TraesCS1D02G410100	B	AT5G19010, AT4G01595, AT1G53510, AT2G01450, AT1G73670, AT3G18040, AT1G18150, AT3G14720, AT2G42880					32	3	1		1	1	1	1	1	0	1	1	0	1	0	0	1	0	0	0	1
TraesCS5A02G152400	Ferritin [Source:UniProtKB/TrEMBL;Acc:A0A1D5YQ12]	Ferritin	TraesCS5A02G152400TraesCS5B02G151000TraesCS5D02G157600	A	AT2G40300, AT5G01600, AT3G11050, AT3G56090					32	3	1		1	1	1	1	1	1	1	1	0	0	0	0	0	1	0	0	1
TraesCS3A02G173000		Fungal lipase-like domain	TraesCS3A02G173000TraesCS3B02G203700TraesCS3D02G179200	A	AT3G61680, AT3G62590, AT1G02660					30	3	1		1	1	1	1	1	1	0	0	1	0	0	0	0	1	0	0	0
TraesCS2D02G262900		Domain of unknown function DUF4378	TraesCS2A02G261000TraesCS2B02G281200TraesCS2D02G262900	D	AT5G15580, AT3G02170, AT1G74160, AT1G18620					29	3	1		1	1	1	1	1	0	0	1	0	0	0	0	0	1	0	0	0
TraesCS2D02G200700	Chlorophyll a-b binding protein, chloroplastic [Source:UniProtKB/TrEMBL;Acc:A0A1D5V215]	Chlorophyll A-B binding protein, plant	TraesCS2A02G187200TraesCS2B02G220100TraesCS2D02G200700	D	AT1G19150, AT3G61470, AT5G28450, AT3G47470					33	3	1		1	1	1	1	1	0	1	1	1	1	0	0	1	1	0	0	1
TraesCS5D02G360900	Histone H4 [Source:UniProtKB/TrEMBL;Acc:A0A077RYQ1]	Histone H4	TraesCS6A02G061300TraesCS6B02G078400TraesCS5D02G360900	D	AT1G07660, AT5G59970, AT3G46320, AT3G53730, AT3G45930, AT1G07820, AT2G28740, AT5G59690					33	3	1		1	1	1	1	1	0	1	1	0	1	0	0	1	1	0	1	1
TraesCS6B02G049500	Histone H2A [Source:UniProtKB/TrEMBL;Acc:A0A1D6B031]	Histone H2A			AT1G54690, AT4G27230, AT3G20670, AT1G51060, AT5G27670, AT5G59870, AT5G54640, AT1G08880, AT5G02560					33	3	1		1	1	1	1	1	0	0	1	1	1	0	0	1	1	0	1	1
TraesCS6B02G079200	Histone H4 [Source:UniProtKB/TrEMBL;Acc:A0A077RYQ1]	Histone H4			AT1G07660, AT5G59970, AT3G46320, AT3G53730, AT3G45930, AT1G07820, AT2G28740, AT5G59690					31	3	1		1	1	1	1	1	1	1	1	0	0	0	0	0	1	0	0	1
TraesCS7D02G246600	Histone H2A [Source:UniProtKB/TrEMBL;Acc:A0A0C4BKM5]	Histone H2A	TraesCS1A02G132400TraesCS1B02G154500TraesCS7D02G246600	D	AT3G54560, AT1G52740, AT4G13570, AT2G38810					31	3	1		1	1	1	1	1	0	1	1	0	1	0	0	0	1	0	0	1
TraesCS4A02G339700	Glycosyltransferase [Source:UniProtKB/TrEMBL;Acc:A0A1D5X715]	Nucleotide-diphospho-sugar transferase	TraesCS4A02G339700TraesCS5B02G549300TraesCS5D02G536200	A	AT4G15970, AT5G44820, AT4G19975, AT1G28700, AT2G02061, AT4G19970, AT1G28695, AT1G14590, AT5G40900, AT1G28710					30	3	1		1	1	1	1	1	1	0	0	0	1	0	0	1	1	0	0	0
TraesCS7B02G050500	Bidirectional sugar transporter SWEET [Source:UniProtKB/TrEMBL;Acc:A0A1D6CDH4]	SWEET sugar transporter	TraesCS7A02G147300TraesCS7B02G050500TraesCS7D02G149000	B	AT4G10850, AT1G21460, AT5G62850, AT3G14770, AT1G66770, AT4G15920, AT3G28007, AT5G53190, AT3G48740, AT5G40260, AT5G23660, AT4G25010, AT3G16690, AT5G50800, AT2G39060, AT5G50790, AT5G13170					33	3	1		1	1	1	1	1	0	1	1	1	1	0	1	1	1	0	0	1
TraesCS2A02G350600		Chitin-binding, type 1								33	3	1		1	1	1	1	1	1	1	1	1	1	1	0	0	1	0	0	1
TraesCS1A02G360000	Histone H3 [Source:UniProtKB/TrEMBL;Acc:D8L9K7]	Histone H3/CENP-A			AT1G19890, AT4G40030, AT4G40040, AT1G75600, AT5G12910, AT5G10400, AT1G01370, AT1G09200, AT5G10980, AT5G10390, AT1G13370, AT5G65350, AT5G65360, AT3G27360					33	3	1		1	1	1	1	1	0	1	1	1	1	0	0	1	1	0	1	1
TraesCS4A02G100400	Histone H2A [Source:UniProtKB/TrEMBL;Acc:A0A341TGZ7]	Histone H2A	TraesCS4A02G100400TraesCS4B02G204100TraesCS4D02G205000	A	AT1G54690, AT4G27230, AT3G20670, AT1G51060, AT5G27670, AT5G59870, AT5G54640, AT1G08880, AT5G02560					33	3	1		1	1	1	1	1	0	1	1	1	1	0	0	1	1	0	1	1
TraesCS3B02G114600	Histone H2B [Source:UniProtKB/TrEMBL;Acc:W5CTK4]	Histone H2B			AT1G07790, AT5G22880, AT5G02570, AT3G45980, AT5G59910, AT3G09480, AT3G53650, AT3G46030, AT2G28720, AT2G37470					31	3	1		1	1	1	1	1	0	0	1	1	1	0	0	1	1	0	0	1
TraesCS5A02G147500		Protein kinase domain	TraesCS5A02G147500TraesCS5B02G146100TraesCS5D02G145100	A	AT3G51630, AT1G64630, AT5G55560, AT3G04910, AT5G28080, AT5G41990, AT3G18750, AT3G22420, AT3G48260, AT5G58350, AT1G49160					31	3	1		1	1	1	1	1	0	1	1	0	1	0	0	1	1	0	0	1
TraesCS6A02G117200	Histone H2A [Source:UniProtKB/TrEMBL;Acc:A0A1D6AJU2]	Histone H2A	TraesCS6A02G117200TraesCS6B02G144900TraesCS6D02G106800	A	AT1G54690, AT4G27230, AT3G20670, AT1G51060, AT5G27670, AT5G59870, AT5G54640, AT1G08880, AT5G02560					30	3	1		1	1	1	1	1	0	0	1	0	1	0	0	1	1	0	0	1
TraesCS7B02G394700	Histone H2B [Source:UniProtKB/TrEMBL;Acc:W5HA06]	Histone H2B			AT1G07790, AT5G22880, AT5G02570, AT3G45980, AT5G59910, AT3G09480, AT3G53650, AT3G46030, AT2G28720, AT2G37470					30	3	1		1	1	1	1	1	0	0	1	1	1	1	0	0	1	0	0	0
TraesCS4A02G016800		Protein kinase domain	TraesCS4A02G016800TraesCS4B02G287300TraesCS4D02G286100	A	AT5G18610, AT2G07180, AT1G74490, AT3G24790, AT2G28930, AT1G07570, AT5G13160, AT1G76360, AT2G26290, AT1G61590, AT3G26940, AT5G01020, AT5G15080, AT5G16500, AT4G35600, AT3G07070, AT2G39660, AT4G13190, AT5G02800, AT1G26970, AT2G28590, AT1G69790, AT5G35580, AT2G28940, AT2G39110, AT1G14370, AT3G09830, AT3G20530, AT3G55450, AT4G17660, AT1G72540, AT5G03320, AT1G20650, AT3G01300, AT5G47070, AT3G02810, AT2…					30	3	1		1	1	1	1	1	1	1	1	0	0	0	0	1	1	0	0	0
TraesCS3A02G069900	Chromatin-remodeling complex ATPase [Source:UniProtKB/TrEMBL;Acc:A0A341RNQ1]	SNF2-related, N-terminal domain	TraesCS3A02G069900TraesCS3B02G083400TraesCS3D02G068900	A	AT5G18620, AT3G06400					28	3	1		1	1	1	1	1	1	0	0	1	0	0	0	0	1	0	0	0
TraesCS4A02G401700		Pyridoxal-phosphate dependent enzyme			AT1G55880, AT2G43750, AT3G59760					27	3	1		1	1	1	1	1	0	0	0	0	1	0	0	0	1	0	0	0
TraesCS5D02G308500	Histone H4 variant TH011 [Source:UniProtKB/Swiss-Prot;Acc:P62785]	Histone H4	TraesCS2A02G469400TraesCS1B02G376200TraesCS5D02G308500	D	AT1G07660, AT5G59970, AT3G46320, AT3G53730, AT3G45930, AT1G07820, AT2G28740, AT5G59690					33	3	1		1	1	1	1	1	0	1	1	1	1	1	0	1	1	0	1	1
TraesCS1A02G295400	Histone H4 variant TH011 [Source:UniProtKB/Swiss-Prot;Acc:P62785]	Histone H4			AT1G07660, AT5G59970, AT3G46320, AT3G53730, AT3G45930, AT1G07820, AT2G28740, AT5G59690					32	3	1		1	1	1	1	1	0	1	1	1	1	0	0	1	1	0	1	1
TraesCS2A02G075800		HMG-I/HMG-Y, DNA-binding, conserved site	TraesCS2A02G075800TraesCS2B02G090600TraesCS2D02G074300	A						31	3	1		1	1	1	1	1	1	1	1	1	1	1	0	1	0	0	0	0
TraesCS1B02G378700	Histone H3 [Source:UniProtKB/TrEMBL;Acc:A0A077RTJ8]	Histone H3/CENP-A			AT1G19890, AT4G40030, AT4G40040, AT1G75600, AT5G12910, AT5G10400, AT1G01370, AT1G09200, AT5G10980, AT5G10390, AT1G13370, AT5G65350, AT5G65360, AT3G27360					30	3	1		1	1	1	1	1	0	1	1	1	1	0	0	0	1	0	0	1
TraesCS4D02G246800	Histone H3 [Source:UniProtKB/TrEMBL;Acc:A0A077RTJ8]	Histone H3/CENP-A			AT1G19890, AT4G40030, AT4G40040, AT1G75600, AT5G12910, AT5G10400, AT1G01370, AT1G09200, AT5G10980, AT5G10390, AT1G13370, AT5G65350, AT5G65360, AT3G27360					30	3	1		1	1	1	1	1	0	1	1	1	1	0	0	0	1	0	0	1
TraesCS5D02G004600		Nodulin-like	TraesCS5A02G003400TraesCS5B02G003600TraesCS5D02G004600	D	AT2G34350, AT1G18940, AT4G34950, AT3G01930, AT2G39210, AT1G80530, AT1G74780, AT5G50630, AT2G34355, AT5G50520, AT2G16660, AT5G14120, AT2G28120					30	3	1		1	1	1	1	1	1	1	1	0	1	0	0	0	1	0	0	1
TraesCS1A02G274300	Histone H3.2 [Source:UniProtKB/Swiss-Prot;Acc:P68428]	Histone H3/CENP-A			AT1G19890, AT4G40030, AT4G40040, AT1G75600, AT5G12910, AT5G10400, AT1G01370, AT1G09200, AT5G10980, AT5G10390, AT1G13370, AT5G65350, AT5G65360, AT3G27360					29	3	1		1	1	1	1	1	0	0	1	0	1	1	0	0	1	0	0	1
TraesCSU02G121200	Histone H4 variant TH011 [Source:UniProtKB/Swiss-Prot;Acc:P62785]	Histone H4			AT1G07660, AT5G59970, AT3G46320, AT3G53730, AT3G45930, AT1G07820, AT2G28740, AT5G59690					29	3	1		1	1	1	1	1	0	0	1	0	1	0	0	1	1	0	0	1
TraesCS7B02G394100	Histone H2B [Source:UniProtKB/TrEMBL;Acc:A0A1D6C8C8]	Histone H2B			AT1G07790, AT5G22880, AT5G02570, AT3G45980, AT5G59910, AT3G09480, AT3G53650, AT3G46030, AT2G28720, AT2G37470					29	3	1		1	1	1	1	1	0	1	1	1	1	0	0	0	1	0	0	0
TraesCS4B02G275500		Histone H3/CENP-A			AT1G19890, AT4G40030, AT4G40040, AT1G75600, AT5G12910, AT5G10400, AT1G01370, AT1G09200, AT5G10980, AT5G10390, AT1G13370, AT5G65350, AT5G65360, AT3G27360					29	3	1		1	1	1	1	1	0	1	1	1	1	0	0	0	1	0	0	0
TraesCS7A02G259000		F-box domain	TraesCS7A02G259000TraesCS7B02G156500TraesCS7D02G259900	A	AT3G26010, AT4G22430, AT1G15680					29	3	1		1	1	1	1	1	1	1	1	0	0	1	0	0	1	0	0	0
TraesCS1B02G386200	Histone H2B [Source:UniProtKB/TrEMBL;Acc:W5A7K6]	Histone H2B			AT1G07790, AT5G22880, AT5G02570, AT3G45980, AT5G59910, AT3G09480, AT3G53650, AT3G46030, AT2G28720, AT2G37470					28	3	1		1	1	1	1	1	0	1	1	0	0	0	0	0	1	0	0	1
TraesCS1D02G039800	Histone H2A [Source:UniProtKB/TrEMBL;Acc:A0A1D6RH60]	Histone H2A			AT1G54690, AT4G27230, AT3G20670, AT1G51060, AT5G27670, AT5G59870, AT5G54640, AT1G08880, AT5G02560					28	3	1		1	1	1	1	1	0	1	0	1	0	0	0	0	1	0	0	1
TraesCS2A02G038400		Glycoside hydrolase family 1			AT1G45191, AT2G32860, AT4G27830, AT1G02850, AT3G03640, AT1G60270, AT3G60120, AT5G48375, AT3G60140, AT3G18070, AT4G21760, AT5G24540, AT5G44640, AT1G47600, AT4G27820, AT1G61810, AT1G26560, AT5G16580, AT5G26000, AT3G09260, AT1G66270, AT2G44450, AT1G60090, AT1G66280, AT5G36890, AT5G25980, AT3G62750, AT2G44460, AT5G54570, AT1G75940, AT5G28510, AT3G21370, AT1G61820, AT2G25630, AT1G52400, AT1G51470, AT5…					28	3	1		1	1	1	1	1	1	1	1	0	0	0	0	0	1	0	0	0
TraesCS2D02G145400			TraesCS2A02G141900TraesCS2B02G167100TraesCS2D02G145400	D	AT5G19240, AT1G54860, AT3G06035, AT5G19250, AT5G19230					28	3	1		1	1	1	1	1	0	0	1	0	0	1	0	1	1	0	0	0
TraesCS2A02G397600		Linker histone H1/H5, domain H15			AT2G30620, AT2G18050, AT1G06760					30	3	1		1	1	1	1	1	0	1	1	1	1	0	0	1	1	0	0	1
TraesCS3B02G410200	Histone H3 [Source:UniProtKB/TrEMBL;Acc:D8L9K7]	Histone H3/CENP-A			AT1G19890, AT4G40030, AT4G40040, AT1G75600, AT5G12910, AT5G10400, AT1G01370, AT1G09200, AT5G10980, AT5G10390, AT1G13370, AT5G65350, AT5G65360, AT3G27360					30	3	1		1	1	1	1	1	0	1	1	1	1	0	0	1	1	0	0	1
TraesCS6D02G107000	Histone H2A [Source:UniProtKB/TrEMBL;Acc:A0A341XK77]	Histone H2A			AT1G54690, AT4G27230, AT3G20670, AT1G51060, AT5G27670, AT5G59870, AT5G54640, AT1G08880, AT5G02560					30	3	1		1	1	1	1	1	0	0	1	1	1	0	0	1	1	0	1	1
TraesCS1B02G375900	Histone H3.2 [Source:UniProtKB/Swiss-Prot;Acc:P68428]	Histone H3/CENP-A			AT1G19890, AT4G40030, AT4G40040, AT1G75600, AT5G12910, AT5G10400, AT1G01370, AT1G09200, AT5G10980, AT5G10390, AT1G13370, AT5G65350, AT5G65360, AT3G27360					30	3	1		1	1	1	1	1	0	1	1	1	1	0	0	1	1	0	0	1
TraesCS1A02G264000	DNA helicase [Source:UniProtKB/TrEMBL;Acc:W4ZT36]	MCM domain	TraesCS1A02G264000TraesCS1B02G274600TraesCS1D02G264100	A	AT1G44900					30	3	1		1	1	1	1	1	1	1	0	1	1	0	0	1	1	0	0	1
TraesCS1D02G366400	Histone H3 [Source:UniProtKB/TrEMBL;Acc:A0A077RTJ8]	Histone H3/CENP-A			AT1G19890, AT4G40030, AT4G40040, AT1G75600, AT5G12910, AT5G10400, AT1G01370, AT1G09200, AT5G10980, AT5G10390, AT1G13370, AT5G65350, AT5G65360, AT3G27360					29	3	1		1	1	1	1	1	0	1	1	1	1	0	0	0	1	0	0	1
TraesCS1B02G274600	DNA helicase [Source:UniProtKB/TrEMBL;Acc:A0A1D5S764]	MCM domain	TraesCS1A02G264000TraesCS1B02G274600TraesCS1D02G264100	B	AT1G44900					29	3	1		1	1	1	1	1	1	0	0	1	1	0	0	1	1	0	0	1
TraesCS1A02G361900	Histone H3 [Source:UniProtKB/TrEMBL;Acc:A0A077RTJ8]	Histone H3/CENP-A			AT1G19890, AT4G40030, AT4G40040, AT1G75600, AT5G12910, AT5G10400, AT1G01370, AT1G09200, AT5G10980, AT5G10390, AT1G13370, AT5G65350, AT5G65360, AT3G27360					28	3	1		1	1	1	1	1	0	0	1	1	1	0	0	0	1	0	0	1
TraesCS6A02G228700		Domain of unknown function DUF3741	TraesCS6A02G228700TraesCS6B02G253000TraesCS6D02G206300	A	AT4G28760, AT2G20240, AT5G43880					27	3	1		1	1	1	1	1	0	1	1	0	1	0	0	0	1	0	0	0
TraesCS2D02G310800		Histone H2B			AT1G07790, AT5G22880, AT5G02570, AT3G45980, AT5G59910, AT3G09480, AT3G53650, AT3G46030, AT2G28720, AT2G37470					29	3	1		1	1	1	1	1	0	0	1	1	1	1	0	1	1	0	0	1
TraesCS3B02G224600	DNA helicase [Source:UniProtKB/TrEMBL;Acc:A0A077RWU3]	MCM domain	TraesCS3A02G200400TraesCS3B02G224600TraesCS3D02G203400	B	AT2G16440					29	3	1		1	1	1	1	1	1	0	0	1	1	1	0	1	1	0	0	1
TraesCS1D02G290000	Histone H4 [Source:UniProtKB/TrEMBL;Acc:A0A077RYQ1]	Histone H4			AT1G07660, AT5G59970, AT3G46320, AT3G53730, AT3G45930, AT1G07820, AT2G28740, AT5G59690					29	3	1		1	1	1	1	1	0	1	1	0	1	0	0	1	1	0	1	1
TraesCS6B02G058400	Histone H2A [Source:UniProtKB/TrEMBL;Acc:A0A1D6SA75]	Histone H2A			AT1G54690, AT4G27230, AT3G20670, AT1G51060, AT5G27670, AT5G59870, AT5G54640, AT1G08880, AT5G02560					29	3	1		1	1	1	1	1	0	1	1	1	1	0	0	1	1	0	0	1
TraesCS6D02G063000	Histone H3.2 [Source:UniProtKB/Swiss-Prot;Acc:P68428]	Histone H3/CENP-A			AT1G19890, AT4G40030, AT4G40040, AT1G75600, AT5G12910, AT5G10400, AT1G01370, AT1G09200, AT5G10980, AT5G10390, AT1G13370, AT5G65350, AT5G65360, AT3G27360					28	3	1		1	1	1	1	1	0	1	1	1	1	0	0	0	1	0	0	1
TraesCS6D02G063300	Histone H4 variant TH011 [Source:UniProtKB/Swiss-Prot;Acc:P62785]	Histone H4			AT1G07660, AT5G59970, AT3G46320, AT3G53730, AT3G45930, AT1G07820, AT2G28740, AT5G59690					27	3	1		1	1	1	1	1	0	1	1	0	1	0	0	0	1	0	0	1
TraesCS5D02G565300	Acyl carrier protein [Source:UniProtKB/TrEMBL;Acc:W5G0C5]	Acyl carrier protein (ACP)	TraesCS4A02G319900TraesCS5B02G559200TraesCS5D02G565300	D	AT1G54630, AT5G27200, AT4G25050, AT1G54580, AT3G05020					25	3	1		1	1	1	1	1	1	0	0	0	0	0	0	0	1	0	0	1
TraesCS5A02G008800	p450 [Source:UniProtKB/TrEMBL;Acc:Q58A31]	Cytochrome P450	TraesCS5A02G008800TraesCS5B02G007100TraesCS5D02G014200	A	AT3G48310, AT3G48270, AT3G48300, AT3G48320, AT3G48280, AT3G48290					38	3	1		1	1	1	1	1	0	0	1	0	1	1	0	1	1	0	0	0
TraesCS7B02G409400		Aspartic peptidase A1 family			AT1G01300					35	3	1		1	1	1	1	1	1	1	1	0	0	0	0	1	1	0	0	0
TraesCS7A02G376800	Thiamine thiazole synthase, chloroplastic [Source:UniProtKB/TrEMBL;Acc:A0A341Y122]	Thiazole biosynthetic enzyme Thi4 family	TraesCS7A02G376800TraesCS7B02G278200TraesCS7D02G373100	A	AT5G54770					35	3	1		1	1	1	1	1	1	1	1	0	1	1	0	1	0	0	0	1
TraesCS6A02G323000					AT1G05575, AT2G31945					34	3	1		1	1	1	1	1	1	1	0	1	1	0	0	1	1	0	0	0
TraesCS7A02G244700			TraesCS7A02G244700TraesCS7B02G146700TraesCS7D02G243400	A	AT5G43230, AT3G57780, AT5G06930, AT2G42320, AT3G01810					31	3	1		1	1	1	1	1	1	1	0	0	0	0	0	0	1	0	0	0
TraesCS2B02G521500		Oxoglutarate/iron-dependent dioxygenase			AT3G51240					36	3	1		1	1	1	1	1	1	1	1	1	1	1	0	0	1	0	1	1
TraesCS5B02G203000										34	3	1		1	1	1	1	1	1	1	1	1	1	0	0	1	1	0	0	0
TraesCS7B02G067000	Aldose 1-epimerase [Source:UniProtKB/TrEMBL;Acc:A0A1D6CIT0]	Aldose 1-/Glucose-6-phosphate 1-epimerase			AT5G15140, AT3G17940, AT3G47800, AT3G01260					33	3	1		1	1	1	1	1	1	1	1	1	1	0	1	1	0	0	0	0
TraesCS7D02G033200		Gliadin/LMW glutenin								33	3	1		1	1	1	1	1	1	1	1	1	1	1	0	1	0	0	0	1
TraesCS7D02G116600	Histone H3 [Source:UniProtKB/TrEMBL;Acc:A0A077RTJ8]	Histone H3/CENP-A			AT1G19890, AT4G40030, AT4G40040, AT1G75600, AT5G12910, AT5G10400, AT1G01370, AT1G09200, AT5G10980, AT5G10390, AT1G13370, AT5G65350, AT5G65360, AT3G27360					32	3	1		1	1	1	1	1	0	1	1	1	1	0	0	1	1	0	0	1
TraesCS7B02G090000		NADP-dependent oxidoreductase domain			AT1G60710, AT1G10810, AT1G60730, AT1G60680, AT1G60690, AT1G60750					32	3	1		1	1	1	1	1	1	1	1	0	1	1	0	1	1	0	0	0
TraesCS6B02G049400	Histone H2A.1 [Source:UniProtKB/Swiss-Prot;Acc:P02275]	Histone H2A			AT1G54690, AT4G27230, AT3G20670, AT1G51060, AT5G27670, AT5G59870, AT5G54640, AT1G08880, AT5G02560					32	3	1		1	1	1	1	1	0	1	1	1	1	0	0	1	1	0	0	1
TraesCS3D02G295200		Pyruvate/Phosphoenolpyruvate kinase-like domain superfamily	TraesCS3A02G306700TraesCS3B02G329800TraesCS3D02G295200	D	AT1G53310, AT2G42600, AT3G14940					29	3	1		1	1	1	1	1	1	1	1	0	0	0	0	0	0	0	0	1
TraesCS4B02G193500	TMS1 [Source:Projected from Arabidopsis thaliana (AT3G08970) UniProtKB/TrEMBL;Acc:A0A178VJB6]	DnaJ domain	TraesCS4A02G110600TraesCS4B02G193500TraesCS4D02G194500	B	AT3G08970					29	3	1		1	1	1	1	1	1	1	1	0	0	0	0	0	1	0	0	0
TraesCS7B02G394600	Histone H2B [Source:UniProtKB/TrEMBL;Acc:A0A1D6C8A3]	Histone H2B			AT1G07790, AT5G22880, AT5G02570, AT3G45980, AT5G59910, AT3G09480, AT3G53650, AT3G46030, AT2G28720, AT2G37470					30	3	1		1	1	1	1	1	0	1	1	1	1	1	0	0	1	0	0	0
TraesCS6D02G046600	Histone H2B [Source:UniProtKB/TrEMBL;Acc:A0A341XA22]	Histone H2B			AT1G07790, AT5G22880, AT5G02570, AT3G45980, AT5G59910, AT3G09480, AT3G53650, AT3G46030, AT2G28720, AT2G37470					30	3	1		1	1	1	1	1	0	1	1	1	1	0	0	0	1	0	0	1
TraesCS2A02G522100										29	3	1		1	1	1	1	1	0	1	1	1	1	0	0	1	0	0	0	0
TraesCS3A02G097200	Mini-chromosome maintenance complex-binding protein [Source:Projected from Arabidopsis thaliana (AT2G40550) UniProtKB/Swiss-Prot;Acc:Q501D5]	Mini-chromosome maintenance complex-binding protein	TraesCS3A02G097200TraesCS3B02G112900TraesCS3D02G097700	A	AT2G40550					29	3	1		1	1	1	1	1	1	0	0	1	1	0	0	1	1	0	0	0
TraesCS5B02G058200	Histone H2B [Source:UniProtKB/TrEMBL;Acc:A0A1D5ZHC8]	Histone H2B			AT1G07790, AT5G22880, AT5G02570, AT3G45980, AT5G59910, AT3G09480, AT3G53650, AT3G46030, AT2G28720, AT2G37470					29	3	1		1	1	1	1	1	0	1	1	1	1	0	0	0	1	0	0	1
TraesCS5B02G219700		Tetraspanin	TraesCS5A02G220600TraesCS5B02G219700TraesCS5D02G228600	B	AT5G46700, AT1G18520, AT2G19580, AT3G45600, AT5G60220, AT2G23810, AT4G28050, AT4G30430					29	3	1		1	1	1	1	1	1	1	1	0	0	1	0	1	1	0	0	0
TraesCS1D02G176400		Cytochrome P450	TraesCS1A02G177800TraesCS1B02G202400TraesCS1D02G176400	D	AT4G36220, AT5G04330					29	3	1		1	1	1	1	1	0	1	1	0	1	0	0	1	1	0	0	1
TraesCS1B02G376300	Histone H3 [Source:UniProtKB/TrEMBL;Acc:D8L9K7]	Histone H3/CENP-A			AT1G19890, AT4G40030, AT4G40040, AT1G75600, AT5G12910, AT5G10400, AT1G01370, AT1G09200, AT5G10980, AT5G10390, AT1G13370, AT5G65350, AT5G65360, AT3G27360					28	3	1		1	1	1	1	1	0	1	1	0	1	0	0	0	1	0	0	1
TraesCS5B02G094600	DNA replication licensing factor MCM7 [Source:UniProtKB/TrEMBL;Acc:W5FPI3]	MCM domain	TraesCS5A02G088400TraesCS5B02G094600TraesCS5D02G100800	B	AT4G02060					28	3	1		1	1	1	1	1	1	0	0	1	1	0	0	0	1	0	0	1
TraesCS3A02G075800		Histone H2B			AT1G07790, AT5G22880, AT5G02570, AT3G45980, AT5G59910, AT3G09480, AT3G53650, AT3G46030, AT2G28720, AT2G37470					28	3	1		1	1	1	1	1	0	0	1	1	1	0	0	1	1	0	0	0
TraesCS3D02G315700	Diacylglycerol kinase [Source:UniProtKB/TrEMBL;Acc:W5DDG6]	Diacylglycerol kinase, accessory domain	TraesCS3A02G315800TraesCS3B02G351100TraesCS3D02G315700	D	AT4G28130, AT2G20900					28	3	1		1	1	1	1	1	1	1	1	0	0	0	0	0	1	0	0	1
TraesCS1B02G283700	Histone H3 [Source:UniProtKB/TrEMBL;Acc:D8L9K7]	Histone H3/CENP-A			AT1G19890, AT4G40030, AT4G40040, AT1G75600, AT5G12910, AT5G10400, AT1G01370, AT1G09200, AT5G10980, AT5G10390, AT1G13370, AT5G65350, AT5G65360, AT3G27360					30	3	1		1	1	1	1	1	0	1	1	1	1	0	0	1	1	0	1	1
TraesCS6D02G106800	Histone H2A [Source:UniProtKB/TrEMBL;Acc:A0A341XD25]	Histone H2A	TraesCS6A02G117200TraesCS6B02G144900TraesCS6D02G106800	D	AT1G54690, AT4G27230, AT3G20670, AT1G51060, AT5G27670, AT5G59870, AT5G54640, AT1G08880, AT5G02560					28	3	1		1	1	1	1	1	0	0	1	1	1	0	0	0	1	0	1	1
TraesCS7D02G420500	Peroxidase [Source:UniProtKB/TrEMBL;Acc:A0A341ZI75]	Plant peroxidase	TraesCS7A02G428200TraesCS7B02G328400TraesCS7D02G420500	D	AT4G30170, AT5G47000, AT3G49960, AT5G14130, AT4G17690, AT2G18980, AT2G34060, AT5G40150, AT3G28200, AT1G24110, AT4G37520, AT4G37530, AT5G67400					27	3	1		1	1	1	1	1	1	1	0	0	1	0	0	0	1	0	0	1
TraesCS1A02G359900	Histone H4 variant TH011 [Source:UniProtKB/Swiss-Prot;Acc:P62785]	Histone H4			AT1G07660, AT5G59970, AT3G46320, AT3G53730, AT3G45930, AT1G07820, AT2G28740, AT5G59690					27	3	1		1	1	1	1	1	0	1	1	1	1	0	0	0	1	0	0	0
TraesCS5D02G162500		Kinesin motor domain	TraesCS5A02G157200TraesCS5B02G156500TraesCS5D02G162500	D	AT2G28620, AT2G36200, AT2G37420, AT3G45850					25	3	1		1	1	1	1	1	0	0	0	1	0	0	0	0	1	0	0	1
TraesCS2A02G357400		Nodulin-like			AT2G34350, AT1G18940, AT4G34950, AT3G01930, AT2G39210, AT1G80530, AT1G74780, AT5G50630, AT2G34355, AT5G50520, AT2G16660, AT5G14120, AT2G28120					25	3	1		1	1	1	1	1	1	1	0	0	0	0	0	0	1	0	0	0
TraesCS2D02G301000		Cellulose synthase	TraesCS2A02G302300TraesCS2B02G318100TraesCS2D02G301000	D	AT2G32610, AT2G32530, AT4G15320, AT4G15290, AT2G32540, AT2G32620					24	3	1		1	1	1	1	1	0	0	1	0	0	0	0	0	1	0	0	0
TraesCS7A02G119700	Histone H3 [Source:UniProtKB/TrEMBL;Acc:A0A077RTJ8]	Histone H3/CENP-A			AT1G19890, AT4G40030, AT4G40040, AT1G75600, AT5G12910, AT5G10400, AT1G01370, AT1G09200, AT5G10980, AT5G10390, AT1G13370, AT5G65350, AT5G65360, AT3G27360					29	3	1		1	1	1	1	1	0	1	1	1	1	1	0	1	1	0	0	1
TraesCS1B02G245000	Histone H3.2 [Source:UniProtKB/Swiss-Prot;Acc:P68428]	Histone H3/CENP-A			AT1G19890, AT4G40030, AT4G40040, AT1G75600, AT5G12910, AT5G10400, AT1G01370, AT1G09200, AT5G10980, AT5G10390, AT1G13370, AT5G65350, AT5G65360, AT3G27360					28	3	1		1	1	1	1	1	0	1	1	1	1	0	0	1	1	0	0	1
TraesCS5A02G490200	Calcium-dependent protein kinase, isoform 11 (EC 2.7.1.-) (CDPK 11) [Source: Projected from Oryza sativa (Os03g0128700)]	Protein kinase domain	TraesCS5A02G490200TraesCS4B02G321800TraesCS4D02G318400	A	AT5G19360, AT3G10660, AT4G04710, AT5G23580, AT2G35890, AT1G35670, AT4G04740, AT4G04695, AT4G35310, AT1G76040, AT5G12180, AT1G50700, AT4G04700, AT4G23650, AT2G38910, AT1G61950, AT4G38230, AT2G17290, AT4G21940, AT4G09570, AT4G04720, AT5G04870, AT3G20410					28	3	1		1	1	1	1	1	1	1	1	1	1	0	0	1	0	0	0	1
TraesCS3D02G370500	Histone H3 [Source:UniProtKB/TrEMBL;Acc:A0A077RTJ8]	Histone H3/CENP-A			AT1G19890, AT4G40030, AT4G40040, AT1G75600, AT5G12910, AT5G10400, AT1G01370, AT1G09200, AT5G10980, AT5G10390, AT1G13370, AT5G65350, AT5G65360, AT3G27360					27	3	1		1	1	1	1	1	0	1	1	1	1	0	0	0	1	0	0	1
TraesCS1A02G388600	Histone H2B [Source:UniProtKB/TrEMBL;Acc:W4ZPQ9]	Histone H2B			AT1G07790, AT5G22880, AT5G02570, AT3G45980, AT5G59910, AT3G09480, AT3G53650, AT3G46030, AT2G28720, AT2G37470					27	3	1		1	1	1	1	1	0	1	1	1	1	0	0	0	1	0	0	1
TraesCS2B02G152100	Condensin complex subunit 1 [Source:UniProtKB/TrEMBL;Acc:A0A341QKA9]	Condensin subunit 1	TraesCS2A02G129900TraesCS2B02G152100TraesCS2D02G132100	B	AT3G57060					25	3	1		1	1	1	1	1	1	0	0	1	0	0	0	0	1	0	0	1
TraesCS3D02G401200	NAC transcription factor 6D [Source:UniProtKB/TrEMBL;Acc:F6GSE7]	NAC domain	TraesCS3A02G406000TraesCS3B02G439600TraesCS3D02G401200	D	AT3G17730, AT4G36160, AT5G04395, AT3G29035, AT1G62700, AT5G24590, AT5G17260, AT5G64060, AT3G61910, AT1G52880, AT3G15510, AT1G32770, AT5G04410, AT4G10350, AT5G13180, AT2G46770, AT5G66300, AT3G04070, AT4G27410, AT1G12260, AT2G27300, AT5G07680, AT5G53950, AT3G10480, AT1G76420, AT2G33480, AT3G49530, AT3G10500, AT3G10490, AT1G79580, AT3G12977, AT1G01720, AT5G18270, AT1G52890, AT2G24430, AT1G54330, AT5…	NAC	AT1G01720.1	1e-117	NAC family protein	25	3	1		1	1	1	1	1	1	1	1	0	0	0	0	0	1	0	0	0
TraesCS1A02G086100	Carboxypeptidase [Source:UniProtKB/TrEMBL;Acc:A0A1D5S4B1]	Peptidase S10, serine carboxypeptidase	TraesCS1A02G086100TraesCS1B02G104500TraesCS1D02G087600	A	AT5G23210, AT3G07990, AT4G30810, AT3G63470, AT4G12910, AT3G52020, AT5G09640, AT2G05850, AT2G35770, AT3G02110, AT5G08260, AT2G24010, AT1G11080, AT2G22990, AT4G30610, AT1G73270, AT3G56540, AT1G43780, AT2G22980, AT3G10450, AT5G42240, AT3G52000, AT5G36180, AT2G23010, AT1G73300, AT2G22970, AT3G12203, AT2G23000, AT5G42230, AT2G22960, AT1G73290, AT3G25420, AT1G73310, AT2G12480, AT2G24000, AT1G73280, AT3…					29	3	1		1	1	0	1	1	1	1	1	1	1	1	1	1	1	0	0	0
TraesCS4B02G073200		B3 DNA binding domain			AT4G01580, AT3G18960, AT3G18990	B3	AT3G18990.1	1e-13	B3 family protein	29	3	1		1	1	1	1	1	0	0	1	0	1	1	0	1	0	0	0	1
TraesCS7A02G091900		Early nodulin 93 ENOD93 protein			AT5G25940					29	3	1		1	1	1	1	1	0	1	1	0	1	0	0	0	1	0	0	1
TraesCS4B02G375600		Major pollen allergen Lol pI			AT5G05290, AT2G37640, AT5G39260, AT3G55500, AT5G39270, AT2G40610, AT2G20750, AT1G20190, AT1G26770, AT2G45110, AT1G69530, AT1G12560, AT5G02260, AT4G28250, AT1G62980, AT4G38210, AT4G01630, AT5G56320, AT2G28950, AT2G03090, AT3G60570, AT5G39300, AT3G29030, AT5G39290, AT1G65681, AT2G39700, AT1G65680, AT3G15370, AT3G03220, AT5G39310, AT5G39280					28	3	1		1	1	1	1	1	1	1	1	0	0	0	0	0	1	0	0	0
TraesCS2B02G192700			TraesCS2A02G166600TraesCS2B02G192700TraesCS2D02G174200	B						28	3	1		1	1	1	1	1	1	1	0	0	1	1	0	0	1	0	0	0
TraesCSU02G099900		Terpene synthase, N-terminal domain			AT4G02780					30	3	1		1	1	1	1	1	1	1	1	1	1	1	1	1	1	0	0	0
TraesCS6B02G082200	Histone H3.2 [Source:UniProtKB/Swiss-Prot;Acc:P68428]	Histone H3/CENP-A			AT1G19890, AT4G40030, AT4G40040, AT1G75600, AT5G12910, AT5G10400, AT1G01370, AT1G09200, AT5G10980, AT5G10390, AT1G13370, AT5G65350, AT5G65360, AT3G27360					28	3	1		1	1	1	1	1	0	1	1	1	1	0	0	1	1	0	0	1
TraesCS6B02G082500	Histone H2A [Source:UniProtKB/TrEMBL;Acc:A0A1D6AZN3]	Histone H2A			AT1G54690, AT4G27230, AT3G20670, AT1G51060, AT5G27670, AT5G59870, AT5G54640, AT1G08880, AT5G02560					27	3	1		1	1	1	1	1	0	0	1	1	1	1	0	1	1	0	0	0
TraesCS6D02G385500	Histone H2A [Source:UniProtKB/TrEMBL;Acc:A0A341X4K4]	Histone H2A			AT1G54690, AT4G27230, AT3G20670, AT1G51060, AT5G27670, AT5G59870, AT5G54640, AT1G08880, AT5G02560					25	3	1		1	1	1	1	1	0	0	1	0	1	0	0	0	1	0	0	1
TraesCS2D02G232300	Protein TPX2 [Source:Projected from Arabidopsis thaliana (AT1G03780) UniProtKB/Swiss-Prot;Acc:F4I2H7]	TPX2	TraesCS2A02G233300TraesCS2B02G250000TraesCS2D02G232300	D	AT5G44270, AT1G03780					23	3	1		1	1	1	1	1	0	0	0	1	0	0	0	0	1	0	0	0
TraesCS4B02G321800	Calcium-dependent protein kinase, isoform 11 (EC 2.7.1.-) (CDPK 11) [Source: Projected from Oryza sativa (Os03g0128700)]	Protein kinase domain	TraesCS5A02G490200TraesCS4B02G321800TraesCS4D02G318400	B	AT5G19360, AT3G10660, AT4G04710, AT5G23580, AT2G35890, AT1G35670, AT4G04740, AT4G04695, AT4G35310, AT1G76040, AT5G12180, AT1G50700, AT4G04700, AT4G23650, AT2G38910, AT1G61950, AT4G38230, AT2G17290, AT4G21940, AT4G09570, AT4G04720, AT5G04870, AT3G20410					27	3	1		1	1	1	1	1	1	1	1	1	1	0	0	1	0	0	0	1
TraesCS1A02G238700		Nitronate monooxygenase			AT5G64250					25	3	1		1	1	1	1	1	0	0	1	1	1	0	0	1	1	0	0	0
TraesCS1A02G418300		Sugar/inositol transporter			AT3G05155, AT1G08920, AT1G08900, AT1G08890, AT2G48020, AT1G08930, AT5G27360, AT1G19450, AT4G04760, AT1G54730, AT1G75220, AT5G18840, AT3G05150, AT4G04750, AT3G20460, AT5G27350, AT3G05160, AT3G05165, AT3G05400					25	3	1		1	1	1	1	1	0	0	1	0	1	1	0	1	0	0	0	1
TraesCS5D02G252100										25	3	1		1	1	1	1	1	1	1	1	0	0	0	0	1	1	0	0	0
TraesCS3A02G264600		Microtubule-associated protein, MAP65/Ase1/PRC1	TraesCS3A02G264600TraesCS3B02G297900TraesCS3D02G264700	A	AT1G27920, AT5G55230, AT5G62250, AT2G01910, AT1G14690, AT3G60840, AT2G38720, AT4G26760, AT5G51600					23	3	1		1	1	1	1	1	0	0	0	1	1	0	0	0	1	0	0	0
TraesCS5A02G003300	GSP-1 Grain Softness Protein [Source:UniProtKB/TrEMBL;Acc:Q5BHT9]	Bifunctional inhibitor/plant lipid transfer protein/seed storage helical domain	TraesCS5A02G003300TraesCS5B02G003500TraesCS5D02G004000	A						26	3	1		1	1	0	1	1	1	1	1	1	1	0	0	0	1	0	0	1
TraesCS5A02G099500		Armadillo-like helical	TraesCS5A02G099500TraesCS5B02G104700TraesCS5D02G111700	A	AT5G18980, AT4G14280, AT3G06210					26	3	1		1	1	0	1	1	1	1	1	0	1	0	0	1	1	0	0	1
TraesCS1D02G298400	DNA helicase [Source:UniProtKB/TrEMBL;Acc:A0A1D5ST90]	MCM domain	TraesCS1A02G299500TraesCS1B02G309300TraesCS1D02G298400	D	AT5G46280					25	3	1		1	1	0	1	1	1	0	0	1	1	0	0	1	1	0	0	1
TraesCS1D02G062800	Glycosyltransferase [Source:UniProtKB/TrEMBL;Acc:A0A341PF23]	UDP-glucuronosyl/UDP-glucosyltransferase	TraesCS1A02G061700TraesCS1B02G080400TraesCS1D02G062800	D	AT5G05880, AT5G05900, AT1G22370, AT1G22340, AT3G11340, AT2G26480, AT3G46680, AT5G05870, AT5G59590, AT1G78270, AT3G55710, AT2G28080, AT5G59580, AT3G46690, AT2G36970, AT5G05860, AT1G22380, AT3G46670, AT3G46700, AT5G37950, AT1G22400, AT5G38040, AT3G46660, AT1G22360, AT3G46650, AT3G55700, AT5G38010, AT3G46720, AT5G05890					25	3	1		1	1	0	1	1	1	1	1	0	1	0	0	0	1	0	0	1
TraesCS7B02G018200		GDSL lipase/esterase			AT3G62280, AT1G54790, AT3G05180, AT4G01130, AT1G56670, AT3G26430, AT1G09390, AT1G67830, AT5G14450, AT3G27950					24	3	1		1	1	0	1	1	1	1	1	1	0	0	0	0	1	0	0	0
TraesCS6D02G311900		Glycoside hydrolase, family 5	TraesCS6A02G333300TraesCS6B02G363700TraesCS6D02G311900	D	AT4G28320, AT3G30540, AT2G20680, AT3G10890, AT3G10900, AT1G02310, AT5G66460, AT5G01930					22	3	1		1	1	0	1	1	0	0	1	0	0	0	0	0	1	0	0	1
TraesCS5D02G322900		Cytochrome P450	TraesCS5A02G316600TraesCS5B02G317200TraesCS5D02G322900	D	AT1G74110, AT5G09970, AT2G46660, AT3G61880, AT1G13710, AT1G01190					29	3	1		1	1	1	1	1	0	1	1	1	1	1	0	0	1	0	1	1
TraesCS2A02G397400		Linker histone H1/H5, domain H15			AT2G30620, AT2G18050, AT1G06760					26	3	1		1	1	1	1	1	0	1	1	1	1	0	0	0	1	0	1	1
TraesCS5D02G100800	DNA replication licensing factor MCM7 [Source:UniProtKB/TrEMBL;Acc:A0A1D6A2H3]	MCM domain	TraesCS5A02G088400TraesCS5B02G094600TraesCS5D02G100800	D	AT4G02060					24	3	1		1	1	1	1	1	1	0	0	1	1	0	0	1	1	0	0	0
TraesCS1D02G179900	Photosystem II protein D1 [Source:UniProtKB/TrEMBL;Acc:A0A341PKR8]	Photosynthetic reaction centre, L/M			ATCG00020					23	3	1		1	1	1	1	1	0	0	0	0	1	1	0	1	1	0	0	0
TraesCS2A02G484100		Glycoside hydrolase family 16	TraesCS2A02G484100TraesCS2B02G510200TraesCS2D02G484000	A	AT2G18800, AT1G11545, AT5G57560, AT2G06850, AT4G30280, AT5G65730, AT5G13870, AT1G65310, AT3G23730, AT4G30290, AT5G57540, AT5G48070, AT4G14130, AT5G57530, AT5G57550, AT4G30270, AT4G37800, AT4G28850, AT4G03210, AT4G25820, AT4G25810					26	3	1		1	1	0	1	1	1	1	1	1	1	1	0	1	0	0	0	1
TraesCS3D02G209200		IQ motif, EF-hand binding site	TraesCS3A02G206400TraesCS3B02G238500TraesCS3D02G209200	D	AT3G52870, AT5G57010, AT2G26190, AT3G13600, AT4G33050, AT3G58480					24	3	1		1	1	0	1	1	1	1	1	0	1	1	0	0	1	0	0	0
TraesCS1A02G291500	Histone H4 [Source:UniProtKB/TrEMBL;Acc:A0A077RYQ1]	Histone H4	TraesCS1A02G291500TraesCS1B02G376100TraesCS1D02G290200	A	AT1G07660, AT5G59970, AT3G46320, AT3G53730, AT3G45930, AT1G07820, AT2G28740, AT5G59690					23	3	1		1	1	0	1	1	0	1	1	0	1	0	0	0	1	0	0	1
TraesCS3D02G314600		Donson	TraesCS3A02G316600TraesCS3B02G350100TraesCS3D02G314600	D	AT3G54750					23	3	1		1	1	0	1	1	1	0	0	1	1	0	0	0	1	0	0	1
TraesCS4B02G002800		Histone H2B			AT1G07790, AT5G22880, AT5G02570, AT3G45980, AT5G59910, AT3G09480, AT3G53650, AT3G46030, AT2G28720, AT2G37470, AT1G08170					37	3	1		1	1	1	1	1	0	1	1	1	1	1	1	1	1	0	0	0
TraesCS7A02G438000	Histone H2A [Source:UniProtKB/TrEMBL;Acc:A0A341Y316]	Histone H2A			AT1G54690, AT4G27230, AT3G20670, AT1G51060, AT5G27670, AT5G59870, AT5G54640, AT1G08880, AT5G02560					26	3	1		1	1	1	1	1	0	1	1	1	1	0	0	1	1	0	0	1
TraesCS4B02G225000	Histone H4 variant TH011 [Source:UniProtKB/Swiss-Prot;Acc:P62785]	Histone H4			AT1G07660, AT5G59970, AT3G46320, AT3G53730, AT3G45930, AT1G07820, AT2G28740, AT5G59690					25	3	1		1	1	1	1	1	0	1	1	1	1	0	0	0	1	0	0	1
TraesCS3A02G140800		GDSL lipase/esterase	TraesCS3A02G140800TraesCS3B02G163800TraesCS3D02G146300	A	AT5G45910, AT1G28650, AT1G31550, AT1G28580, AT1G28600, AT1G28610, AT1G28590, AT1G28660, AT5G03980, AT1G28670, AT1G28640, AT2G27360, AT1G28570					24	3	1		1	1	1	1	1	1	1	1	0	1	0	0	0	0	0	0	1
TraesCS3D02G096000		Cereal seed allergen/trypsin and alpha-amylase inhibitor, conserved site								26	3	1		1	1	1	1	1	1	1	1	1	1	1	0	1	0	0	0	1
TraesCS2B02G364000	Malate synthase [Source:UniProtKB/TrEMBL;Acc:A0A341R1I5]	Malate synthase	TraesCS2A02G345500TraesCS2B02G364000TraesCS2D02G344200	B	AT5G03860					24	3	1		1	1	1	1	1	0	0	1	0	1	0	0	1	1	0	1	1
TraesCS7D02G087500		Early nodulin 93 ENOD93 protein			AT5G25940					23	3	1		1	1	1	1	1	0	1	1	0	1	0	0	0	1	0	0	1
TraesCS3A02G208700		Protein CHUP1-like			AT3G25690					21	3	1		1	1	0	1	1	1	1	1	0	0	0	0	1	0	0	0	0
TraesCS4A02G345900		Leucine-rich repeat	TraesCS4A02G345900TraesCS5B02G527100TraesCS5D02G526300	A						32	3	1		1	1	1	1	1	0	1	1	1	1	1	1	1	1	0	0	1
TraesCS4A02G446700	Sucrose synthase [Source:UniProtKB/TrEMBL;Acc:A0A1D6SCP9]	Sucrose synthase			AT4G02280, AT3G43190, AT5G37180, AT5G20830, AT5G49190, AT1G73370					26	3	1		1	1	1	1	1	0	0	1	1	1	1	0	1	1	0	0	0
TraesCS2B02G466000		High mobility group box domain			AT4G23800, AT4G11080					23	3	1		1	1	1	1	1	0	1	0	1	0	0	0	0	1	0	0	1
TraesCS4D02G319600		Bifunctional inhibitor/plant lipid transfer protein/seed storage helical domain			AT5G48490, AT5G48485, AT5G55450, AT5G55460, AT5G55410					23	3	1		1	1	1	1	1	1	1	1	0	0	0	0	0	1	0	0	1
TraesCS3A02G053800		Malectin-like domain			AT1G25570					23	3	1		1	1	1	1	1	1	1	0	1	1	1	0	0	0	0	0	1
TraesCS7D02G168000		Cereal seed allergen/trypsin and alpha-amylase inhibitor, conserved site								24	3	1		1	1	0	1	1	1	1	1	1	1	1	0	1	0	0	0	1
TraesCS7A02G358100		ABC transporter-like	TraesCS7A02G358100TraesCS7B02G269700TraesCS7D02G364700	A	AT3G13090, AT3G13080, AT3G60160, AT1G71330, AT3G60970, AT1G04120, AT3G21250, AT2G47800, AT3G13100, AT3G62700					20	3	1		1	1	0	1	1	0	0	1	0	1	1	0	1	0	0	0	0
TraesCS6D02G227500		Major intrinsic protein	TraesCS6A02G245100TraesCS6B02G279200TraesCS6D02G227500	D	AT2G37170, AT3G61430, AT4G23400, AT2G39010, AT5G60660, AT4G00430, AT4G35100, AT3G54820, AT3G53420, AT2G16850, AT2G37180, AT1G01620, AT2G45960, AT5G47450, AT4G17340					19	3	1		1	1	0	1	1	1	1	0	0	0	0	0	1	0	0	0	0
TraesCS2D02G057000		Glycoside hydrolase family 18, catalytic domain			AT5G24090					35	3	1		1	1	1	1	1	1	1	1	1	1	1	0	1	1	0	0	0
TraesCS5B02G050300		Knottin, scorpion toxin-like superfamily								29	3	1		1	1	1	1	1	1	1	1	1	0	0	0	1	1	0	0	1
TraesCS7B02G295600	Potassium transporter [Source:UniProtKB/TrEMBL;Acc:A0A1D6C8X4]	Potassium transporter	TraesCS7A02G393600TraesCS7B02G295600TraesCS7D02G388900	B	AT4G23640, AT1G60160, AT2G40540, AT1G31120, AT3G02050, AT2G30070, AT4G13420, AT4G33530, AT5G09400, AT5G14880, AT1G70300, AT4G19960, AT2G35060					23	3	1		1	1	1	1	1	1	1	1	1	1	0	0	1	1	0	0	0
TraesCS3D02G378900		UspA			AT1G44760					21	3	1		1	1	1	1	1	1	1	0	0	1	1	0	1	0	0	0	0
TraesCS5D02G004300										23	3	1		1	1	0	1	1	1	1	1	1	1	1	0	1	0	0	0	1
TraesCS3B02G376700		Plant lipid transfer protein/Par allergen	TraesCS3A02G344700TraesCS3B02G376700TraesCS3D02G338300	B	AT3G08770, AT2G18370, AT3G51600, AT2G15050, AT2G38530, AT2G15325, AT5G59310, AT4G33355, AT5G59320, AT2G38540, AT5G01870, AT3G51590, AT5G59330					22	3	1		1	1	1	1	1	1	1	1	0	0	0	0	0	1	0	0	0
TraesCS1D02G002063										24	3	1		1	1	1	1	1	1	1	1	0	1	1	0	1	1	0	0	0
TraesCS7A02G509200		Aldehyde oxidase/xanthine dehydrogenase, a/b hammerhead			AT2G27150, AT1G02590, AT5G20960, AT3G43600, AT1G04580					22	3	1		1	1	1	1	1	1	1	1	0	1	0	0	1	1	0	0	0
TraesCS3D02G223900		Glycoside hydrolase, family 28	TraesCS3A02G225800TraesCS3B02G258600TraesCS3D02G223900	D	AT1G48100, AT5G14650, AT1G10640, AT1G02460, AT3G26610, AT4G01890, AT1G60590, AT1G56710					20	3	1		1	1	1	1	1	1	1	1	1	0	0	0	0	0	0	0	1
TraesCS3B02G127700		TauD/TfdA-like domain	TraesCS3A02G108700TraesCS3B02G127700TraesCS3D02G110500	B	AT3G21360					18	3	1		1	1	0	1	1	0	0	1	0	0	1	0	1	1	0	0	0
TraesCS5A02G554300		Bifunctional inhibitor/plant lipid transfer protein/seed storage helical domain			AT1G07747, AT1G66850, AT5G38195, AT1G43665, AT5G38170, AT1G73780, AT2G14846, AT1G43667, AT4G12825, AT3G18280, AT5G38197, AT1G43666, AT3G57310, AT5G38180, AT5G38160, AT1G48750					29	3	1		1	1	1	1	1	1	1	0	0	1	1	0	1	1	0	0	0
TraesCS3B02G577900	Peroxidase [Source:UniProtKB/TrEMBL;Acc:A0A080YU48]	Plant peroxidase	TraesCS3A02G509100TraesCS3B02G577900TraesCS3D02G516900	B	AT4G08780, AT4G33420, AT3G21770, AT4G08770, AT5G64110, AT2G38390, AT1G49570, AT1G14550, AT5G66390, AT5G15180, AT5G39580, AT5G06730, AT2G38380, AT2G22420, AT4G36430, AT4G26010, AT1G05260, AT1G44970, AT5G06720, AT2G39040, AT4G16270, AT3G49120, AT5G64100, AT1G71695, AT1G05240, AT3G42570, AT2G43480, AT3G32980, AT1G14540, AT5G51890, AT4G11290, AT1G34510, AT3G03670, AT5G58390, AT5G17820, AT1G68850, AT5…					27	3	1		1	1	1	1	1	0	1	1	1	1	1	0	1	1	0	0	1
TraesCS6D02G241300		Cereal seed allergen/trypsin and alpha-amylase inhibitor, conserved site	TraesCS6A02G260500TraesCS6B02G287800TraesCS6D02G241300	D						24	3	1		1	1	1	1	1	1	1	1	1	1	1	0	1	1	0	0	0
TraesCS1D02G279700	At5g05930 [Source:Projected from Arabidopsis thaliana (AT5G05930) UniProtKB/TrEMBL;Acc:Q8L870]	Protein GUCD1	TraesCS1A02G280600TraesCS1B02G289600TraesCS1D02G279700	D	AT5G05930					21	3	1		1	1	1	1	1	0	0	1	0	1	1	0	1	1	0	0	0
TraesCS2D02G322600		ABC transporter-like	TraesCS2A02G344300TraesCS2B02G341800TraesCS2D02G322600	D	AT4G01830, AT3G62150, AT1G02530, AT1G02520, AT4G18050, AT3G28360, AT3G28860, AT3G28390, AT1G10680, AT2G47000, AT5G46540, AT2G36910, AT4G01820, AT1G27940, AT3G28345, AT1G28010, AT3G28415, AT3G28380, AT4G25960					22	3	1		1	1	1	1	1	1	1	0	1	1	1	0	1	0	0	0	1
TraesCS6D02G272400		Aldehyde dehydrogenase domain			AT3G24503, AT3G48000, AT1G23800					18	3	1		1	1	1	1	1	0	0	0	0	1	1	0	1	0	0	0	0
TraesCSU02G122000		Glutathione S-transferase, N-terminal			AT5G45020, AT5G44990, AT4G19880					18	3	1		1	1	1	1	1	1	0	0	1	0	0	0	0	1	0	0	0
TraesCS2D02G332500		PLC-like phosphodiesterase, TIM beta/alpha-barrel domain superfamily	TraesCS2A02G330200TraesCS2B02G352000TraesCS2D02G332500	D	AT1G66970, AT3G20520, AT5G58170, AT1G66980, AT5G58050, AT4G26690, AT5G55480					18	3	1		1	1	1	1	1	0	0	1	0	1	1	0	0	0	0	0	1
TraesCS4D02G321000	Defensin [Source:UniProtKB/TrEMBL;Acc:A0A060AJU9]	Knottin, scorpion toxin-like			AT5G63660, AT2G02100, AT2G02130, AT2G02140, AT2G02120, AT1G61070, AT2G31953, AT2G31957, AT2G02147					27	3	1		1	1	1	1	1	1	0	1	0	0	0	0	1	0	0	0	1
TraesCS5D02G056200		Knottin, scorpion toxin-like superfamily								26	3	1		1	1	1	1	1	1	1	1	1	0	0	0	1	1	0	0	1
TraesCS1B02G332200		Oxoglutarate/iron-dependent dioxygenase	TraesCS1A02G320000TraesCS1B02G332200TraesCS1D02G319700	B	AT5G54000, AT1G49390, AT5G20400, AT5G20550					23	3	1		1	1	1	1	1	0	0	1	0	1	1	0	1	0	0	0	1
TraesCS6A02G285800	Ethylene receptor [Source:UniProtKB/TrEMBL;Acc:A0A1D6A5C8]	Signal transduction response regulator, receiver domain			AT3G23150, AT1G66340, AT3G04580, AT2G40940, AT1G04310					24	3	1		1	1	1	1	1	1	1	1	1	1	1	0	1	1	0	0	0
TraesCS5B02G145800		Chalcone isomerase	TraesCS5A02G146900TraesCS5B02G145800TraesCS5D02G145400	B	AT5G05270					17	3	1		1	1	1	1	1	0	0	1	0	0	1	0	1	1	0	0	1
TraesCS2D02G582900	Peroxidase [Source:UniProtKB/TrEMBL;Acc:A0A1D5UL37]	Plant peroxidase			AT1G71695					29	3	1		1	1	1	1	1	1	1	1	1	1	1	0	1	1	0	0	1
TraesCS6D02G287100	Expansin [Source:UniProtKB/TrEMBL;Acc:A0A341XJ87]	Expansin	TraesCS6A02G307900TraesCS6B02G336500TraesCS6D02G287100	D	AT5G05290, AT2G37640, AT5G39260, AT3G55500, AT5G39270, AT2G40610, AT2G20750, AT1G20190, AT1G26770, AT2G45110, AT1G69530, AT1G12560, AT5G02260, AT4G28250, AT1G62980, AT4G38210, AT4G01630, AT5G56320, AT2G28950, AT2G03090, AT3G60570, AT5G39300, AT3G29030, AT5G39290, AT1G65681, AT2G39700, AT1G65680, AT3G15370, AT3G03220, AT5G39310, AT5G39280					21	3	1		1	1	1	1	1	1	1	1	0	1	1	0	1	1	0	0	0
TraesCS4B02G335500		PPM-type phosphatase, divalent cation binding	TraesCS5A02G505300TraesCS4B02G335500TraesCS4D02G331100	B	AT3G51370, AT3G55050, AT5G66080, AT5G02760, AT4G38520, AT5G06750, AT3G12620, AT3G17090					14	3	1		1	1	1	1	1	0	0	0	0	1	0	0	1	0	0	0	0
TraesCS2D02G154900		Glycine-rich cell wall structural protein 1/2								19	3	1		1	1	1	0	1	0	0	1	0	1	1	0	1	0	0	0	0
TraesCS1D02G206300	EC protein I/II [Source:UniProtKB/Swiss-Prot;Acc:P30569]	Plant EC metallothionein-like protein, family 15	TraesCS1A02G202900TraesCS1B02G216800TraesCS1D02G206300	D	AT2G23240, AT2G42000					45	3	1		1	1	1	1	1	1	1	1	1	1	1	1	1	1	0	1	0
TraesCS5B02G434100		Cupin 1	TraesCS5A02G432100TraesCS5B02G434100TraesCS5D02G440000	B	AT3G22640					45	3	1		1	1	1	1	1	1	1	1	1	1	1	1	1	1	0	1	0
TraesCS5D02G440000		Cupin 1	TraesCS5A02G432100TraesCS5B02G434100TraesCS5D02G440000	D	AT3G22640					45	3	1		1	1	1	1	1	1	1	1	1	1	1	1	1	1	0	1	0
TraesCS2A02G513900										45	3	1		1	1	1	1	1	1	0	1	1	1	1	1	1	1	0	1	1
TraesCS5D02G334900		Knottin, scorpion toxin-like	TraesCS5A02G329000TraesCS5B02G329100TraesCS5D02G334900	D	AT2G31953, AT2G31957, AT2G02120, AT2G02130, AT2G02100					45	3	1		1	1	1	1	1	0	1	1	1	1	1	1	1	1	1	1	0
TraesCS4A02G296300		Thaumatin family			AT4G36010, AT4G38670, AT2G28790, AT5G02140, AT1G73620, AT1G20030, AT1G18250, AT4G24180, AT2G17860, AT4G38660, AT2G24810, AT1G75030, AT5G40020, AT1G75040, AT1G19320, AT4G36000, AT1G75050, AT4G11650, AT4G18253, AT1G77700, AT1G75800, AT5G24620					44	3	1		1	1	1	1	1	1	1	1	1	1	1	0	1	1	0	0	1
TraesCS1D02G225700		Small hydrophilic plant seed protein			AT3G51810, AT2G40170					44	3	1		1	1	1	1	1	0	1	1	1	1	1	0	1	1	0	1	1
TraesCS6B02G325000			TraesCS6A02G295000TraesCS6B02G325000TraesCS6D02G275600	B	AT5G07330, AT1G63060					44	3	1		1	1	1	1	1	0	1	1	1	1	1	0	1	1	0	1	1
TraesCS1B02G384400		Pectinesterase inhibitor domain								44	3	1		1	1	1	1	1	1	1	0	1	1	1	1	1	1	0	1	0
TraesCS5B02G556700		Glycoside hydrolase, family 32			AT5G11920, AT1G62660, AT3G52600, AT1G55120, AT3G13790, AT2G36190, AT1G12240, AT3G13784					43	3	1		1	1	1	1	1	1	1	1	0	1	1	0	1	1	0	1	0
TraesCS4D02G339400	Beta-amylase [Source:UniProtKB/TrEMBL;Acc:A0A1D5XWT3]	Glycoside hydrolase, family 14B, plant	TraesCS5A02G513200TraesCS4B02G344300TraesCS4D02G339400	D	AT3G23920, AT4G17090					43	3	1		1	1	1	1	1	0	1	1	0	1	1	0	1	1	0	1	1
TraesCS6B02G022400		O-methyltransferase domain	TraesCS6A02G015400TraesCS6B02G022400TraesCS6D02G018400	B	AT5G53810, AT1G77530, AT1G21120, AT5G37170, AT5G54160, AT4G35150, AT1G63140, AT1G62900, AT1G33030, AT1G21130, AT1G77520, AT4G35160, AT1G21100, AT1G76790, AT1G21110, AT1G51990					43	3	1		1	1	1	1	1	0	1	0	1	1	1	0	1	1	1	1	0
TraesCS5D02G433200		Dehydrin								42	3	1		1	1	1	1	1	1	0	1	1	1	1	0	1	1	0	0	0
TraesCS1D02G048500			TraesCS1A02G047400TraesCS1B02G061900TraesCS1D02G048500	D						43	3	1		1	1	1	1	1	0	1	1	1	1	1	0	1	1	0	1	1
TraesCS3A02G498400		O-methyltransferase domain			AT5G53810, AT1G77530, AT1G21120, AT5G37170, AT5G54160, AT4G35150, AT1G63140, AT1G62900, AT1G33030, AT1G21130, AT1G77520, AT4G35160, AT1G21100, AT1G76790, AT1G21110, AT1G51990					43	3	1		1	1	1	1	1	1	1	1	0	1	1	0	1	1	0	1	1
TraesCS2A02G579000		Knottin, scorpion toxin-like superfamily								42	3	1		1	1	1	1	1	1	1	1	1	0	1	0	1	1	0	1	0
TraesCS4A02G445100		Late embryogenesis abundant protein At5g17165-like								41	3	1		1	1	1	1	1	0	0	1	0	1	1	0	1	1	0	1	1
TraesCS1D02G202300		Putative S-adenosyl-L-methionine-dependent methyltransferase	TraesCS1A02G198600TraesCS1B02G213600TraesCS1D02G202300	D	AT4G19120, AT1G31850					39	3	1		1	1	1	1	1	0	0	1	0	1	1	0	1	1	0	0	0
TraesCS7B02G130600	Formate dehydrogenase, mitochondrial [Source:UniProtKB/TrEMBL;Acc:W5IA32]	D-isomer specific 2-hydroxyacid dehydrogenase, catalytic domain	TraesCS7A02G232200TraesCS7B02G130600TraesCS7D02G232300	B	AT5G14780					39	3	1		1	1	1	1	1	1	1	1	0	0	0	0	1	1	0	0	0
TraesCS3A02G225200		AAA+ ATPase domain	TraesCS3A02G225200TraesCS3B02G254800TraesCS3D02G228100	A	AT1G64110, AT5G52882, AT4G28000					38	3	1		1	1	1	1	1	1	1	1	0	0	0	0	0	0	0	0	1
TraesCS4B02G017600		Cupin 1			AT3G22640					42	3	1		1	1	1	1	1	1	1	1	1	1	1	1	1	1	0	0	0
TraesCS3B02G584700		Barwin domain	TraesCS3A02G517100TraesCS3B02G584700TraesCS3D02G524700	B	AT3G04720					42	3	1		1	1	1	1	1	0	1	1	1	1	1	1	1	1	0	1	0
TraesCS7B02G047300		PB1 domain			AT1G04700, AT1G16270, AT3G24715, AT2G35050, AT5G57610, AT1G79570, AT3G46920					38	3	1		1	1	1	1	1	1	1	1	0	0	0	0	0	1	0	0	1
TraesCS5B02G329100	Defensin [Source:UniProtKB/TrEMBL;Acc:W5FHQ6]	Knottin, scorpion toxin-like	TraesCS5A02G329000TraesCS5B02G329100TraesCS5D02G334900	B	AT2G31953, AT2G31957, AT2G02120, AT2G02130, AT2G02100					37	3	1		1	1	1	1	1	0	0	1	0	1	1	0	0	1	0	0	0
TraesCS1B02G374500		Aldehyde dehydrogenase domain	TraesCS1A02G357900TraesCS1B02G374500TraesCS1D02G362700	B	AT5G62530					36	3	1		1	1	1	1	1	0	1	0	0	0	0	0	0	1	0	0	1
TraesCS6D02G342800		Organic solute transporter subunit alpha/Transmembrane protein 184	TraesCS6A02G359900TraesCS6B02G392700TraesCS6D02G342800	D	AT1G23070, AT1G77220, AT4G38360					40	3	1		1	1	1	1	1	1	1	1	1	1	1	0	0	1	0	0	1
TraesCS5A02G417800		Serpin family	TraesCS5A02G417800TraesCS5B02G419900TraesCS5D02G425800	A	AT2G14540, AT2G25240, AT1G62160, AT1G47710, AT1G62170, AT2G35580, AT2G26390, AT1G64010, AT1G51330, AT1G64030, AT2G35555, AT1G64020, AT1G63280, AT3G45220					40	3	1		1	1	1	1	1	1	1	1	0	1	1	1	1	1	0	0	0
TraesCS1B02G343500	Transcriptional activator [Source:UniProtKB/TrEMBL;Acc:O04168]	Basic-leucine zipper domain	TraesCS1A02G329900TraesCS1B02G343500TraesCS1D02G332200	B	AT4G02640, AT3G54620, AT5G28770	bZIP	AT5G28770.1	2e-28	bZIP family protein	38	3	1		1	1	1	1	1	1	1	1	1	0	1	0	0	1	0	0	0
TraesCS7A02G549300		Glycosyl hydrolase, family 13, catalytic domain	TraesCS7A02G549300TraesCS7B02G472300TraesCS7D02G535600	A	AT5G03650, AT2G36390, AT3G20440					37	3	1		1	1	1	1	1	1	1	1	1	0	0	0	0	1	0	0	0
TraesCS1B02G297700		Bifunctional purine biosynthesis protein PurH-like	TraesCS1A02G288300TraesCS1B02G297700TraesCS1D02G287300	B	AT2G35040					37	3	1		1	1	1	1	1	1	1	1	0	0	0	0	0	1	0	0	1
TraesCS7A02G332800			TraesCS7A02G332800TraesCS7B02G244700TraesCS7D02G340800	A	AT3G61780					36	3	1		1	1	1	1	1	1	1	1	0	0	0	0	0	1	0	0	0
TraesCS4A02G052200		Glycoside hydrolase, family 3, N-terminal	TraesCS4A02G052200TraesCS4B02G252100TraesCS4D02G252100	A	AT5G10560, AT5G09700, AT5G64570, AT5G49360, AT1G78060, AT3G19620, AT5G09730, AT1G02640					36	3	1		1	1	1	1	1	0	1	1	1	0	0	0	0	1	0	0	0
TraesCS7B02G183300	Glucose-1-phosphate adenylyltransferase [Source:UniProtKB/TrEMBL;Acc:C0KWE8]	Nucleotidyl transferase domain	TraesCS7A02G287400TraesCS7B02G183300TraesCS7D02G284900	B	AT1G05610, AT5G48300					36	3	1		1	1	1	1	1	1	1	1	0	0	0	0	1	1	0	0	0
TraesCS2A02G558100	DNA-directed RNA polymerase subunit [Source:UniProtKB/TrEMBL;Acc:W5AP12]	RNA polymerase II, heptapeptide repeat, eukaryotic	TraesCS2A02G558100TraesCS2B02G622300TraesCS2D02G571500	A	AT4G35800					36	3	1		1	1	1	1	1	1	1	1	0	0	1	0	0	1	0	0	0
TraesCS4A02G249300		WD40 repeat	TraesCS4A02G249300TraesCS4B02G065400TraesCS4D02G064400	A	AT1G27470, AT4G07410					36	3	1		1	1	1	1	1	1	1	1	0	0	0	0	0	1	0	0	1
TraesCS6D02G096800		RNA recognition motif domain	TraesCS6A02G108600TraesCS6B02G137100TraesCS6D02G096800	D	AT5G58130					36	3	1		1	1	1	1	1	1	1	1	0	0	0	0	0	1	0	0	1
TraesCS5A02G199500		RNA recognition motif domain			AT1G60200					33	3	1		1	1	1	1	1	0	0	0	0	0	1	0	0	1	0	0	0
TraesCS2D02G159100		Mitochondrial substrate/solute carrier	TraesCS2A02G153700TraesCS2B02G178800TraesCS2D02G159100	D	AT1G72820, AT5G15640, AT5G26200					33	3	1		1	1	1	1	1	1	1	0	0	0	0	0	0	1	0	0	0
TraesCS6D02G043500		Nin one binding (NOB1) Zn-ribbon-like	TraesCS6A02G037800TraesCS6B02G053000TraesCS6D02G043500	D	AT5G41190					33	3	1		1	1	1	1	1	1	0	0	0	0	0	0	0	1	0	0	1
TraesCS6B02G353500					AT1G05575, AT2G31945					34	3	1		1	1	1	1	1	1	1	1	0	0	0	0	1	1	0	0	0
TraesCS3A02G145700	Serine/threonine-protein kinase RIO1 [Source:UniProtKB/TrEMBL;Acc:A0A1D5VLH5]	RIO kinase			AT2G24990, AT5G37350					32	3	1		1	1	1	1	1	0	1	1	0	0	0	0	0	1	0	0	0
TraesCS7D02G345100		Ribosome biogenesis protein BMS1/TSR1, C-terminal	TraesCS7A02G337800TraesCS7B02G249100TraesCS7D02G345100	D	AT1G42440					32	3	1		1	1	1	1	1	1	1	1	0	0	0	0	0	1	0	0	1
TraesCS3B02G019900	Sarcoplasmic reticulum histidine-rich calcium-binding protein, putative, expressed [Source:UniProtKB/TrEMBL;Acc:D8L9U3]		TraesCS3A02G024900TraesCS3B02G019900TraesCS3D02G021200	B	AT2G01100					30	3	1		1	1	1	1	1	0	0	0	0	1	0	0	1	1	0	0	0
TraesCS1A02G404700	Putative rRNA methyltransferase [Source:UniProtKB/TrEMBL;Acc:A0A1D5RS07]	Ribosomal RNA methyltransferase FtsJ domain	TraesCS1A02G404700TraesCS1B02G434500TraesCS1D02G412700	A	AT4G25730					29	3	1		1	1	1	1	1	1	0	0	0	0	0	0	0	1	0	0	1
TraesCS1A02G190400		Histone H2B			AT1G07790, AT5G22880, AT5G02570, AT3G45980, AT5G59910, AT3G09480, AT3G53650, AT3G46030, AT2G28720, AT2G37470					32	3	1		1	1	1	1	1	0	1	1	1	1	0	0	1	1	0	0	1
TraesCS1B02G459500		GH3 family			AT2G46370, AT4G03400					29	3	1		1	1	1	1	1	1	1	1	0	0	0	0	1	1	0	0	0
TraesCS7D02G362000		Protein of unknown function DUF761, plant			AT4G26130, AT5G56980, AT2G26110					41	3	1		1	1	1	1	1	1	1	1	0	1	1	0	1	1	0	1	1
TraesCS7D02G330100		GDSL lipase/esterase	TraesCS7A02G348600TraesCS7B02G235100TraesCS7D02G330100	D	AT5G45910, AT1G28650, AT1G31550, AT1G28580, AT1G28600, AT1G28610, AT1G28590, AT1G28660, AT5G03980, AT1G28670, AT1G28640, AT2G27360, AT1G28570					40	3	1		1	1	1	1	1	1	1	1	1	1	1	0	1	1	0	0	0
TraesCS4D02G078100	SNF1-type serine-threonine protein kinase [Source:UniProtKB/TrEMBL;Acc:W5ES46]	Protein kinase domain	TraesCS4A02G235600TraesCS4B02G079300TraesCS4D02G078100	D	AT5G08590, AT4G40010, AT5G66880, AT5G63650, AT1G78290, AT2G23030, AT3G50500, AT1G60940, AT1G10940, AT4G33950					39	3	1		1	1	1	1	1	0	0	1	1	1	1	0	1	1	0	0	1
TraesCS1A02G215900	Serine/threonine protein kinase, Hyperosmotic stress respons [Source: Projected from Oryza sativa (Os10g0564500)]	Protein kinase domain	TraesCS1A02G215900TraesCS1B02G229400TraesCS1D02G218200	A	AT5G08590, AT4G40010, AT5G66880, AT5G63650, AT1G78290, AT2G23030, AT3G50500, AT1G60940, AT1G10940, AT4G33950					39	3	1		1	1	1	1	1	1	0	1	0	1	1	0	1	1	0	0	1
TraesCS7D02G093200		GDSL lipase/esterase			AT3G53100, AT5G22810, AT5G03820, AT3G16370, AT5G03810					38	3	1		1	1	1	1	1	0	0	1	0	1	1	1	1	1	0	0	0
TraesCS3A02G061500		Pectinesterase inhibitor domain	TraesCS3A02G061500TraesCS3B02G074200TraesCS3D02G061400	A						38	3	1		1	1	1	1	1	1	0	1	0	1	1	0	1	1	0	0	0
TraesCS3A02G006000		Pectinesterase inhibitor domain								38	3	1		1	1	1	1	1	1	1	1	0	0	0	0	1	1	0	0	1
TraesCS1A02G198600		Putative S-adenosyl-L-methionine-dependent methyltransferase	TraesCS1A02G198600TraesCS1B02G213600TraesCS1D02G202300	A	AT4G19120, AT1G31850					37	3	1		1	1	1	1	1	0	0	1	0	1	1	0	1	1	0	0	0
TraesCS7A02G220700		Nuclear hormone receptor-like domain superfamily	TraesCS7A02G220700TraesCS7B02G126700TraesCS7D02G221400	A	AT4G12680					36	3	1		1	1	1	1	1	0	0	1	0	0	0	0	1	1	0	0	1
TraesCS6A02G103600					AT2G21140, AT4G38770					37	3	1		1	1	1	1	1	0	0	1	0	1	1	1	1	1	0	0	0
TraesCS6A02G246300		Peptidase S8/S53 domain	TraesCS6A02G246300TraesCS6B02G278200TraesCS6D02G228700	A	AT4G20850					37	3	1		1	1	1	1	1	1	1	1	0	0	0	0	1	1	0	0	1
TraesCS1A02G386200		Protein of unknown function DUF1639			AT4G20300, AT1G55340					36	3	1		1	1	1	1	1	1	1	1	0	0	0	0	0	1	0	0	1
TraesCS2B02G469000		Protein of unknown function DUF597	TraesCS2A02G448300TraesCS2B02G469000TraesCS2D02G447400	B	AT2G27930, AT1G32700, AT5G46710, AT2G12646, AT4G17900, AT2G01818, AT1G43000, AT1G31040, AT3G60670, AT1G21000, AT1G76590					36	3	1		1	1	1	1	1	0	0	0	0	1	0	0	1	1	0	1	1
TraesCS4A02G245500		EF-hand domain	TraesCS4A02G245500TraesCS4B02G069900TraesCS4D02G068700	A	AT4G01420, AT4G17615, AT4G16350, AT5G24270, AT5G47100, AT5G55990, AT4G26560, AT4G33000, AT1G64480, AT4G26570					36	3	1		1	1	1	1	1	0	0	1	0	1	1	0	1	1	0	0	0
TraesCS7D02G141600		Oxoglutarate/iron-dependent dioxygenase	TraesCS7A02G140200TraesCS7B02G041900TraesCS7D02G141600	D	AT5G54000, AT1G49390, AT5G20400, AT5G20550					36	3	1		1	1	1	1	1	0	1	1	0	1	0	0	1	1	0	0	0
TraesCS3B02G399200		Leucine-rich repeat	TraesCS3A02G367500TraesCS3B02G399200TraesCS3D02G360400	B	AT2G39940					35	3	1		1	1	1	1	1	0	0	0	0	1	0	0	1	1	0	0	1
TraesCS1A02G426800			TraesCS1A02G426800TraesCS1B02G461700TraesCS1D02G436600	A	AT5G24130					39	3	1		1	1	1	1	1	1	1	1	1	1	1	0	1	1	0	0	1
TraesCS6D02G302800					AT1G05575, AT2G31945					38	3	1		1	1	1	1	1	1	1	1	1	1	0	0	1	1	0	1	0
TraesCS6B02G419000		Chromo/chromo shadow domain	TraesCS6A02G380200TraesCS6B02G419000TraesCS6D02G364900	B	AT1G69770, AT1G80740, AT4G19020					37	3	1		1	1	1	1	1	1	0	1	1	1	0	0	1	1	0	0	1
TraesCS6D02G268200			TraesCS6A02G287500TraesCS6B02G316800TraesCS6D02G268200	D		NF-YB	AT1G09030.1	1e-06	nuclear factor Y, subunit B4	36	3	1		1	1	1	1	1	1	1	1	1	1	0	0	0	1	0	0	0
TraesCS4B02G176900	Peroxidase [Source:UniProtKB/TrEMBL;Acc:A0A341U2N6]	Plant peroxidase	TraesCS4A02G127900TraesCS4B02G176900TraesCS4D02G178600	B	AT4G08780, AT4G33420, AT3G21770, AT4G08770, AT5G64110, AT2G38390, AT1G49570, AT1G14550, AT5G66390, AT5G15180, AT5G39580, AT5G06730, AT2G38380, AT2G22420, AT4G36430, AT4G26010, AT1G05260, AT1G44970, AT5G06720, AT2G39040, AT4G16270, AT3G49120, AT5G64100, AT1G71695, AT1G05240, AT3G42570, AT2G43480, AT3G32980, AT1G14540, AT5G51890, AT4G11290, AT1G34510, AT3G03670, AT5G58390, AT5G17820, AT1G68850, AT5…					36	3	1		1	1	1	1	1	1	1	1	0	1	0	0	1	1	0	0	0
TraesCS1A02G260800										36	3	1		1	1	1	1	1	1	1	1	0	0	0	0	1	1	0	0	1
TraesCS7B02G328400	Peroxidase [Source:UniProtKB/TrEMBL;Acc:A0A1D6CBF2]	Plant peroxidase	TraesCS7A02G428200TraesCS7B02G328400TraesCS7D02G420500	B	AT4G30170, AT5G47000, AT3G49960, AT5G14130, AT4G17690, AT2G18980, AT2G34060, AT5G40150, AT3G28200, AT1G24110, AT4G37520, AT4G37530, AT5G67400					35	3	1		1	1	1	1	1	1	1	1	0	1	0	0	0	1	0	0	0
TraesCS6A02G042400	Alpha-galactosidase [Source:UniProtKB/TrEMBL;Acc:A0A1D6AIS2]	Glycoside hydrolase, family 27			AT3G26380					35	3	1		1	1	1	1	1	1	1	1	0	0	0	0	0	1	0	0	1
TraesCSU02G182400		Cysteine peptidase, cysteine active site			AT4G11320, AT4G11310, AT1G29090, AT3G19400, AT2G34080, AT4G35350, AT5G50260, AT1G09850, AT3G48350, AT2G22160, AT3G19390, AT1G06260, AT1G47128, AT4G23520, AT2G27420, AT1G29110, AT3G43960, AT5G45890, AT3G49340, AT5G43060, AT3G48340, AT4G36880, AT1G20850, AT1G29080					35	3	1		1	1	1	1	1	1	1	1	0	0	0	0	1	1	0	0	0
TraesCS7D02G037100		Late embryogenesis abundant protein At5g17165-like								34	3	1		1	1	1	1	1	0	0	1	0	1	0	0	0	0	0	1	1
TraesCS3D02G195900										32	3	1		1	1	1	1	1	1	0	0	0	0	0	0	0	1	0	0	0
TraesCS3D02G524400		Leucine-rich repeat			AT5G22320					32	3	1		1	1	1	1	1	1	0	0	0	0	0	0	0	1	0	0	0
TraesCS3B02G306900		Phytocyanin domain	TraesCS3A02G273200TraesCS3B02G306900TraesCS3D02G272600	B	AT4G32490, AT5G53870, AT4G27520, AT4G28365					37	3	1		1	1	1	1	1	0	1	1	0	1	1	0	1	1	0	1	1
TraesCS1B02G244800		Glycoside hydrolase family 1	TraesCS1A02G229300TraesCS1B02G244800TraesCS1D02G232700	B	AT1G45191, AT2G32860, AT4G27830, AT1G02850, AT3G03640, AT1G60270, AT3G60120, AT5G48375, AT3G60140, AT3G18070, AT4G21760, AT5G24540, AT5G44640, AT1G47600, AT4G27820, AT1G61810, AT1G26560, AT5G16580, AT5G26000, AT3G09260, AT1G66270, AT2G44450, AT1G60090, AT1G66280, AT5G36890, AT5G25980, AT3G62750, AT2G44460, AT5G54570, AT1G75940, AT5G28510, AT3G21370, AT1G61820, AT2G25630, AT1G52400, AT1G51470, AT5…					36	3	1		1	1	1	1	1	0	1	1	1	1	1	0	1	1	0	0	0
TraesCS4A02G438900										36	3	1		1	1	1	1	1	1	1	0	1	1	1	0	1	1	0	0	0
TraesCS5A02G516100		Nascent polypeptide-associated complex NAC domain	TraesCS5A02G516100TraesCS4B02G347400TraesCS4D02G342400	A	AT5G13850, AT3G49470, AT3G12390, AT4G10480, AT1G33040					36	3	1		1	1	1	1	1	1	1	1	1	1	0	0	0	1	0	0	1
TraesCS2D02G452600		Pectinesterase inhibitor domain	TraesCS2A02G452800TraesCS2B02G474300TraesCS2D02G452600	D	AT5G46960, AT5G46940, AT5G38610, AT1G54620, AT5G46950, AT5G46980, AT5G46970, AT5G46930, AT5G46990					34	3	1		1	1	1	1	1	1	1	1	0	0	0	0	1	1	0	0	0
TraesCS6D02G276200		Zf-FLZ domain	TraesCS6A02G295600TraesCS6B02G325700TraesCS6D02G276200	D						34	3	1		1	1	1	1	1	1	1	1	0	0	0	0	1	1	0	0	0
TraesCS1D02G063900		Bifunctional inhibitor/plant lipid transfer protein/seed storage helical domain superfamily			AT1G32280, AT4G33550, AT5G56480, AT4G30880					33	3	1		1	1	1	1	1	1	1	1	0	0	0	0	0	1	0	0	0
TraesCS4D02G314500		G-patch domain	TraesCS5A02G494100TraesCS4B02G318200TraesCS4D02G314500	D	AT1G63980					33	3	1		1	1	1	1	1	1	1	1	0	0	0	0	0	1	0	0	0
TraesCS5B02G516400		RNA recognition motif domain			AT4G13860, AT2G27330, AT5G61030, AT4G20030, AT5G59860, AT4G39260, AT2G21660, AT1G18630, AT1G60650, AT3G46020, AT2G21690, AT1G73530, AT5G06210, AT3G26420, AT2G37510, AT5G59865, AT1G74230, AT5G54580, AT5G04280, AT4G13850, AT3G23830, AT3G08000					32	3	1		1	1	1	1	1	1	0	0	0	1	0	0	0	1	0	0	0
TraesCS5B02G229600		Protein of unknown function DUF716	TraesCS5A02G231100TraesCS5B02G229600TraesCS5D02G236600	B	AT5G19870, AT1G49470, AT1G32127, AT1G55240, AT1G55230					32	3	1		1	1	1	1	1	1	0	0	0	0	0	0	1	1	0	0	0
TraesCS2D02G461400			TraesCS2A02G461200TraesCS2B02G483000TraesCS2D02G461400	D						34	3	1		1	1	1	1	1	0	1	1	1	1	1	0	0	1	0	0	0
TraesCS1A02G314100	Structural maintenance of chromosomes protein [Source:UniProtKB/TrEMBL;Acc:A0A341NPY7]	RecF/RecN/SMC, N-terminal	TraesCS1A02G314100TraesCS1B02G326400TraesCS1D02G314600	A	AT5G48600					33	3	1		1	1	1	1	1	1	0	0	1	1	0	0	0	1	0	0	1
TraesCS3B02G369200		Glycoside hydrolase family 1			AT1G45191, AT2G32860, AT4G27830, AT1G02850, AT3G03640, AT1G60270, AT3G60120, AT5G48375, AT3G60140, AT3G18070, AT4G21760, AT5G24540, AT5G44640, AT1G47600, AT4G27820, AT1G61810, AT1G26560, AT5G16580, AT5G26000, AT3G09260, AT1G66270, AT2G44450, AT1G60090, AT1G66280, AT5G36890, AT5G25980, AT3G62750, AT2G44460, AT5G54570, AT1G75940, AT5G28510, AT3G21370, AT1G61820, AT2G25630, AT1G52400, AT1G51470, AT5…					33	3	1		1	1	1	1	1	0	1	1	0	1	0	0	0	1	0	0	1
TraesCS7A02G276400	Chlorophyll a-b binding protein, chloroplastic [Source:UniProtKB/TrEMBL;Acc:A0A1D6DEW4]	Chlorophyll A-B binding protein, plant			AT2G34420, AT5G54270, AT3G27690, AT1G29930, AT2G05100, AT2G05070, AT1G76570, AT2G34430, AT1G29910, AT4G10340, AT1G29920					33	3	1		1	1	1	1	1	0	0	1	0	1	1	0	1	1	0	0	0
TraesCS4D02G169100		Dormancy/auxin associated protein	TraesCS4A02G158100TraesCS4B02G155000TraesCS4D02G169100	D	AT1G54070, AT1G56220					31	3	1		1	1	1	1	1	0	0	0	0	1	0	0	0	1	0	0	1
TraesCS5D02G063200	Histone H2B [Source:UniProtKB/TrEMBL;Acc:W5G400]	Histone H2B			AT1G07790, AT5G22880, AT5G02570, AT3G45980, AT5G59910, AT3G09480, AT3G53650, AT3G46030, AT2G28720, AT2G37470					35	3	1		1	1	1	1	1	0	1	1	1	1	1	0	1	1	0	0	1
TraesCS6B02G048700	Histone H2A [Source:UniProtKB/TrEMBL;Acc:A0A1D6AWG3]	Histone H2A			AT1G54690, AT4G27230, AT3G20670, AT1G51060, AT5G27670, AT5G59870, AT5G54640, AT1G08880, AT5G02560					34	3	1		1	1	1	1	1	0	1	1	1	1	0	0	1	1	0	0	1
TraesCS7A02G329300		High mobility group box domain	TraesCS7A02G329300TraesCS7B02G230000TraesCS7D02G326200	A	AT5G23420					32	3	1		1	1	1	1	1	0	1	1	1	1	0	0	0	1	0	0	0
TraesCS1D02G187700		Phloem protein 2-like	TraesCS1A02G188700TraesCS1B02G196400TraesCS1D02G187700	D	AT3G53000, AT3G61060, AT5G52120, AT1G12710, AT1G63090					32	3	1		1	1	1	1	1	1	1	1	0	0	0	0	1	1	0	0	0
TraesCS5A02G353600	Histone H4 variant TH011 [Source:UniProtKB/Swiss-Prot;Acc:P62785]	Histone H4			AT1G07660, AT5G59970, AT3G46320, AT3G53730, AT3G45930, AT1G07820, AT2G28740, AT5G59690					32	3	1		1	1	1	1	1	0	0	1	0	1	0	0	1	1	0	0	1
TraesCS4B02G110200		Filament-like plant protein			AT3G05270, AT1G21810, AT1G77580					31	3	1		1	1	1	1	1	1	1	1	0	0	0	0	0	1	0	0	0
TraesCS7B02G420600		Peptidase S28			AT5G65760, AT2G24280, AT5G22860					31	3	1		1	1	1	1	1	1	1	1	0	0	0	0	0	1	0	0	0
TraesCS2B02G233400	Chlorophyll a-b binding protein, chloroplastic [Source:UniProtKB/TrEMBL;Acc:A0A0C4BJ37]	Chlorophyll A-B binding protein, plant	TraesCS2A02G206200TraesCS2B02G233400TraesCS2D02G209900	B	AT5G01530, AT3G08940, AT2G40100, AT1G61520					34	3	1		1	1	1	1	1	1	1	1	1	1	0	0	1	1	0	0	1
TraesCS3A02G534100	Histone H2A [Source:UniProtKB/TrEMBL;Acc:A0A1D5VFY0]	Histone H2A	TraesCS3A02G534100TraesCS3B02G610800TraesCS3D02G539300	A	AT1G54690, AT4G27230, AT3G20670, AT1G51060, AT5G27670, AT5G59870, AT5G54640, AT1G08880, AT5G02560					33	3	1		1	1	1	1	1	0	1	1	1	1	0	0	1	1	0	1	0
TraesCS5D02G474800	Histone H2A [Source:UniProtKB/TrEMBL;Acc:W5FWS2]	Histone H2A	TraesCS5A02G462100TraesCS5B02G473100TraesCS5D02G474800	D	AT1G54690, AT4G27230, AT3G20670, AT1G51060, AT5G27670, AT5G59870, AT5G54640, AT1G08880, AT5G02560					32	3	1		1	1	1	1	1	0	1	1	1	1	0	0	0	1	0	0	1
TraesCS4B02G079300	SNF1-type serine-threonine protein kinase [Source:UniProtKB/TrEMBL;Acc:W5E910]	Protein kinase domain	TraesCS4A02G235600TraesCS4B02G079300TraesCS4D02G078100	B	AT5G08590, AT4G40010, AT5G66880, AT5G63650, AT1G78290, AT2G23030, AT3G50500, AT1G60940, AT1G10940, AT4G33950					31	3	1		1	1	1	1	1	1	1	0	1	1	0	0	0	1	0	0	0
TraesCS7B02G177400										30	3	1		1	1	1	1	1	0	0	0	1	1	0	0	1	1	0	0	0
TraesCS5A02G176900		Amino acid transporter, transmembrane domain			AT3G11900					29	3	1		1	1	1	1	1	0	0	1	0	1	0	0	0	1	0	0	0
TraesCS7A02G214200	DNA repair protein RAD4 [Source:Projected from Arabidopsis thaliana (AT5G16630) UniProtKB/Swiss-Prot;Acc:Q8W489]	DNA repair protein Rad4	TraesCS7A02G214200TraesCS7B02G121500TraesCS7D02G216500	A	AT5G16630					28	3	1		1	1	1	1	1	0	0	1	0	0	0	0	0	1	0	0	0
TraesCS4A02G255900	DEAD-box ATP-dependent RNA helicase 16 [Source:Projected from Arabidopsis thaliana (AT4G34910) UniProtKB/Swiss-Prot;Acc:Q9SW44]	Helicase, C-terminal	TraesCS4A02G255900TraesCS4B02G058900TraesCS4D02G058800	A	AT4G34910					29	3	1		1	1	1	1	1	1	1	1	0	0	0	0	0	1	0	0	0
TraesCS5A02G462100	Histone H2A [Source:UniProtKB/TrEMBL;Acc:A0A1D5YLH4]	Histone H2A	TraesCS5A02G462100TraesCS5B02G473100TraesCS5D02G474800	A	AT1G54690, AT4G27230, AT3G20670, AT1G51060, AT5G27670, AT5G59870, AT5G54640, AT1G08880, AT5G02560					32	3	1		1	1	1	1	1	0	1	1	1	1	0	0	1	1	0	1	1
TraesCS3B02G083400	Chromatin-remodeling complex ATPase [Source:UniProtKB/TrEMBL;Acc:A0A341S974]	SNF2-related, N-terminal domain	TraesCS3A02G069900TraesCS3B02G083400TraesCS3D02G068900	B	AT5G18620, AT3G06400					30	3	1		1	1	1	1	1	1	0	0	1	1	0	0	1	1	0	0	1
TraesCS3D02G235200		PMR5 N-terminal domain	TraesCS3A02G235900TraesCS3B02G264000TraesCS3D02G235200	D	AT1G29050, AT2G30010, AT3G14850, AT2G42570, AT2G34070, AT2G30900, AT2G31110, AT5G58600					29	3	1		1	1	1	1	1	0	0	1	0	1	1	0	1	1	0	0	0
TraesCS5D02G177200		Short-chain dehydrogenase/reductase SDR	TraesCS5A02G172700TraesCS5B02G170100TraesCS5D02G177200	D	AT2G05990					29	3	1		1	1	1	1	1	0	0	0	1	1	0	0	1	1	0	0	1
TraesCS1B02G284400		LRAT domain	TraesCS1A02G275200TraesCS1B02G284400TraesCS1D02G274800	B	AT3G02700, AT5G06370					28	3	1		1	1	1	1	1	1	1	1	0	0	0	0	0	1	0	0	0
TraesCS2B02G570800		Oxoglutarate/iron-dependent dioxygenase			AT1G80330, AT1G80340, AT4G21690, AT1G15550					30	3	1		1	1	1	1	1	1	1	1	1	1	0	0	0	1	0	0	1
TraesCS1D02G364200	Histone H3 [Source:UniProtKB/TrEMBL;Acc:A0A077RTJ8]	Histone H3/CENP-A			AT1G19890, AT4G40030, AT4G40040, AT1G75600, AT5G12910, AT5G10400, AT1G01370, AT1G09200, AT5G10980, AT5G10390, AT1G13370, AT5G65350, AT5G65360, AT3G27360					29	3	1		1	1	1	1	1	0	0	1	1	1	0	0	0	1	0	1	1
TraesCS3B02G333000			TraesCS3A02G303300TraesCS3B02G333000TraesCS3D02G298500	B						29	3	1		1	1	1	1	1	1	1	0	0	1	1	0	1	1	0	0	0
TraesCS1B02G378600	Histone H3.2 [Source:UniProtKB/Swiss-Prot;Acc:P68428]	Histone H3/CENP-A			AT1G19890, AT4G40030, AT4G40040, AT1G75600, AT5G12910, AT5G10400, AT1G01370, AT1G09200, AT5G10980, AT5G10390, AT1G13370, AT5G65350, AT5G65360, AT3G27360					28	3	1		1	1	1	1	1	0	0	1	0	1	1	0	1	1	0	0	0
TraesCS7A02G279000		Kinesin motor domain	TraesCS7A02G279000TraesCS7B02G181200TraesCS7D02G278800	A	AT2G28620, AT2G36200, AT2G37420, AT3G45850					28	3	1		1	1	1	1	1	1	0	0	1	1	0	0	0	1	0	0	1
TraesCS2A02G166600			TraesCS2A02G166600TraesCS2B02G192700TraesCS2D02G174200	A						27	3	1		1	1	1	1	1	1	1	1	0	0	0	0	0	1	0	0	0
TraesCS2A02G306400		Regulator of chromosome condensation, RCC1	TraesCS2A02G306400TraesCS2B02G323100TraesCS2D02G304900	A	AT5G63860					27	3	1		1	1	1	1	1	1	1	1	0	0	0	0	0	1	0	0	0
TraesCS5D02G414000		Protein of unknown function DUF4228, plant			AT5G66580, AT1G21010, AT4G37240, AT3G50800, AT2G23690					27	3	1		1	1	1	1	1	1	1	1	0	0	0	0	0	1	0	0	0
TraesCS6B02G081800	Histone H3.2 [Source:UniProtKB/Swiss-Prot;Acc:P68428]	Histone H3/CENP-A			AT1G19890, AT4G40030, AT4G40040, AT1G75600, AT5G12910, AT5G10400, AT1G01370, AT1G09200, AT5G10980, AT5G10390, AT1G13370, AT5G65350, AT5G65360, AT3G27360					29	3	1		1	1	1	1	1	0	1	1	1	1	0	0	0	1	0	1	1
TraesCS1D02G274300	Histone H3.2 [Source:UniProtKB/Swiss-Prot;Acc:P68428]	Histone H3/CENP-A			AT1G19890, AT4G40030, AT4G40040, AT1G75600, AT5G12910, AT5G10400, AT1G01370, AT1G09200, AT5G10980, AT5G10390, AT1G13370, AT5G65350, AT5G65360, AT3G27360					28	3	1		1	1	1	1	1	0	1	1	1	1	0	0	0	1	0	0	1
TraesCS6A02G117400	Histone H2A [Source:UniProtKB/TrEMBL;Acc:A0A1D6AH05]	Histone H2A			AT1G54690, AT4G27230, AT3G20670, AT1G51060, AT5G27670, AT5G59870, AT5G54640, AT1G08880, AT5G02560					27	3	1		1	1	1	1	1	0	0	1	0	1	0	0	1	1	0	0	1
TraesCS3D02G340800	Histone H4 [Source:UniProtKB/TrEMBL;Acc:A0A077RYQ1]	Histone H4			AT1G07660, AT5G59970, AT3G46320, AT3G53730, AT3G45930, AT1G07820, AT2G28740, AT5G59690					27	3	1		1	1	1	1	1	0	1	1	0	1	0	0	0	1	0	0	1
TraesCS6A02G146600		ATPase, V1 complex, subunit D	TraesCS6A02G146600TraesCS6B02G174800TraesCS6D02G135900	A	AT3G58730					26	3	1		1	1	1	1	1	0	0	1	0	1	1	0	0	1	0	0	0
TraesCS7B02G111000	ARM repeat superfamily protein [Source:Projected from Arabidopsis thaliana (AT5G37630) UniProtKB/TrEMBL;Acc:F4K790]	Armadillo-type fold	TraesCS7A02G204000TraesCS7B02G111000TraesCS7D02G207100	B	AT5G37630					24	3	1		1	1	1	1	1	0	0	0	1	0	0	0	0	1	0	0	0
TraesCS4D02G205100	Histone H2A [Source:UniProtKB/TrEMBL;Acc:A0A1D5XY69]	Histone H2A			AT1G54690, AT4G27230, AT3G20670, AT1G51060, AT5G27670, AT5G59870, AT5G54640, AT1G08880, AT5G02560					25	3	1		1	1	1	1	1	0	1	1	0	0	0	0	0	1	0	0	1
TraesCS6B02G078900	Histone H4 [Source:UniProtKB/TrEMBL;Acc:A0A077RYQ1]	Histone H4			AT1G07660, AT5G59970, AT3G46320, AT3G53730, AT3G45930, AT1G07820, AT2G28740, AT5G59690					25	3	1		1	1	0	1	1	1	1	1	0	0	0	0	0	1	0	0	1
TraesCS2A02G397200		Protein kinase domain	TraesCS2A02G397200TraesCS2B02G415500TraesCS2D02G395000	A	AT1G75640, AT4G36180, AT5G51770, AT1G12460					24	3	1		1	1	0	1	1	1	1	0	0	0	0	0	0	1	0	0	1
TraesCS4A02G248000		Cereal seed allergen/trypsin and alpha-amylase inhibitor, conserved site	TraesCS4A02G248000TraesCS4B02G066900TraesCS4D02G065900	A						35	3	1		1	1	1	1	1	1	1	1	1	1	0	0	0	1	0	0	1
TraesCS2D02G261100		Cytochrome P450	TraesCS2A02G262800TraesCS2B02G279200TraesCS2D02G261100	D	AT5G10600, AT5G57220, AT1G66540, AT5G10610, AT4G37330, AT4G37340, AT2G23190, AT4G37400, AT3G28740, AT5G67310, AT2G23220, AT4G37410, AT4G37360, AT4G37320, AT4G37370, AT5G36220, AT4G37310, AT4G37430					32	3	1		1	1	1	1	1	1	1	1	0	0	0	0	0	1	0	0	1
TraesCS3D02G416700	Cysteine proteinase inhibitor [Source:UniProtKB/TrEMBL;Acc:A0A1D5WKV1]	Cystatin domain			AT2G31980					34	3	1		1	1	1	1	1	1	1	1	1	1	1	0	1	1	0	0	0
TraesCS7A02G243900		PLC-like phosphodiesterase, TIM beta/alpha-barrel domain superfamily	TraesCS7A02G243900TraesCS7B02G147500TraesCS7D02G242500	A	AT1G66970, AT3G20520, AT5G58170, AT1G66980, AT5G58050, AT4G26690, AT5G55480					30	3	1		1	1	1	1	1	1	1	1	0	0	0	0	0	1	0	0	0
TraesCS1B02G420100	Photosystem I reaction center subunit VI, chloroplast precursor (PSI- H) (Light-harvesting complex I 11 kDa protein) (GOS5 protein) [Source: Projected from Oryza sativa (Os05g0560000)]	Photosystem I PsaH, reaction centre subunit VI	TraesCS1A02G392000TraesCS1B02G420100TraesCS1D02G400100	B	AT1G52230, AT3G16140					32	3	1		1	1	1	1	1	1	1	1	0	1	1	0	1	1	0	0	0
TraesCS7A02G036800		Gliadin/LMW glutenin								32	3	1		1	1	1	1	1	1	1	1	1	1	0	0	0	1	0	1	1
TraesCS5B02G207900		HD/PDEase domain	TraesCS5A02G209800TraesCS5B02G207900TraesCS5D02G216100	B	AT1G54130, AT3G14050					28	3	1		1	1	1	1	1	1	1	1	0	0	0	0	0	1	0	0	0
TraesCS5D02G070300		Ovate protein family, C-terminal			AT5G19650, AT2G36026, AT3G52525, AT1G06920, AT4G18830, AT5G01840, AT2G30400, AT5G22240, AT2G18500, AT5G58360					26	3	1		1	1	1	1	1	0	0	0	0	1	0	0	0	1	0	0	0
TraesCS1D02G337200		Cytochrome P450			AT3G48310, AT5G24960, AT3G48270, AT3G48300, AT3G48320, AT3G48280, AT4G13310, AT3G48290					30	3	1		1	1	1	1	1	0	1	1	1	1	1	0	1	1	0	0	0
TraesCS7A02G549500		Cyclin, C-terminal domain	TraesCS7A02G549500TraesCS7B02G472800TraesCS7D02G536000	A	AT4G35620, AT2G17620, AT1G20590, AT1G16330, AT1G76310, AT1G20610					29	3	1		1	1	1	1	1	0	1	1	1	1	0	0	0	1	0	0	1
TraesCS5A02G226400		Oxoglutarate/iron-dependent dioxygenase			AT5G54000, AT1G49390, AT5G20400, AT5G20550					26	3	1		1	1	1	1	1	0	0	1	0	0	0	0	0	1	0	0	1
TraesCS3A02G248200			TraesCS3A02G248200TraesCS3B02G276900TraesCS3D02G248200	A	AT4G40020					25	3	1		1	1	1	1	1	0	0	1	0	0	0	0	0	1	0	0	0
TraesCS4D02G246300	Replication protein A subunit [Source:UniProtKB/TrEMBL;Acc:W5EH36]	OB-fold nucleic acid binding domain, AA-tRNA synthetase-type	TraesCS4A02G058000TraesCS4B02G246900TraesCS4D02G246300	D	AT5G08020, AT1G52950, AT5G61000					30	3	1		1	1	1	1	1	1	1	0	0	1	1	0	1	1	0	1	1
TraesCS4A02G292600					AT1G16630, AT2G16270					28	3	1		1	1	1	1	1	1	1	0	1	0	1	0	0	1	0	0	1
TraesCS1A02G039000										28	3	1		1	1	1	1	1	1	1	1	1	1	0	0	0	1	0	0	0
TraesCS4A02G063600		Chlorophyll A-B binding protein	TraesCS4A02G063600TraesCS4B02G240700TraesCS4D02G240400	A	AT4G14690, AT3G22840					26	3	1		1	1	1	1	1	0	1	0	1	0	0	0	1	1	0	0	0
TraesCS7B02G394200		BTB/POZ domain			AT2G39760, AT5G19000, AT3G06190, AT3G03740, AT3G43700, AT5G21010					25	3	1		1	1	1	1	1	0	0	1	0	0	0	0	0	1	0	0	1
TraesCS6B02G247900		ACT domain	TraesCS6A02G218300TraesCS6B02G247900TraesCS6D02G201500	B	AT2G31810, AT5G16290					25	3	1		1	1	1	1	1	1	1	1	0	0	0	0	0	1	0	0	0
TraesCS2B02G260800	DNA (cytosine-5)-methyltransferase [Source:UniProtKB/TrEMBL;Acc:W5BIH4]	Bromo adjacent homology (BAH) domain	TraesCS2A02G235900TraesCS2B02G260800TraesCS2D02G241800	B	AT4G08990, AT4G13610, AT4G14140, AT5G49160					24	3	1		1	1	1	1	1	1	0	0	0	0	0	0	0	1	0	0	1
TraesCS5A02G155900		Zinc finger, Dof-type	TraesCS5A02G155900TraesCS5B02G154100TraesCS5D02G161000	A	AT3G61850, AT3G55370, AT3G52440, AT2G37590, AT2G28810, AT4G24060, AT1G29160, AT1G21340, AT5G02460, AT1G51700, AT4G21050, AT1G07640, AT5G39660, AT4G00940, AT3G21270, AT5G65590, AT4G21030, AT1G26790, AT4G38000, AT1G28310, AT3G45610, AT5G62430, AT1G47655, AT2G46590, AT5G66940, AT1G69570, AT2G28510, AT5G60850, AT5G62940, AT1G64620, AT5G60200, AT3G50410, AT2G34140, AT4G21040, AT4G21080, AT3G47500					25	3	1		1	1	1	1	1	1	1	1	0	0	0	0	0	1	0	0	1
TraesCS4D02G038600		Glycoside hydrolase family 1	TraesCS4A02G272800TraesCS4B02G041200TraesCS4D02G038600	D	AT1G45191, AT2G32860, AT4G27830, AT1G02850, AT3G03640, AT1G60270, AT3G60120, AT5G48375, AT3G60140, AT3G18070, AT4G21760, AT5G24540, AT5G44640, AT1G47600, AT4G27820, AT1G61810, AT1G26560, AT5G16580, AT5G26000, AT3G09260, AT1G66270, AT2G44450, AT1G60090, AT1G66280, AT5G36890, AT5G25980, AT3G62750, AT2G44460, AT5G54570, AT1G75940, AT5G28510, AT3G21370, AT1G61820, AT2G25630, AT1G52400, AT1G51470, AT5…					23	3	1		1	1	1	1	1	1	0	0	0	0	0	0	1	1	0	0	0
TraesCS2D02G361800	Proliferating cell nuclear antigen [Source:UniProtKB/TrEMBL;Acc:W5B985]	Proliferating cell nuclear antigen, PCNA	TraesCS2A02G364000TraesCS2B02G382000TraesCS2D02G361800	D	AT2G29570, AT1G07370					24	3	1		1	1	0	1	1	0	0	1	1	1	0	0	0	1	0	0	1
TraesCS6B02G424200			TraesCS6A02G385200TraesCS6B02G424200TraesCS6D02G370000	B						24	3	1		1	1	0	1	1	0	0	1	0	1	1	0	0	1	0	0	1
TraesCS5A02G424400		FMN-dependent dehydrogenase	TraesCS5A02G424400TraesCS5B02G426500TraesCS5D02G432900	A	AT3G14420, AT3G14150, AT3G14130, AT3G14415, AT4G18360					23	3	1		1	1	0	1	1	1	1	1	0	0	0	0	0	1	0	0	0
TraesCS2D02G547700		Cytochrome P450			AT2G45580, AT2G45570, AT3G61035, AT2G45550, AT1G33730, AT3G52970, AT2G45560, AT3G61040, AT1G33720					22	3	1		1	1	0	1	1	0	0	1	0	1	0	0	0	1	0	0	0
TraesCS2B02G482100										38	3	1		1	1	1	1	1	1	0	1	1	1	1	1	1	1	0	0	0
TraesCS4B02G259400		Glycoside hydrolase family 10 domain			AT4G33840, AT4G33860, AT4G33830					37	3	1		1	1	1	1	1	0	1	1	1	1	1	1	1	1	0	0	0
TraesCS7D02G364900	myo-inositol oxygenase 1 [Source:Projected from Arabidopsis thaliana (AT1G14520) TAIR;Acc:AT1G14520]	Inositol oxygenase	TraesCS7A02G357800TraesCS7B02G269900TraesCS7D02G364900	D	AT4G26260, AT2G19800, AT5G56640, AT1G14520					32	3	1		1	1	1	1	1	0	0	1	0	1	1	1	1	1	0	0	0
TraesCS7B02G472400		Glycoside hydrolase, family 13, N-terminal			AT5G03650, AT2G36390, AT3G20440					31	3	1		1	1	1	1	1	1	1	1	0	1	0	0	1	1	0	0	0
TraesCS2A02G339200		Ribosomal protein L34Ae	TraesCS2A02G339200TraesCS2B02G342800TraesCS2D02G323900	A	AT1G26880, AT3G28900, AT1G69620					28	3	1		1	1	1	1	1	0	0	1	0	1	1	0	1	0	0	0	0
TraesCS7D02G008900		Glycoside hydrolase, family 32			AT5G11920, AT1G62660, AT3G52600, AT1G55120, AT3G13790, AT2G36190, AT1G12240, AT3G13784					30	3	1		1	1	1	1	1	1	1	1	1	1	1	0	1	1	0	0	0
TraesCS2A02G285900		PLC-like phosphodiesterase, TIM beta/alpha-barrel domain superfamily	TraesCS2A02G285900TraesCS2B02G303200TraesCS2D02G284700	A	AT5G43300, AT3G02040, AT5G41080					29	3	1		1	1	1	1	1	1	0	1	1	1	1	0	1	1	0	0	0
TraesCS3D02G382800		Ubiquitin-like domain			AT5G14360, AT5G40630					28	3	1		1	1	1	1	1	1	1	0	0	1	1	0	1	1	0	0	0
TraesCS1A02G360200	Histone H3 [Source:UniProtKB/TrEMBL;Acc:A0A077RTJ8]	Histone H3/CENP-A			AT1G19890, AT4G40030, AT4G40040, AT1G75600, AT5G12910, AT5G10400, AT1G01370, AT1G09200, AT5G10980, AT5G10390, AT1G13370, AT5G65350, AT5G65360, AT3G27360					27	3	1		1	1	1	1	1	0	1	1	1	1	0	0	0	1	0	0	1
TraesCS3B02G485700		Armadillo-like helical	TraesCS3A02G449000TraesCS3B02G485700TraesCS3D02G441700	B	AT3G01450, AT4G15830, AT3G18530, AT5G14790					26	3	1		1	1	1	1	1	1	1	1	1	0	0	0	0	1	0	0	1
TraesCS2B02G250000	Protein TPX2 [Source:Projected from Arabidopsis thaliana (AT1G03780) UniProtKB/Swiss-Prot;Acc:F4I2H7]	TPX2	TraesCS2A02G233300TraesCS2B02G250000TraesCS2D02G232300	B	AT5G44270, AT1G03780					24	3	1		1	1	1	1	1	0	1	0	1	0	0	0	0	1	0	0	1
TraesCS1A02G084500		Phosphoglycerate/bisphosphoglycerate mutase, active site	TraesCS1A02G084500TraesCS1B02G101800TraesCS1D02G085900	A	AT3G05170, AT1G08940					24	3	1		1	1	1	1	1	1	1	1	0	0	0	0	0	1	0	0	0
TraesCS1D02G434100		GH3 family			AT2G46370, AT4G03400					24	3	1		1	1	1	1	1	1	1	1	0	0	0	0	0	1	0	0	0
TraesCS3A02G300400	Protein DETOXIFICATION [Source:UniProtKB/TrEMBL;Acc:A0A1D5VG40]	Multi antimicrobial extrusion protein			AT1G47530, AT4G21910, AT5G38030, AT3G03620, AT5G10420, AT5G65380, AT4G25640, AT1G33080, AT1G11670, AT1G61890, AT5G17700, AT3G26590, AT4G00350, AT3G21690, AT1G33090, AT1G33110, AT1G12950, AT1G33100, AT1G23300, AT5G44050, AT4G21903					24	3	1		1	1	1	1	1	0	1	1	0	1	0	0	0	1	0	0	0
TraesCS5D02G569800		PGR5-like protein 1	TraesCS4A02G319000TraesCS5B02G560400TraesCS5D02G569800	D	AT4G11960, AT4G22890					22	3	1		1	1	1	1	1	0	0	1	0	0	0	0	0	1	0	0	0
TraesCS1D02G286600	Histone H4 [Source:UniProtKB/TrEMBL;Acc:A0A077RYQ1]	Histone H4			AT1G07660, AT5G59970, AT3G46320, AT3G53730, AT3G45930, AT1G07820, AT2G28740, AT5G59690					26	3	1		1	1	1	1	1	0	1	1	1	1	0	0	1	1	0	0	1
TraesCS3D02G351300	Histone H2B.5 [Source:UniProtKB/Swiss-Prot;Acc:Q43216]	Histone H2B			AT1G07790, AT5G22880, AT5G02570, AT3G45980, AT5G59910, AT3G09480, AT3G53650, AT3G46030, AT2G28720, AT2G37470					25	3	1		1	1	1	1	1	0	1	1	1	1	1	0	0	1	0	0	0
TraesCS4A02G166700		Uncharacterized protein At4g22758-like			AT5G37730, AT1G70780, AT1G23150, AT2G01554					23	3	1		1	1	1	1	1	1	1	1	0	0	0	0	0	1	0	0	0
TraesCS6D02G296400			TraesCS6A02G316900TraesCS6B02G347400TraesCS6D02G296400	D	AT3G02970, AT4G08950, AT1G35140, AT5G09440, AT5G64260					23	3	1		1	1	1	1	1	1	1	1	0	0	0	0	0	1	0	0	0
TraesCS4B02G323400		Bifunctional inhibitor/plant lipid transfer protein/seed storage helical domain			AT5G48490, AT5G48485, AT5G55450, AT5G55460, AT5G55410					22	3	1		1	1	0	1	1	1	1	1	0	0	0	0	0	1	0	0	0
TraesCS5D02G014200	Cytochrome P450 [Source:UniProtKB/TrEMBL;Acc:Q8S9E9]	Cytochrome P450	TraesCS5A02G008800TraesCS5B02G007100TraesCS5D02G014200	D	AT3G48310, AT3G48270, AT3G48300, AT3G48320, AT3G48280, AT3G48290					34	3	1		1	1	1	1	1	0	0	1	0	1	1	0	1	1	0	0	0
TraesCSU02G000300		Proteinase inhibitor I13, potato inhibitor I			AT5G43570, AT2G38900, AT3G50020, AT5G43580, AT2G38870, AT3G46860					33	3	1		1	1	1	1	1	1	1	1	1	1	1	1	1	1	0	0	0
TraesCS4D02G357900		IQ motif, EF-hand binding site	TraesCS5A02G548000TraesCS4B02G382700TraesCS4D02G357900	D	AT2G46240					31	3	1		1	1	1	1	1	1	1	1	0	1	0	1	1	1	0	0	0
TraesCS6D02G295500		Alpha crystallin/Hsp20 domain	TraesCS6A02G316200TraesCS6B02G346700TraesCS6D02G295500	D	AT4G25200, AT5G51440					25	3	1		1	1	1	1	1	1	0	0	1	1	0	0	1	1	0	0	0
TraesCS3D02G150200	Histone H4 variant TH011 [Source:UniProtKB/Swiss-Prot;Acc:P62785]	Histone H4			AT1G07660, AT5G59970, AT3G46320, AT3G53730, AT3G45930, AT1G07820, AT2G28740, AT5G59690					27	3	1		1	1	1	1	1	0	1	1	1	1	1	0	1	1	0	0	1
TraesCS5B02G163900		WD40 repeat	TraesCS5A02G166800TraesCS5B02G163900TraesCS5D02G171100	B	AT3G42660					24	3	1		1	1	1	1	1	1	1	0	0	1	0	0	0	1	0	0	1
TraesCS5B02G395000	Kinesin-like protein KIN-12E [Source:Projected from Arabidopsis thaliana (AT3G44050) UniProtKB/Swiss-Prot;Acc:F4J1U4]	Kinesin motor domain	TraesCS5A02G390000TraesCS5B02G395000TraesCS5D02G399800	B	AT3G19050, AT3G44050, AT3G17360					23	3	1		1	1	1	1	1	0	1	0	1	0	0	0	0	1	0	0	1
TraesCS2B02G142000		Protein Networked (NET), actin-binding (NAB) domain	TraesCS2A02G121100TraesCS2B02G142000TraesCS2D02G123200	B	AT4G03153, AT1G03470, AT2G47920					22	3	1		1	1	1	1	1	1	0	0	0	0	0	0	1	1	0	0	0
TraesCS7A02G147300	Bidirectional sugar transporter SWEET [Source:UniProtKB/TrEMBL;Acc:A0A1D6BTW9]	SWEET sugar transporter	TraesCS7A02G147300TraesCS7B02G050500TraesCS7D02G149000	A	AT4G10850, AT1G21460, AT5G62850, AT3G14770, AT1G66770, AT4G15920, AT3G28007, AT5G53190, AT3G48740, AT5G40260, AT5G23660, AT4G25010, AT3G16690, AT5G50800, AT2G39060, AT5G50790, AT5G13170					26	3	1		1	1	1	1	1	1	1	1	1	1	0	0	1	1	0	0	1
TraesCS3B02G111200	Dimeric alpha-amylase inhibitor [Source:UniProtKB/TrEMBL;Acc:Q4U1A4]	Cereal seed allergen/trypsin and alpha-amylase inhibitor, conserved site								26	3	1		1	1	1	1	1	1	1	1	1	1	1	0	1	0	0	0	1
TraesCS5D02G171100		WD40 repeat	TraesCS5A02G166800TraesCS5B02G163900TraesCS5D02G171100	D	AT3G42660					24	3	1		1	1	1	1	1	1	1	0	0	1	1	0	0	1	0	0	1
TraesCS5A02G088400	DNA replication licensing factor MCM7 [Source:UniProtKB/TrEMBL;Acc:A0A1D6A2H3]	MCM domain	TraesCS5A02G088400TraesCS5B02G094600TraesCS5D02G100800	A	AT4G02060					24	3	1		1	1	1	1	1	1	0	0	1	1	0	0	1	1	0	0	1
TraesCS2A02G299100		Histone H3/CENP-A			AT1G19890, AT4G40030, AT4G40040, AT1G75600, AT5G12910, AT5G10400, AT1G01370, AT1G09200, AT5G10980, AT5G10390, AT1G13370, AT5G65350, AT5G65360, AT3G27360					23	3	1		1	1	1	1	1	0	0	1	0	1	1	0	0	1	0	0	1
TraesCS6D02G246700			TraesCS6A02G268200TraesCS6B02G295400TraesCS6D02G246700	D	AT5G17160, AT3G03130					23	3	1		1	1	1	1	1	0	0	1	1	1	0	0	0	1	0	0	1
TraesCS3B02G112900	Mini-chromosome maintenance complex-binding protein [Source:Projected from Arabidopsis thaliana (AT2G40550) UniProtKB/Swiss-Prot;Acc:Q501D5]	Mini-chromosome maintenance complex-binding protein	TraesCS3A02G097200TraesCS3B02G112900TraesCS3D02G097700	B	AT2G40550					21	3	1		1	1	1	1	1	1	0	0	0	0	0	0	0	1	0	0	1
TraesCS6D02G165200	Carboxypeptidase [Source:UniProtKB/TrEMBL;Acc:W5H333]	Peptidase S10, serine carboxypeptidase	TraesCS6A02G179800TraesCS6B02G205500TraesCS6D02G165200	D	AT1G28110, AT2G33530					23	3	1		1	1	0	1	1	1	0	1	0	1	1	0	1	0	0	0	1
TraesCS2A02G353400			TraesCS2A02G353400TraesCS2B02G371300TraesCS2D02G350700	A	AT5G36710, AT5G16250, AT3G02640, AT5G36800					23	3	1		1	1	0	1	1	0	1	1	1	1	0	0	0	1	0	0	1
TraesCS5B02G078300	Pyrophosphate--fructose 6-phosphate 1-phosphotransferase subunit alpha [Source:UniProtKB/TrEMBL;Acc:A0A1D5ZEF6]	Phosphofructokinase domain	TraesCS5A02G072700TraesCS5B02G078300TraesCS5D02G085500	B	AT1G20950, AT1G76550					22	3	1		1	1	0	1	1	1	1	1	0	0	0	0	0	1	0	0	1
TraesCS2B02G352000		PLC-like phosphodiesterase, TIM beta/alpha-barrel domain superfamily	TraesCS2A02G330200TraesCS2B02G352000TraesCS2D02G332500	B	AT1G66970, AT3G20520, AT5G58170, AT1G66980, AT5G58050, AT4G26690, AT5G55480					21	3	1		1	1	0	1	1	0	1	1	0	0	0	0	0	1	0	0	1
TraesCS6B02G158300		Cytochrome P450			AT3G48310, AT5G24960, AT3G48270, AT3G48300, AT3G48320, AT3G48280, AT4G13310, AT3G48290					20	3	1		1	1	0	1	1	0	1	1	0	0	0	0	0	1	0	0	0
TraesCS2A02G312900		Alpha crystallin/Hsp20 domain			AT2G19310, AT5G59720, AT4G21870, AT3G46230, AT1G53540, AT5G12030, AT4G10250, AT1G07400, AT1G59860, AT5G37670, AT5G12020, AT2G29500					34	3	1		1	1	1	1	1	0	1	1	1	1	1	1	1	1	0	0	0
TraesCS6B02G179900	4-coumarate:coenzyme A ligase, Lignin biosynthesis, Defense against woundin [Source: Projected from Oryza sativa (Os02g0177600)]	AMP-dependent synthetase/ligase	TraesCS6A02G151700TraesCS6B02G179900TraesCS6D02G141700	B	AT1G65060, AT3G21230, AT3G21240, AT1G51680					23	3	1		1	1	1	1	1	1	1	1	0	0	0	0	0	1	0	0	0
TraesCS4B02G398000		Kinesin motor domain			AT2G22610, AT5G27550, AT1G72250					21	3	1		1	1	1	1	1	0	0	0	1	0	1	0	0	0	0	0	1
TraesCS6D02G304500										23	3	1		1	1	1	1	1	1	1	1	1	1	0	0	0	1	0	0	0
TraesCS2D02G401700		Cyclin, C-terminal domain	TraesCS2A02G404800TraesCS2B02G422800TraesCS2D02G401700	D	AT4G35620, AT2G17620, AT1G20590, AT1G16330, AT1G76310, AT1G20610					22	3	1		1	1	1	1	1	1	0	0	1	1	0	0	0	1	0	0	1
TraesCS2A02G275700		Kinesin motor domain	TraesCS2A02G275700TraesCS2B02G293400TraesCS2D02G274700	A	AT3G23670, AT4G14150					20	3	1		1	1	1	1	1	0	0	0	1	0	0	0	0	1	0	0	1
TraesCS3D02G326600		Cyclin, C-terminal domain	TraesCS3A02G333000TraesCS3B02G363200TraesCS3D02G326600	D	AT5G06150, AT4G37490, AT1G34460, AT3G11520, AT2G26760					23	3	1		1	1	0	1	1	1	1	1	1	0	1	0	0	1	0	0	1
TraesCS4B02G197000	Glycosyltransferases [Source:UniProtKB/TrEMBL;Acc:M5EF78]	Glycosyl transferase, family 43	TraesCS4A02G107400TraesCS4B02G197000TraesCS4D02G197300	B	AT2G37090					20	3	1		1	1	0	1	1	0	0	1	0	1	0	0	1	0	0	0	1
TraesCS2D02G563800		Leucine-rich repeat domain superfamily			AT4G26090					22	3	1		1	1	1	1	1	0	0	1	0	1	0	0	1	0	0	0	1
TraesCS4A02G418200	Starch synthase, chloroplastic/amyloplastic [Source:UniProtKB/TrEMBL;Acc:Q9FUU6]	Glycosyl transferase, family 1			AT1G32900					23	3	1		1	1	1	1	1	1	1	1	1	1	0	0	0	0	0	0	1
TraesCS6A02G036600			TraesCS6A02G036600TraesCS6B02G051100TraesCS6D02G042500	A						21	3	1		1	1	1	1	1	1	1	1	0	0	0	0	0	1	0	0	1
TraesCS4B02G006600		GDSL lipase/esterase	TraesCS4A02G304300TraesCS4B02G006600TraesCS4D02G008000	B	AT5G03610, AT2G36325, AT5G03600, AT5G03590, AT3G09930					21	3	1		1	1	1	1	1	1	0	0	0	1	1	0	1	1	0	0	0
TraesCS5D02G297100	Bidirectional sugar transporter SWEET [Source:UniProtKB/TrEMBL;Acc:W5FVV6]	SWEET sugar transporter	TraesCS5A02G289200TraesCS5B02G288600TraesCS5D02G297100	D	AT4G10850, AT1G21460, AT5G62850, AT3G14770, AT1G66770, AT4G15920, AT3G28007, AT5G53190, AT3G48740, AT5G40260, AT5G23660, AT4G25010, AT3G16690, AT5G50800, AT2G39060, AT5G50790, AT5G13170					20	3	1		1	1	1	1	1	0	0	1	0	1	0	0	1	1	0	0	0
TraesCS7D02G535400	Starch branching enzyme 1 [Source:UniProtKB/TrEMBL;Acc:O04074]	Glycoside hydrolase, family 13, N-terminal	TraesCS7A02G549100TraesCS7B02G472500TraesCS7D02G535400	D	AT5G03650, AT2G36390, AT3G20440					24	3	1		1	1	0	1	1	1	1	1	1	1	1	1	1	0	0	0	1
TraesCS2A02G149100		Glutaredoxin	TraesCS2A02G149100TraesCS2B02G174000TraesCS2D02G153900	A	AT1G28480					22	3	1		1	1	0	1	1	1	1	1	1	1	0	0	1	1	0	0	0
TraesCS3D02G430000			TraesCS3A02G437700TraesCS3B02G471700TraesCS3D02G430000	D	AT5G64240, AT1G02170, AT4G25110					24	3	1		1	1	1	1	1	0	0	1	0	1	1	0	1	1	0	0	0
TraesCS2D02G371800	Similar to Alpha-amylase/subtilisin inhibitor (RASI) [Source: Projected from Oryza sativa (Os04g0526600)]	Proteinase inhibitor I3, Kunitz legume	TraesCS2A02G375400TraesCS2B02G392500TraesCS2D02G371800	D	AT1G73260, AT1G73325, AT1G73330, AT1G72290, AT1G17860					24	3	1		1	1	1	1	1	1	1	1	1	1	0	0	0	1	0	0	0
TraesCS3D02G440700		Short-chain dehydrogenase/reductase SDR	TraesCS3A02G448300TraesCS3B02G484300TraesCS3D02G440700	D	AT2G29150, AT2G29290, AT5G06060, AT2G29350, AT2G29330, AT2G29260, AT2G29170, AT2G29320, AT2G29310, AT1G07450, AT2G29360, AT2G30670, AT2G29300, AT2G29340, AT2G29370, AT1G07440					24	3	1		1	1	1	1	1	0	1	1	1	1	1	0	1	1	0	0	0
TraesCS5D02G194100	Histone H3 [Source:UniProtKB/TrEMBL;Acc:A0A077RTJ8]	Histone H3/CENP-A			AT1G19890, AT4G40030, AT4G40040, AT1G75600, AT5G12910, AT5G10400, AT1G01370, AT1G09200, AT5G10980, AT5G10390, AT1G13370, AT5G65350, AT5G65360, AT3G27360					22	3	1		1	1	1	1	1	0	1	1	1	1	0	0	1	1	0	0	0
TraesCS2D02G300100		ABA/WDS induced protein	TraesCS2A02G301500TraesCS2B02G317600TraesCS2D02G300100	D						21	3	1		1	1	1	1	1	0	0	1	0	1	1	0	1	0	0	0	1
TraesCS5D02G033100										21	3	1		1	1	1	1	1	1	1	1	0	0	0	0	0	1	0	0	1
TraesCS5A02G269200		NAD-dependent epimerase/dehydratase	TraesCS5A02G269200TraesCS5B02G269500TraesCS5D02G277400	A	AT2G33590, AT1G76470, AT1G09500, AT1G66800, AT1G51410, AT5G19440, AT1G25460, AT1G80820, AT1G15950, AT2G02400, AT1G09490, AT1G09480, AT2G33600, AT1G09510, AT5G58490, AT1G68540, AT4G35420					21	3	1		1	1	1	1	1	1	1	1	0	1	0	0	1	0	0	0	1
TraesCS5A02G496500	Defensin [Source:UniProtKB/TrEMBL;Acc:A0A060APV2]	Knottin, scorpion toxin-like			AT5G63660, AT2G02100, AT2G02130, AT2G02140, AT2G02120, AT1G61070, AT2G31953, AT2G31957, AT2G02147					21	3	1		1	1	1	1	1	1	1	1	1	1	0	0	0	0	0	0	1
TraesCS7A02G091800		Early nodulin 93 ENOD93 protein			AT5G25940					18	3	1		1	1	1	1	1	0	0	0	0	1	0	0	0	1	0	0	1
TraesCS3D02G097700	Mini-chromosome maintenance complex-binding protein [Source:Projected from Arabidopsis thaliana (AT2G40550) UniProtKB/Swiss-Prot;Acc:Q501D5]	Mini-chromosome maintenance complex-binding protein	TraesCS3A02G097200TraesCS3B02G112900TraesCS3D02G097700	D	AT2G40550					18	3	1		1	1	0	1	1	1	0	0	1	1	0	0	0	1	0	0	0
TraesCS1A02G037400		Cation/H+ exchanger	TraesCS1A02G037400TraesCS1B02G047900TraesCS1D02G039000	A	AT3G44910, AT1G64170, AT1G08135, AT1G16380, AT2G30240, AT1G08140, AT5G22900, AT3G44900, AT5G37060, AT1G08150, AT3G44920, AT3G44930, AT5G01680, AT2G31910, AT5G58460, AT2G28170, AT3G53720, AT5G22910, AT1G79400, AT1G05580, AT2G13620, AT5G41610, AT1G06970, AT5G01690, AT2G28180, AT4G23700, AT3G17630					18	3	1		1	1	0	1	1	0	1	1	0	0	0	0	0	1	0	0	1
TraesCS7B02G471400		Glycoside hydrolase, family 19, catalytic	TraesCS7A02G548100TraesCS7B02G471400TraesCS7D02G534700	B	AT4G01700, AT1G02360, AT3G12500					32	3	1		1	1	1	1	1	1	1	1	1	1	1	1	1	1	0	0	0
TraesCS1D02G290200	Histone H4 [Source:UniProtKB/TrEMBL;Acc:A0A077RYQ1]	Histone H4	TraesCS1A02G291500TraesCS1B02G376100TraesCS1D02G290200	D	AT1G07660, AT5G59970, AT3G46320, AT3G53730, AT3G45930, AT1G07820, AT2G28740, AT5G59690					20	3	1		1	1	1	1	1	0	1	1	1	1	0	0	0	1	0	0	1
TraesCS6B02G331300		Glycoside hydrolase, family 3, N-terminal			AT5G10560, AT5G09700, AT5G64570, AT5G49360, AT1G78060, AT3G19620, AT5G09730, AT1G02640					18	3	1		1	1	1	1	1	1	1	1	0	0	0	0	1	0	0	0	0
TraesCS1D02G007400										22	3	1		1	1	0	1	1	1	1	1	1	1	1	1	1	0	0	0	1
TraesCS6A02G413400		Nucleic acid-binding, OB-fold	TraesCS6A02G413400TraesCS6B02G462700TraesCS6D02G398100	A	AT2G24490, AT3G02920					18	3	1		1	1	0	1	1	0	0	1	1	1	0	0	0	1	0	0	1
TraesCS7B02G116700	Potassium transporter [Source:UniProtKB/TrEMBL;Acc:A0A1D6CIU0]	Potassium transporter	TraesCS7A02G209900TraesCS7B02G116700TraesCS7D02G211800	B	AT4G23640, AT1G60160, AT2G40540, AT1G31120, AT3G02050, AT2G30070, AT4G13420, AT4G33530, AT5G09400, AT5G14880, AT1G70300, AT4G19960, AT2G35060					15	3	1		1	1	0	1	1	0	1	0	0	0	0	0	0	1	0	0	0
TraesCS2B02G558400		Chalcone/stilbene synthase, N-terminal			AT5G13930					27	3	1		1	1	1	1	1	0	0	1	0	1	1	0	0	1	0	0	0
TraesCS5A02G496600		Knottin, scorpion toxin-like	TraesCS5A02G496600TraesCS4B02G324100TraesCS4D02G321200	A	AT5G63660, AT2G02100, AT2G02130, AT2G02140, AT2G02120, AT1G61070, AT2G31953, AT2G31957, AT2G02147					28	3	1		1	1	1	1	1	1	1	1	1	1	1	1	1	1	0	0	0
TraesCS5B02G560800		RlpA-like domain superfamily								25	3	1		1	1	1	1	1	1	1	1	0	1	1	1	1	1	0	0	1
TraesCS2B02G529200		AP2/ERF domain			AT4G23750, AT3G15210, AT4G39780, AT5G43410, AT1G44830, AT2G36450, AT5G61890, AT2G31230, AT5G50080, AT4G34410, AT5G47220, AT2G44940, AT1G22810, AT4G16750, AT2G22200, AT1G71520, AT1G12980, AT1G33760, AT1G06160, AT3G57600, AT2G25820, AT5G18560, AT3G16770, AT4G31060, AT5G25190, AT1G22985, AT3G23230, AT1G24590, AT1G46768, AT5G53290, AT1G36060, AT2G35700, AT1G19210, AT3G14230, AT5G51190, AT1G01250, AT1…					21	3	1		1	1	1	1	1	1	1	1	1	1	1	0	1	0	0	0	0
TraesCS7B02G041600		Oxoglutarate/iron-dependent dioxygenase			AT5G54000, AT1G49390, AT5G20400, AT5G20550					19	3	1		1	1	1	1	1	0	1	1	1	1	0	0	1	1	0	0	0
TraesCS1D02G184500	Methionine gamma-lyase [Source:Projected from Arabidopsis thaliana (AT1G64660) UniProtKB/Swiss-Prot;Acc:Q9SGU9]	Cys/Met metabolism, pyridoxal phosphate-dependent enzyme	TraesCS1A02G181000TraesCS1B02G199600TraesCS1D02G184500	D	AT1G64660					18	3	1		1	1	0	1	1	1	1	1	1	1	0	0	1	0	0	0	0
TraesCS2B02G187600		Plant lipid transfer protein/Par allergen	TraesCS2A02G161600TraesCS2B02G187600TraesCS2D02G168700	B	AT5G64080					17	3	1		1	1	0	1	1	1	1	1	0	1	0	0	0	1	0	0	0
TraesCS2A02G100400	Pectinesterase [Source:UniProtKB/TrEMBL;Acc:A0A1D5TNK0]	Pectinesterase, catalytic			AT5G61680, AT2G36700, AT5G07430, AT5G07420, AT1G69940, AT5G55590, AT1G05310, AT5G07410, AT5G47500, AT5G19730, AT2G36710, AT2G26440					30	3	1		1	1	1	1	1	1	1	1	1	1	1	0	1	1	0	0	0
TraesCS7D02G010200		von Willebrand factor, type A			AT2G22680, AT4G37890, AT5G65683, AT5G49665, AT5G60710, AT3G54780, AT2G38970, AT1G08050					28	3	1		1	1	1	1	1	1	1	1	0	1	1	0	1	1	0	0	0
TraesCS7B02G251600		Cytochrome P450	TraesCS7A02G339900TraesCS7B02G251600TraesCS7D02G347600	B	AT5G06900					26	3	1		1	1	1	1	1	0	0	1	0	1	1	0	1	1	0	0	0
TraesCS2B02G594700		Glycoside hydrolase, family 32			AT5G11920, AT1G62660, AT3G52600, AT1G55120, AT3G13790, AT2G36190, AT1G12240, AT3G13784					22	3	1		1	1	1	1	1	1	0	0	1	1	0	0	1	1	0	0	0
TraesCS4B02G324100		Knottin, scorpion toxin-like	TraesCS5A02G496600TraesCS4B02G324100TraesCS4D02G321200	B	AT5G63660, AT2G02100, AT2G02130, AT2G02140, AT2G02120, AT1G61070, AT2G31953, AT2G31957, AT2G02147					25	3	1		1	1	1	1	1	1	1	1	1	1	1	0	1	1	0	0	1
TraesCS7D02G492800		NAD-dependent epimerase/dehydratase			AT4G27250					21	3	1		1	1	1	1	1	1	1	1	0	0	0	0	0	1	0	1	0
TraesCS4A02G092700		Alpha crystallin/Hsp20 domain			AT2G19310, AT5G59720, AT4G21870, AT3G46230, AT1G53540, AT5G12030, AT4G10250, AT1G07400, AT1G59860, AT5G37670, AT5G12020, AT2G29500					21	3	1		1	1	1	1	1	0	1	1	1	1	1	0	0	1	0	0	0
TraesCS3D02G043800		Domain of unknown function DUF4378	TraesCS3A02G036200TraesCS3B02G047800TraesCS3D02G043800	D						19	3	1		1	1	1	1	1	1	1	0	0	1	1	0	1	0	0	0	1
TraesCS3B02G011800		O-acyltransferase, WSD1, N-terminal			AT5G16350, AT5G12420, AT1G72110, AT3G49190, AT5G53380, AT3G49210, AT2G38995, AT3G49200, AT5G37300, AT2G43255, AT5G53390, AT5G22490					20	3	1		1	1	1	1	1	0	0	1	0	1	1	0	0	1	0	0	0
TraesCS3D02G415300		Bifunctional inhibitor/plant lipid transfer protein/seed storage helical domain	TraesCS3A02G419700TraesCS3B02G455100TraesCS3D02G415300	D						20	3	1		1	1	1	1	1	1	1	1	1	0	1	0	1	0	0	0	1
TraesCS3D02G068900	Chromatin-remodeling complex ATPase [Source:UniProtKB/TrEMBL;Acc:A0A341SVP1]	SNF2-related, N-terminal domain	TraesCS3A02G069900TraesCS3B02G083400TraesCS3D02G068900	D	AT5G18620, AT3G06400					14	3	1		1	1	0	1	1	1	0	0	1	0	0	0	0	1	0	0	1
TraesCS2A02G149900		Glycine-rich cell wall structural protein 1/2								25	3	1		1	1	1	1	1	0	0	1	0	1	1	0	1	1	0	0	0
TraesCS5D02G056100										25	3	1		1	1	1	1	1	1	1	1	1	0	0	0	1	1	0	0	1
TraesCS2B02G117500		Pectinesterase, catalytic			AT5G61680, AT2G36700, AT5G07430, AT5G07420, AT1G69940, AT5G55590, AT1G05310, AT5G07410, AT5G47500, AT5G19730, AT2G36710					25	3	1		1	1	1	1	1	1	1	1	1	1	1	0	1	0	0	0	1
TraesCS2B02G204200		Alpha/beta hydrolase fold-1			AT1G13820, AT5G39220					18	3	1		1	1	1	1	1	0	0	1	0	1	1	0	1	1	0	0	0
TraesCS1D02G366700		Cytochrome P450			AT4G36220, AT5G04330					17	3	1		1	1	1	1	1	0	0	1	0	1	1	0	1	0	0	0	1
TraesCS2A02G572800	Peroxidase [Source:UniProtKB/TrEMBL;Acc:A0A1D5TES2]	Plant peroxidase	TraesCS2A02G572800TraesCS2B02G614800TraesCS2D02G584100	A	AT1G71695					21	3	1		1	1	1	1	1	0	0	1	0	1	1	0	1	1	0	0	0
TraesCS4B02G077900		Gibberellin regulated protein			AT2G39540, AT1G10588, AT5G59845, AT2G14900					23	3	1		1	1	1	1	1	1	0	1	1	1	1	1	1	1	0	0	1
TraesCS4D02G240300			TraesCS4A02G063500TraesCS4B02G240500TraesCS4D02G240300	D	AT1G17030, AT2G47010					18	3	1		1	1	1	1	1	1	1	1	0	0	0	0	1	0	0	0	1
TraesCS2B02G293600	Cysteine proteinase inhibitor [Source:UniProtKB/TrEMBL;Acc:W5BGM7]	Cystatin domain	TraesCS2A02G275900TraesCS2B02G293600TraesCS2D02G274900	B	AT2G31980					17	3	1		1	1	1	1	1	1	1	1	1	1	0	0	1	0	0	0	0
TraesCS5A02G319300		Glycoside hydrolase family 18, catalytic domain	TraesCS5A02G319300TraesCS5B02G319700TraesCS5D02G325500	A	AT5G24090					16	3	1		1	1	1	0	1	1	1	1	0	0	0	0	1	0	0	0	0
TraesCS1A02G202900	EC protein III [Source:UniProtKB/Swiss-Prot;Acc:P30570]	Plant EC metallothionein-like protein, family 15	TraesCS1A02G202900TraesCS1B02G216800TraesCS1D02G206300	A	AT2G23240, AT2G42000					44	3	1		1	1	1	1	1	1	1	1	1	1	1	1	1	1	0	1	0
TraesCS5A02G432100		Cupin 1	TraesCS5A02G432100TraesCS5B02G434100TraesCS5D02G440000	A	AT3G22640					44	3	1		1	1	1	1	1	1	1	1	1	1	1	1	1	1	0	1	0
TraesCS5B02G329200	Defensin [Source:UniProtKB/TrEMBL;Acc:A0A060AQ78]	Knottin, scorpion toxin-like	TraesCS5A02G329100TraesCS5B02G329200TraesCS5D02G335000	B						44	3	1		1	1	1	1	1	0	1	1	1	1	1	1	1	1	1	1	0
TraesCS3B02G178200		AAA+ ATPase domain	TraesCS3A02G151300TraesCS3B02G178200TraesCS3D02G159200	B	AT1G64110, AT5G52882, AT4G28000					43	3	1		1	1	1	1	1	0	1	1	1	1	1	0	1	1	0	1	1
TraesCS5D02G553000		Glycoside hydrolase, family 32			AT5G11920, AT1G62660, AT3G52600, AT1G55120, AT3G13790, AT2G36190, AT1G12240, AT3G13784					43	3	1		1	1	1	1	1	1	1	1	0	1	1	1	1	1	0	1	0
TraesCS1A02G366600		Pectinesterase inhibitor domain								43	3	1		1	1	1	1	1	1	1	1	1	1	1	1	1	1	0	0	0
TraesCS4A02G238600		Cysteine peptidase, cysteine active site	TraesCS4A02G238600TraesCS4B02G076200TraesCS4D02G074800	A	AT4G11320, AT4G11310, AT1G29090, AT3G19400, AT2G34080, AT4G35350, AT5G50260, AT1G09850, AT3G48350, AT2G22160, AT3G19390, AT1G06260, AT1G47128, AT4G23520, AT2G27420, AT1G29110, AT3G43960, AT5G45890, AT3G49340, AT5G43060, AT3G48340, AT4G36880, AT1G20850, AT1G29080					43	3	1		1	1	1	1	1	1	1	1	1	1	1	0	1	1	0	1	0
TraesCS5B02G566500		AWPM-19-like			AT1G04560					41	3	1		1	1	1	1	1	0	1	1	0	1	1	0	1	1	0	1	0
TraesCS7A02G113800		GDSL lipase/esterase	TraesCS7A02G113800TraesCS7B02G011500TraesCS7D02G109100	A	AT5G45910, AT1G28650, AT1G31550, AT1G28580, AT1G28600, AT1G28610, AT1G28590, AT1G28660, AT5G03980, AT1G28670, AT1G28640, AT2G27360, AT1G28570					41	3	1		1	1	1	1	1	1	1	1	1	1	0	0	1	1	0	0	0
TraesCS5B02G372100		Dehydrin	TraesCS5A02G369800TraesCS5B02G372100TraesCS5D02G379200	B						39	3	1		1	1	1	1	1	0	0	1	0	1	1	0	1	1	0	0	0
TraesCS7A02G286200		RNA recognition motif domain	TraesCS7A02G286200TraesCS7B02G183600TraesCS7D02G289200	A	AT1G73490, AT5G05430, AT5G03480, AT3G18610, AT3G09160, AT1G72800, AT1G48920, AT5G03495, AT5G53700, AT5G51730					39	3	1		1	1	1	1	1	1	0	1	0	0	0	0	0	1	0	1	1
TraesCS5D02G558800	ABA induced plasma membrane protein PM 19 [Source:UniProtKB/TrEMBL;Acc:P93615]	AWPM-19-like			AT1G04560					43	3	1		1	1	1	1	1	1	1	1	1	1	1	1	1	1	0	1	0
TraesCS7A02G333100		Late embryogenesis abundant protein, SMP subgroup domain	TraesCS7A02G333100TraesCS7B02G244300TraesCS7D02G340400	A	AT1G03120, AT3G22490, AT5G27980, AT5G53260, AT5G53270, AT3G22500					42	3	1		1	1	1	1	1	0	1	1	1	1	1	0	1	1	0	1	1
TraesCS5B02G015500		Thaumatin family			AT4G36010, AT4G38670, AT2G28790, AT5G02140, AT1G73620, AT1G20030, AT1G18250, AT4G24180, AT2G17860, AT4G38660, AT2G24810, AT1G75030, AT5G40020, AT1G75040, AT1G19320, AT4G36000, AT1G75050, AT4G11650, AT4G18253, AT1G77700, AT1G75800, AT5G24620					42	3	1		1	1	1	1	1	1	1	1	1	1	1	1	1	1	0	0	0
TraesCS6D02G106600										41	3	1		1	1	1	1	1	1	1	1	0	0	1	0	1	1	0	1	1
TraesCS4D02G252100		Glycoside hydrolase, family 3, N-terminal	TraesCS4A02G052200TraesCS4B02G252100TraesCS4D02G252100	D	AT5G10560, AT5G09700, AT5G64570, AT5G49360, AT1G78060, AT3G19620, AT5G09730, AT1G02640					39	3	1		1	1	1	1	1	1	1	0	1	0	1	0	1	1	0	0	0
TraesCS5A02G142400		Mad3/Bub1 homology region 1	TraesCS5A02G142400TraesCS5B02G141100TraesCS5D02G149700	A	AT5G05510					39	3	1		1	1	1	1	1	1	0	1	0	0	1	0	1	1	0	0	1
TraesCS2B02G309500		Glycosyl hydrolase, family 13, catalytic domain	TraesCS2A02G293400TraesCS2B02G309500TraesCS2D02G290800	B	AT5G03650, AT2G36390					38	3	1		1	1	1	1	1	1	1	1	0	0	0	0	1	1	0	0	0
TraesCS3D02G394300		Leucine-rich repeat	TraesCS3A02G400100TraesCS3B02G433100TraesCS3D02G394300	D	AT2G04060, AT3G63130, AT5G19320, AT3G06000					37	3	1		1	1	1	1	1	0	0	0	1	0	0	0	0	1	0	1	1
TraesCS4A02G407000										36	3	1		1	1	1	1	1	0	0	0	0	1	0	0	1	1	0	0	0
TraesCS3A02G137300			TraesCS3A02G137300TraesCS3B02G155100TraesCS3D02G138100	A	AT5G24130					42	3	1		1	1	1	1	1	1	1	1	1	1	1	0	1	1	0	1	1
TraesCSU02G086200		Dehydrin								40	3	1		1	1	1	1	1	0	1	1	1	1	1	0	1	1	0	0	1
TraesCS4D02G275600		Phytocyanin domain	TraesCS4A02G028800TraesCS4B02G277000TraesCS4D02G275600	D	AT3G60270, AT5G07475, AT3G53330, AT1G72230, AT3G27200, AT4G01380, AT2G44790, AT2G32300, AT2G31050, AT2G26720, AT2G02850, AT3G60280, AT1G22480, AT3G17675, AT5G26330, AT1G17800					40	3	1		1	1	1	1	1	1	1	1	0	0	1	0	1	1	0	1	1
TraesCS4A02G313400		AWPM-19-like			AT1G04560					39	3	1		1	1	1	1	1	0	0	1	0	1	1	0	1	1	0	1	1
TraesCS7B02G064900	Nucleolar GTP-binding protein 1 [Source:UniProtKB/TrEMBL;Acc:A0A341YA00]	GTP binding domain			AT1G10300, AT1G50920					39	3	1		1	1	1	1	1	1	1	1	0	0	0	0	1	1	0	1	1
TraesCS3A02G451400		Knottin, scorpion toxin-like superfamily								39	3	1		1	1	1	1	1	1	1	1	0	0	0	0	1	1	0	1	1
TraesCS2A02G071500	Flavin-containing monooxygenase [Source:UniProtKB/TrEMBL;Acc:W5B4I3]	Flavin monooxygenase FMO			AT5G45180, AT1G19250					38	3	1		1	1	1	1	1	0	0	1	0	1	1	0	1	1	0	0	1
TraesCS6A02G068300	Gamma-glutamylcyclotransferase [Source:UniProtKB/TrEMBL;Acc:A0A1D6ADQ4]	Glutathione-specific gamma-glutamylcyclotransferase	TraesCS6A02G068300TraesCS6B02G092200TraesCS6D02G065900	A	AT4G31290, AT1G44790, AT5G26220					38	3	1		1	1	1	1	1	0	0	1	0	1	1	1	1	1	0	0	0
TraesCS4B02G036100		Plant antimicrobial peptide								38	3	1		1	1	1	1	1	0	0	1	0	1	1	0	1	1	0	1	0
TraesCS5A02G468000		Ribosomal protein L24e-related			AT3G53020, AT2G36620					36	3	1		1	1	1	1	1	0	1	1	0	0	0	0	0	1	0	0	1
TraesCS6B02G073500										37	3	1		1	1	1	1	1	1	1	1	1	1	0	0	0	1	0	0	0
TraesCS6B02G250500										33	3	1		1	1	1	1	1	0	0	0	0	0	1	0	0	1	0	0	0
TraesCS4A02G068200		Alpha crystallin/Hsp20 domain			AT4G27670					38	3	1		1	1	1	1	1	0	1	1	1	1	1	1	1	1	0	0	0
TraesCS5D02G481100		Ribosomal protein L24e-related			AT3G53020, AT2G36620					34	3	1		1	1	1	1	1	0	1	1	0	0	0	0	0	1	0	0	1
TraesCS1A02G163900		Nucleolar complex protein 2	TraesCS1A02G163900TraesCS1B02G180700TraesCS1D02G160800	A	AT2G18220, AT3G55510					32	3	1		1	1	1	1	1	1	0	0	0	0	0	0	0	1	0	0	0
TraesCS7B02G159700		Ribosomal protein L7A/L8	TraesCS7A02G261600TraesCS7B02G159700TraesCS7D02G262800	B	AT3G62870, AT2G47610					32	3	1		1	1	1	1	1	0	0	0	0	1	0	0	0	0	0	0	1
TraesCS5A02G359700	Serpin-Z1C [Source:UniProtKB/Swiss-Prot;Acc:Q9ST58]	Serpin family			AT2G14540, AT2G25240, AT1G62160, AT1G47710, AT1G62170, AT2G35580, AT2G26390, AT1G64010, AT1G51330, AT1G64030, AT2G35555, AT1G64020, AT1G63280, AT3G45220					38	3	1		1	1	1	1	1	1	1	1	1	1	1	1	1	1	0	0	0
TraesCS2A02G109100			TraesCS2A02G109100TraesCS2B02G126800TraesCS2D02G109200	A	AT4G02140, AT1G02700					37	3	1		1	1	1	1	1	0	1	1	1	1	1	0	1	1	0	0	1
TraesCS5A02G017900	Thaumatin-like protein [Source:UniProtKB/TrEMBL;Acc:Q8S4P7]	Thaumatin family			AT4G36010, AT4G38670, AT2G28790, AT5G02140, AT1G73620, AT1G20030, AT1G18250, AT4G24180, AT2G17860, AT4G38660, AT2G24810, AT1G75030, AT5G40020, AT1G75040, AT1G19320, AT4G36000, AT1G75050, AT4G11650, AT4G18253, AT1G77700, AT1G75800, AT5G24620					36	3	1		1	1	1	1	1	1	1	1	0	1	1	0	1	1	0	0	0
TraesCS1A02G033600					AT2G28900					35	3	1		1	1	1	1	1	1	1	1	1	0	0	0	0	1	0	0	1
TraesCS6D02G333600		Dehydrin								35	3	1		1	1	1	1	1	0	1	1	1	1	0	0	1	1	0	0	0
TraesCS7A02G287400	Glucose-1-phosphate adenylyltransferase [Source:UniProtKB/TrEMBL;Acc:A0A341YCA5]	Nucleotidyl transferase domain	TraesCS7A02G287400TraesCS7B02G183300TraesCS7D02G284900	A	AT1G05610, AT5G48300					34	3	1		1	1	1	1	1	1	1	1	0	0	0	0	0	1	0	0	1
TraesCS4A02G276400	Pescadillo homolog [Source:UniProtKB/TrEMBL;Acc:A0A1D5X9C9]	BRCT domain	TraesCS4A02G276400TraesCS4B02G037300TraesCS4D02G034600	A	AT5G14520					33	3	1		1	1	1	1	1	1	0	1	0	0	0	0	0	1	0	0	1
TraesCS5B02G033300					AT3G03341					32	3	1		1	1	1	1	1	1	0	0	0	0	0	0	0	1	0	0	1
TraesCS6B02G402800										31	3	1		1	1	1	1	1	0	0	0	0	0	1	0	0	1	0	0	0
TraesCS7D02G344400		Transcription factor CBF/NF-Y/archaeal histone domain	TraesCS7A02G336700TraesCS7B02G248300TraesCS7D02G344400	D	AT5G38140, AT1G56170	NF-YC	AT1G56170.1	1e-24	nuclear factor Y, subunit C2	33	3	1		1	1	1	1	1	1	1	1	0	0	0	0	0	1	0	0	1
TraesCS7D02G146400		PB1 domain			AT1G04700, AT1G16270, AT3G24715, AT2G35050, AT5G57610, AT1G79570, AT3G46920					32	3	1		1	1	1	1	1	0	0	1	0	0	0	0	1	1	0	0	1
TraesCS4B02G302900			TraesCS4A02G002200TraesCS4B02G302900TraesCS4D02G301400	B	AT5G62440					30	3	1		1	1	1	1	1	0	0	1	0	0	0	0	0	1	0	0	0
TraesCS1D02G433600		FAD linked oxidase, N-terminal	TraesCS1A02G424100TraesCS1B02G456900TraesCS1D02G433600	D	AT5G44440, AT4G20820, AT1G26380, AT1G01980, AT5G44390, AT4G20830, AT1G30740, AT1G30720, AT4G20860, AT4G20800, AT1G34575, AT1G30760, AT1G11770, AT1G30730, AT5G44380, AT1G30710, AT1G26420, AT5G44410, AT5G44400, AT1G26410, AT5G44360, AT1G26390, AT4G20840, AT2G34810, AT1G30700, AT2G34790, AT1G26400					34	3	1		1	1	1	1	1	1	1	1	1	1	0	0	1	1	0	0	0
TraesCS4D02G018500		RNA recognition motif domain	TraesCS4A02G293000TraesCS4B02G020300TraesCS4D02G018500	D	AT4G13860, AT2G27330, AT5G61030, AT4G20030, AT5G59860, AT4G39260, AT2G21660, AT1G18630, AT1G60650, AT3G46020, AT2G21690, AT1G73530, AT5G06210, AT3G26420, AT2G37510, AT5G59865, AT1G74230, AT5G54580, AT5G04280, AT4G13850, AT3G23830, AT3G08000					31	3	1		1	1	1	1	1	0	0	1	0	1	1	0	1	0	0	0	1
TraesCS7D02G290800	ABCF1d [Source:UniProtKB/TrEMBL;Acc:A0A2P1AAU6]	ABC transporter-like	TraesCS7A02G291300TraesCS7B02G181800TraesCS7D02G290800	D	AT5G60790					31	3	1		1	1	1	1	1	1	0	1	0	0	0	0	0	1	0	1	1
TraesCS5B02G249300		Phosphatidylinositol 3-/4-kinase, catalytic domain	TraesCS5A02G251200TraesCS5B02G249300TraesCS5D02G259100	B	AT1G26270, AT2G03890, AT1G13640					29	3	1		1	1	1	1	1	0	0	1	0	1	0	0	0	1	0	0	1
TraesCS7B02G176600	Ribosomal protein [Source:UniProtKB/TrEMBL;Acc:Q5I7L3]	Ribosomal protein L1	TraesCS7A02G278700TraesCS7B02G176600TraesCS7D02G278500	B	AT2G27530, AT1G08360, AT5G22440					29	3	1		1	1	1	1	1	1	1	0	0	0	0	0	0	1	0	0	1
TraesCS4D02G064400		WD40 repeat	TraesCS4A02G249300TraesCS4B02G065400TraesCS4D02G064400	D	AT1G27470, AT4G07410					28	3	1		1	1	1	1	1	1	1	1	0	0	0	0	0	1	0	0	0
TraesCS2D02G044700		Cytochrome P450			AT3G48310, AT5G24960, AT3G48270, AT2G30770, AT3G48300, AT3G48320, AT3G48280, AT4G13310, AT3G48290					38	3	1		1	1	1	1	1	0	0	1	0	1	1	0	1	1	0	0	1
TraesCS5B02G533100		GDSL lipase/esterase	TraesCS4A02G341500TraesCS5B02G533100TraesCS5D02G531400	B	AT3G48460					40	3	1		1	1	1	1	1	1	1	1	1	1	1	0	1	1	0	0	1
TraesCS1B02G368900		NADH:ubiquinone oxidoreductase-like, 20kDa subunit	TraesCS1A02G353000TraesCS1B02G368900TraesCS1D02G357100	B	AT5G11770					39	3	1		1	1	1	1	1	0	1	1	1	1	1	0	1	1	0	0	1
TraesCS6D02G373700		Knottin, scorpion toxin-like superfamily								39	3	1		1	1	1	1	1	1	1	1	0	1	1	0	1	1	0	0	1
TraesCS4D02G206400			TraesCS4A02G098800TraesCS4B02G205500TraesCS4D02G206400	D	AT2G21820					38	3	1		1	1	1	1	1	0	1	1	1	1	1	0	1	1	0	0	0
TraesCS2A02G170200		Six-bladed beta-propeller, TolB-like	TraesCS2A02G170200TraesCS2B02G196500TraesCS2D02G177700	A	AT3G51430, AT3G51440, AT3G51420, AT3G51450					38	3	1		1	1	1	1	1	1	1	0	0	1	0	0	1	1	0	1	1
TraesCS5A02G151500		Universal stress protein A family	TraesCS5A02G151500TraesCS5B02G150100TraesCS5D02G156700	A	AT3G53990, AT5G49050, AT3G62550, AT3G11930, AT3G58450, AT3G17020, AT1G09740, AT3G03270, AT2G47710, AT3G25930, AT1G68300					38	3	1		1	1	1	1	1	0	0	1	0	1	1	0	1	1	0	1	1
TraesCS7D02G504800	PINB-2v1-3 [Source:UniProtKB/TrEMBL;Acc:H6U7Y8]	Bifunctional inhibitor/plant lipid transfer protein/seed storage helical domain								38	3	1		1	1	1	1	1	1	1	1	1	1	0	0	0	1	0	0	1
TraesCS1B02G080800		Bifunctional inhibitor/plant lipid transfer protein/seed storage helical domain superfamily			AT1G32280, AT4G33550, AT5G56480, AT4G30880					38	3	1		1	1	1	1	1	1	1	0	0	1	1	0	1	1	0	1	0
TraesCS6A02G015400		O-methyltransferase domain	TraesCS6A02G015400TraesCS6B02G022400TraesCS6D02G018400	A	AT5G53810, AT1G77530, AT1G21120, AT5G37170, AT5G54160, AT4G35150, AT1G63140, AT1G62900, AT1G33030, AT1G21130, AT1G77520, AT4G35160, AT1G21100, AT1G76790, AT1G21110, AT1G51990					37	3	1		1	1	1	1	1	0	1	0	1	0	1	0	1	1	0	1	0
TraesCS5A02G383800		Heat shock factor (HSF)-type, DNA-binding			AT1G77570, AT3G24520, AT1G67970, AT5G45710, AT5G16820, AT4G13980, AT5G54070, AT4G18880, AT5G43840, AT1G32330, AT4G36990, AT3G51910, AT3G02990, AT4G19630, AT4G18870, AT1G46264, AT3G22830, AT4G11660, AT2G41690, AT5G03720, AT5G62020, AT4G17750, AT3G63350	HSF	AT2G26150.1	8e-87	heat shock transcription factor A2	36	3	1		1	1	1	1	1	1	1	1	0	0	0	0	1	1	0	0	0
TraesCS3D02G416500	Cysteine proteinase inhibitor [Source:UniProtKB/TrEMBL;Acc:A0A1D5WPU3]	Cystatin domain			AT2G31980					37	3	1		1	1	1	1	1	0	0	1	0	1	1	0	1	1	0	1	1
TraesCS5D02G282300		Pumilio RNA-binding repeat	TraesCS5A02G274700TraesCS5B02G274400TraesCS5D02G282300	D	AT4G25880, AT3G20250					37	3	1		1	1	1	1	1	1	1	1	0	0	1	0	1	1	0	0	1
TraesCS1A02G365300		Glycoside hydrolase, family 28	TraesCS1A02G365300TraesCS1B02G382800TraesCS1D02G370800	A	AT5G44830, AT3G57510, AT3G07970, AT5G27530, AT4G32380, AT1G70500, AT1G23460, AT5G39910, AT4G35670, AT5G17200, AT3G15720, AT1G80140, AT1G80170, AT2G41850, AT4G32370, AT5G44840					37	3	1		1	1	1	1	1	1	1	1	0	1	1	0	1	1	0	0	0
TraesCS7B02G235100		GDSL lipase/esterase	TraesCS7A02G348600TraesCS7B02G235100TraesCS7D02G330100	B	AT5G45910, AT1G28650, AT1G31550, AT1G28580, AT1G28600, AT1G28610, AT1G28590, AT1G28660, AT5G03980, AT1G28670, AT1G28640, AT2G27360, AT1G28570					36	3	1		1	1	1	1	1	0	1	1	0	1	1	0	1	1	0	0	0
TraesCS6A02G295600		Zf-FLZ domain	TraesCS6A02G295600TraesCS6B02G325700TraesCS6D02G276200	A						36	3	1		1	1	1	1	1	1	1	1	0	0	1	0	1	1	0	0	0
TraesCS7A02G053200										36	3	1		1	1	1	1	1	1	0	1	0	1	1	0	1	1	0	0	0
TraesCS2D02G404600		Cytochrome P450	TraesCS2A02G407500TraesCS2B02G425400TraesCS2D02G404600	D	AT2G45510, AT2G45970, AT2G44890, AT2G27690, AT4G00360, AT4G39500, AT3G56630, AT2G21910, AT1G57750, AT1G13140, AT1G47620, AT3G48520, AT5G02900, AT2G23180, AT3G01900, AT1G34540, AT1G65340, AT5G52320, AT4G39480, AT4G32170, AT5G23190, AT3G26125, AT1G01600, AT1G66030, AT5G08250, AT4G39510, AT1G69500, AT5G63450, AT1G24540, AT1G13150, AT5G58860, AT1G63710, AT4G39490					35	3	1		1	1	1	1	1	0	0	1	0	1	1	0	1	1	0	0	0
TraesCS4B02G038100		NRAMP family			AT5G03280					35	3	1		1	1	1	1	1	1	0	0	0	1	1	0	1	1	0	0	0
TraesCS1A02G283000		Tetratricopeptide-like helical domain superfamily	TraesCS1A02G283000TraesCS1B02G291900TraesCS1D02G282200	A	AT5G02130					34	3	1		1	1	1	1	1	0	0	1	0	1	1	0	0	1	0	0	0
TraesCS3A02G371100		WD40 repeat	TraesCS3A02G371100TraesCS3B02G403300TraesCS3D02G364200	A	AT1G19485					34	3	1		1	1	1	1	1	0	0	1	0	1	0	0	1	1	0	0	0
TraesCS6A02G367300		Glycoside hydrolase, family 79	TraesCS6A02G367300TraesCS6B02G402600TraesCS6D02G350300	A	AT5G07830, AT5G61250, AT5G34940					32	3	1		1	1	1	1	1	0	1	0	0	0	0	0	0	1	0	0	0
TraesCS1B02G446900			TraesCS1A02G416700TraesCS1B02G446900TraesCS1D02G424500	B	AT3G10020					37	3	1		1	1	1	1	1	1	1	1	1	1	1	0	1	1	0	0	0
TraesCS2B02G307200			TraesCS2A02G290800TraesCS2B02G307200TraesCS2D02G288700	B	AT3G62730, AT1G47980					36	3	1		1	1	1	1	1	0	1	1	1	1	1	0	1	1	0	0	0
TraesCS7A02G361200		Protein of unknown function DUF761, plant	TraesCS7A02G361200TraesCS7B02G266700TraesCS7D02G361900	A	AT4G26130, AT5G56980, AT2G26110					36	3	1		1	1	1	1	1	1	1	1	0	1	1	0	1	1	0	0	0
TraesCS4B02G347700	Peroxidase [Source:UniProtKB/TrEMBL;Acc:A0A1D5XHX2]	Plant peroxidase	TraesCS5A02G516300TraesCS4B02G347700TraesCS4D02G342600	B	AT4G08780, AT4G33420, AT3G21770, AT4G08770, AT5G64110, AT2G38390, AT1G49570, AT1G14550, AT5G66390, AT5G15180, AT5G39580, AT5G06730, AT2G38380, AT2G22420, AT4G36430, AT4G26010, AT1G05260, AT1G44970, AT5G06720, AT2G39040, AT4G16270, AT3G49120, AT5G64100, AT1G71695, AT1G05240, AT3G42570, AT2G43480, AT3G32980, AT1G14540, AT5G51890, AT4G11290, AT1G34510, AT3G03670, AT5G58390, AT5G17820, AT1G68850, AT5…					35	3	1		1	1	1	1	1	1	1	1	0	0	0	0	1	1	0	0	1
TraesCS2D02G322400			TraesCS2A02G344100TraesCS2B02G341600TraesCS2D02G322400	D						35	3	1		1	1	1	1	1	1	1	1	0	0	1	0	1	1	0	0	0
TraesCS2A02G106900		NADH-ubiquinone reductase complex 1 MLRQ subunit	TraesCS2A02G106900TraesCS2B02G123400TraesCS2D02G106400	A	AT3G29970, AT3G48140					34	3	1		1	1	1	1	1	1	0	0	1	1	1	0	0	1	0	0	0
TraesCS2A02G373600	Starch synthase, chloroplastic/amyloplastic [Source:UniProtKB/TrEMBL;Acc:A0A096UL64]	Glycosyl transferase, family 1	TraesCS2A02G373600TraesCS2B02G390700TraesCS2D02G369800	A	AT1G32900					34	3	1		1	1	1	1	1	0	0	1	0	1	1	0	0	1	0	0	1
TraesCS7D02G135200		SANT/Myb domain			AT3G10580, AT5G58900	MYB_related	AT5G58900.1	2e-19	Homeodomain-like transcriptional regulator	33	3	1		1	1	1	1	1	1	1	1	0	0	0	0	0	1	0	0	0
TraesCS1B02G248600		Peptide chain release factor eRF1/aRF1	TraesCS1A02G235000TraesCS1B02G248600TraesCS1D02G237100	B	AT1G12920, AT5G47880, AT3G26618					33	3	1		1	1	1	1	1	0	0	1	0	1	0	0	1	1	0	0	0
TraesCS5D02G432700		Glutathione S-transferase, N-terminal	TraesCS5A02G424100TraesCS5B02G426400TraesCS5D02G432700	D	AT1G78360, AT1G59700, AT1G78380, AT1G78370, AT1G78320, AT1G10360, AT1G59670, AT1G17190, AT2G29440, AT1G17170, AT1G27130, AT3G43800, AT1G10370, AT2G29460, AT3G09270, AT2G29490, AT2G29420, AT2G29470, AT1G69920, AT5G62480, AT1G17180, AT2G29450, AT1G27140, AT1G53680, AT2G29480, AT1G69930, AT1G78340, AT1G74590					33	3	1		1	1	1	1	1	1	0	0	0	1	0	0	1	1	0	0	0
TraesCS5B02G039100		Proton-dependent oligopeptide transporter family	TraesCS5A02G037900TraesCS5B02G039100TraesCS5D02G045300	B	AT1G69870, AT1G69860, AT3G25280, AT3G25260, AT2G26690, AT2G02040, AT1G22550, AT2G37900, AT2G02020, AT5G19640, AT1G18880, AT3G47960, AT1G72120, AT1G27040, AT1G32450, AT3G21670, AT1G68570, AT5G46050, AT1G22540, AT5G46040, AT5G11570, AT5G14940, AT1G72130, AT5G62730, AT3G16180, AT1G72140, AT3G01350, AT3G53960, AT1G69850, AT1G52190, AT3G54450, AT1G62200, AT2G40460, AT5G01180, AT5G62680, AT1G22570, AT3…					31	3	1		1	1	1	1	1	0	1	0	0	0	0	0	0	1	0	0	0
TraesCS5D02G357600	Chlorophyll a-b binding protein, chloroplastic [Source:UniProtKB/TrEMBL;Acc:A0A1D5ZLT0]	Chlorophyll A-B binding protein, plant	TraesCS5A02G350600TraesCS5B02G353200TraesCS5D02G357600	D	AT2G34420, AT5G54270, AT3G27690, AT1G29930, AT2G05100, AT2G05070, AT1G76570, AT2G34430, AT1G29910, AT4G10340, AT1G29920					36	3	1		1	1	1	1	1	1	1	1	1	1	0	0	1	1	0	0	1
TraesCS5A02G500200	Similar to Chitinase 11 [Source: Projected from Oryza sativa (Os03g0132900)]	Glycoside hydrolase, family 19, catalytic			AT4G01700, AT1G02360, AT3G12500					35	3	1		1	1	1	1	1	1	1	1	0	1	1	0	1	1	0	0	0
TraesCS7A02G233500		NmrA-like domain	TraesCS7A02G233500TraesCS7B02G131800TraesCS7D02G233700	A	AT4G13660, AT1G75290, AT4G34540, AT1G32100, AT1G19540, AT1G75300, AT4G39230, AT1G75280					35	3	1		1	1	1	1	1	1	1	1	0	1	0	0	1	1	0	0	1
TraesCS5A02G274700		Pumilio RNA-binding repeat	TraesCS5A02G274700TraesCS5B02G274400TraesCS5D02G282300	A	AT4G25880, AT3G20250					33	3	1		1	1	1	1	1	1	1	1	0	0	0	0	0	1	0	0	1
TraesCS4A02G485700		Glycoside hydrolase, family 32			AT5G11920, AT1G62660, AT3G52600, AT1G55120, AT3G13790, AT2G36190, AT1G12240, AT3G13784					33	3	1		1	1	1	1	1	1	1	1	0	1	0	0	0	1	0	0	0
TraesCS1D02G421200		Transcription factor GRAS			AT1G14920, AT5G17490, AT1G66350, AT2G01570, AT3G03450	GRAS	AT2G01570.1	1e-90	GRAS family protein	33	3	1		1	1	1	1	1	1	1	1	0	0	0	0	0	1	0	0	1
TraesCS7D02G196100		Amino acid transporter, transmembrane domain	TraesCS7A02G194500TraesCS7B02G100100TraesCS7D02G196100	D	AT1G77380, AT1G58360, AT5G63850, AT1G10010, AT1G44100, AT5G49630, AT5G09220, AT5G23810					33	3	1		1	1	1	1	1	1	1	1	0	0	0	0	1	1	0	0	0
TraesCS4D02G342600	Peroxidase [Source:UniProtKB/TrEMBL;Acc:A0A1D5Y1S6]	Plant peroxidase	TraesCS5A02G516300TraesCS4B02G347700TraesCS4D02G342600	D	AT4G08780, AT4G33420, AT3G21770, AT4G08770, AT5G64110, AT2G38390, AT1G49570, AT1G14550, AT5G66390, AT5G15180, AT5G39580, AT5G06730, AT2G38380, AT2G22420, AT4G36430, AT4G26010, AT1G05260, AT1G44970, AT5G06720, AT2G39040, AT4G16270, AT3G49120, AT5G64100, AT1G71695, AT1G05240, AT3G42570, AT2G43480, AT3G32980, AT1G14540, AT5G51890, AT4G11290, AT1G34510, AT3G03670, AT5G58390, AT5G17820, AT1G68850, AT5…					32	3	1		1	1	1	1	1	0	0	1	0	0	1	0	1	1	0	0	0
TraesCS4A02G321500		Glycoside hydrolase, family 32	TraesCS4A02G321500TraesCS5B02G557300TraesCS5D02G551900	A	AT5G11920, AT1G62660, AT3G52600, AT1G55120, AT3G13790, AT2G36190, AT1G12240, AT3G13784					32	3	1		1	1	1	1	1	1	1	1	0	0	0	0	0	1	0	0	0
TraesCS4A02G363000										32	3	1		1	1	1	1	1	1	1	1	0	0	0	0	0	1	0	0	0
TraesCS5A02G444300		Linker histone H1/H5, domain H15	TraesCS5A02G444300TraesCS5B02G449000TraesCS5D02G452000	A	AT2G30620, AT2G18050, AT1G06760					32	3	1		1	1	1	1	1	0	0	1	0	1	0	0	1	1	0	0	0
TraesCS2A02G206200	Chlorophyll a-b binding protein, chloroplastic [Source:UniProtKB/TrEMBL;Acc:A0A1D5V1G5]	Chlorophyll A-B binding protein, plant	TraesCS2A02G206200TraesCS2B02G233400TraesCS2D02G209900	A	AT5G01530, AT3G08940, AT2G40100					35	3	1		1	1	1	1	1	1	1	1	1	1	0	0	1	1	0	0	1
TraesCS5B02G227900	Chlorophyll a-b binding protein, chloroplastic [Source:UniProtKB/TrEMBL;Acc:W5FIZ2]	Chlorophyll A-B binding protein, plant	TraesCS5A02G229300TraesCS5B02G227900TraesCS5D02G238300	B	AT1G19150, AT3G61470, AT5G28450, AT3G47470					35	3	1		1	1	1	1	1	1	1	1	1	1	0	0	1	1	0	0	1
TraesCS1A02G403300	Chlorophyll a-b binding protein, chloroplastic [Source:UniProtKB/TrEMBL;Acc:A0A1D5RS51]	Chlorophyll A-B binding protein, plant	TraesCS1A02G403300TraesCS1B02G432700TraesCS1D02G411300	A	AT2G34420, AT5G54270, AT3G27690, AT1G29930, AT2G05100, AT2G05070, AT1G76570, AT2G34430, AT1G29910, AT4G10340, AT1G29920					35	3	1		1	1	1	1	1	0	1	1	1	1	0	0	1	1	0	1	1
TraesCS6D02G040700	Histone H2A.1 [Source:UniProtKB/Swiss-Prot;Acc:P02275]	Histone H2A			AT1G54690, AT4G27230, AT3G20670, AT1G51060, AT5G27670, AT5G59870, AT5G54640, AT1G08880, AT5G02560					34	3	1		1	1	1	1	1	0	1	1	1	1	0	0	1	1	0	0	1
TraesCS4A02G075100			TraesCS4A02G075100TraesCS4B02G231000TraesCS4D02G232500	A						33	3	1		1	1	1	1	1	1	1	1	1	0	0	0	1	1	0	0	0
TraesCS6D02G276300		Zf-FLZ domain								32	3	1		1	1	1	1	1	1	1	1	1	0	0	0	0	1	0	0	0
TraesCS1D02G079100		LNK family	TraesCS1A02G076900TraesCS1B02G095000TraesCS1D02G079100	D						32	3	1		1	1	1	1	1	1	1	1	0	0	0	0	1	1	0	0	0
TraesCS3B02G044400										32	3	1		1	1	1	1	1	1	0	0	1	1	0	0	1	1	0	0	0
TraesCS3A02G180000	Peroxidase [Source:UniProtKB/TrEMBL;Acc:A0A341RXV6]	Plant peroxidase			AT4G08780, AT4G33420, AT3G21770, AT4G08770, AT5G64110, AT2G38390, AT1G49570, AT1G14550, AT5G66390, AT5G15180, AT5G39580, AT5G06730, AT2G38380, AT2G22420, AT4G36430, AT4G26010, AT1G05260, AT1G44970, AT5G06720, AT2G39040, AT4G16270, AT3G49120, AT5G64100, AT1G71695, AT1G05240, AT3G42570, AT2G43480, AT3G32980, AT1G14540, AT5G51890, AT4G11290, AT1G34510, AT3G03670, AT5G58390, AT5G17820, AT1G68850, AT5…					31	3	1		1	1	1	1	1	1	1	1	0	0	0	0	0	1	0	0	0
TraesCS2A02G159100			TraesCS2A02G159100TraesCS2B02G184700TraesCS2D02G166200	A						29	3	1		1	1	1	1	1	1	0	0	0	0	0	0	0	1	0	0	0
TraesCS2A02G252600		Photosystem I PsaG/PsaK protein	TraesCS2A02G252600TraesCS2B02G272300TraesCS2D02G253200	A	AT1G30380					34	3	1		1	1	1	1	1	1	1	1	1	1	1	0	1	1	0	0	0
TraesCS4A02G398300	Thermospermine synthase ACAULIS5 [Source:Projected from Arabidopsis thaliana (AT5G19530) UniProtKB/Swiss-Prot;Acc:Q9S7X6]	Spermidine/spermine synthases			AT5G19530					32	3	1		1	1	1	1	1	0	1	1	1	1	0	0	1	1	0	0	0
TraesCS6D02G154600		Lipoxygenase	TraesCS6A02G166000TraesCS6B02G193400TraesCS6D02G154600	D	AT1G72520, AT3G22400, AT1G17420, AT3G45140, AT1G67560, AT1G55020					32	3	1		1	1	1	1	1	1	1	1	0	1	0	0	0	1	0	0	1
TraesCS7D02G009100		Glycoside hydrolase, family 32			AT5G11920, AT1G62660, AT3G52600, AT1G55120, AT3G13790, AT2G36190, AT1G12240, AT3G13784					31	3	1		1	1	1	1	1	1	1	1	0	0	0	0	1	1	0	0	0
TraesCS3A02G527600	Protein FIZZY-RELATED 3 [Source:Projected from Arabidopsis thaliana (AT5G13840) UniProtKB/Swiss-Prot;Acc:Q8LPL5]	WD40 repeat			AT4G11920, AT4G22910, AT5G13840					31	3	1		1	1	1	1	1	1	1	1	0	0	0	0	0	1	0	0	1
TraesCS5D02G384100		Transketolase-like, pyrimidine-binding domain	TraesCS5A02G374500TraesCS5B02G376400TraesCS5D02G384100	D	AT2G34590, AT1G30120					31	3	1		1	1	1	1	1	0	1	1	0	1	0	0	1	1	0	0	0
TraesCS2D02G101900		Bacterial surface antigen (D15)			AT3G11070, AT5G05520, AT3G60680, AT4G33320, AT4G34080, AT2G45260, AT2G30380, AT1G29300, AT1G53380, AT3G14870, AT5G58960					30	3	1		1	1	1	1	1	1	1	0	0	1	0	0	0	1	0	0	0
TraesCS5A02G053800		CRC domain	TraesCS5A02G053800TraesCS5B02G062400TraesCS5D02G065300	A	AT3G22780, AT4G14770, AT3G22760, AT3G04850	CPP	AT4G14770.1	7e-97	TESMIN/TSO1-like CXC 2	30	3	1		1	1	1	1	1	1	1	1	0	0	0	0	0	1	0	0	0
TraesCS7D02G531600	Senescence-associated protein [Source:UniProtKB/TrEMBL;Acc:Q2TN72]	Rhodanese-like domain			AT2G21045, AT4G35770, AT5G66170, AT2G17850, AT5G66040					30	3	1		1	1	1	1	1	0	0	1	0	1	1	0	0	1	0	0	0
TraesCS5B02G353200	Chlorophyll a-b binding protein, chloroplastic [Source:UniProtKB/TrEMBL;Acc:A0A341VJM3]	Chlorophyll A-B binding protein, plant	TraesCS5A02G350600TraesCS5B02G353200TraesCS5D02G357600	B	AT2G34420, AT5G54270, AT3G27690, AT1G29930, AT2G05100, AT2G05070, AT1G76570, AT2G34430, AT1G29910, AT4G10340, AT1G29920					33	3	1		1	1	1	1	1	1	1	1	1	1	0	0	1	1	0	0	1
TraesCS1D02G411300	Chlorophyll a-b binding protein, chloroplastic [Source:UniProtKB/TrEMBL;Acc:F6K744]	Chlorophyll A-B binding protein, plant	TraesCS1A02G403300TraesCS1B02G432700TraesCS1D02G411300	D	AT2G34420, AT5G54270, AT3G27690, AT1G29930, AT2G05100, AT2G05070, AT1G76570, AT2G34430, AT1G29910, AT4G10340, AT1G29920					33	3	1		1	1	1	1	1	0	1	1	1	1	0	0	1	1	0	1	1
TraesCS7B02G325800	Peroxidase [Source:UniProtKB/TrEMBL;Acc:A0A1D6CB02]	Plant peroxidase	TraesCS7A02G424100TraesCS7B02G325800TraesCS7D02G417400	B	AT4G08780, AT4G33420, AT3G21770, AT4G08770, AT5G64110, AT2G38390, AT1G49570, AT1G14550, AT5G66390, AT5G15180, AT5G39580, AT5G06730, AT2G38380, AT2G22420, AT4G36430, AT4G26010, AT1G05260, AT1G44970, AT5G06720, AT2G39040, AT4G16270, AT3G49120, AT5G64100, AT1G71695, AT1G05240, AT3G42570, AT2G43480, AT3G32980, AT1G14540, AT5G51890, AT4G11290, AT1G34510, AT3G03670, AT5G58390, AT5G17820, AT1G68850, AT5…					32	3	1		1	1	1	1	1	1	1	1	0	1	1	0	1	1	0	0	0
TraesCS3D02G539300	Histone H2A [Source:UniProtKB/TrEMBL;Acc:A0A1D5WFV2]	Histone H2A	TraesCS3A02G534100TraesCS3B02G610800TraesCS3D02G539300	D	AT1G54690, AT4G27230, AT3G20670, AT1G51060, AT5G27670, AT5G59870, AT5G54640, AT1G08880, AT5G02560					32	3	1		1	1	1	1	1	0	1	1	1	1	0	0	1	1	0	0	1
TraesCS6B02G316800			TraesCS6A02G287500TraesCS6B02G316800TraesCS6D02G268200	B		NF-YB	AT1G09030.1	1e-08	nuclear factor Y, subunit B4	32	3	1		1	1	1	1	1	1	1	1	1	0	1	0	1	1	0	0	0
TraesCS1D02G011900		Knottin, scorpion toxin-like	TraesCS1A02G014000TraesCS1B02G018000TraesCS1D02G011900	D	AT5G63660, AT2G02100, AT2G02130, AT2G02140, AT2G02120, AT1G61070, AT2G31953, AT2G31957, AT2G02147					32	3	1		1	1	1	1	1	1	1	1	1	0	0	0	1	1	0	0	1
TraesCS2D02G364500	Caleosin [Source:UniProtKB/TrEMBL;Acc:A0A1B5GFV6]	Caleosin-related			AT4G26740, AT2G33380, AT1G70680, AT1G23250, AT1G23240, AT5G55240, AT1G70670, AT5G29560					31	3	1		1	1	1	1	1	0	1	1	1	1	0	0	1	1	0	0	0
TraesCS7D02G372700		AP2/ERF domain	TraesCS7A02G376300TraesCS7B02G277800TraesCS7D02G372700	D	AT4G23750, AT3G15210, AT4G39780, AT5G43410, AT1G44830, AT2G36450, AT5G61890, AT2G31230, AT5G50080, AT4G34410, AT5G47220, AT2G44940, AT1G22810, AT4G16750, AT2G22200, AT1G71520, AT1G12980, AT1G33760, AT1G06160, AT3G57600, AT2G25820, AT5G18560, AT3G16770, AT4G31060, AT5G25190, AT1G22985, AT3G23230, AT1G24590, AT1G46768, AT5G53290, AT1G36060, AT2G35700, AT1G19210, AT3G14230, AT5G51190, AT1G01250, AT1…	ERF	AT1G15360.1	7e-80	ERF family protein	30	3	1		1	1	1	1	1	0	0	1	0	1	1	0	1	1	0	0	0
TraesCS1A02G290700		EF-hand domain	TraesCS1A02G290700TraesCS1B02G300000TraesCS1D02G289300	A	AT5G47910, AT3G45810, AT4G11230, AT5G07390, AT1G09090, AT5G60010, AT1G64060, AT1G19230, AT4G25090, AT5G51060					30	3	1		1	1	1	1	1	0	1	1	1	1	0	0	0	0	0	0	1
TraesCS3D02G370700		Fructose-1,6-bisphosphatase class 1	TraesCS3A02G377600TraesCS3B02G410400TraesCS3D02G370700	D	AT1G43670					30	3	1		1	1	1	1	1	0	1	1	0	1	0	0	1	1	0	0	0
TraesCS4D02G194500	TMS1 [Source:Projected from Arabidopsis thaliana (AT3G08970) UniProtKB/TrEMBL;Acc:A0A178VJB6]	DnaJ domain	TraesCS4A02G110600TraesCS4B02G193500TraesCS4D02G194500	D	AT3G08970					30	3	1		1	1	1	1	1	1	1	1	0	0	0	0	1	1	0	0	0
TraesCS6D02G080300			TraesCS6A02G091400TraesCS6B02G119600TraesCS6D02G080300	D	AT5G66780					29	3	1		1	1	1	1	1	0	0	1	0	1	1	0	0	1	0	0	0
TraesCS2D02G292100		Alpha/beta hydrolase fold-1	TraesCS2A02G294400TraesCS2B02G310800TraesCS2D02G292100	D	AT3G54240, AT1G08310, AT5G22460, AT3G48410, AT1G74300, AT2G36290, AT1G74280, AT3G03240, AT1G74290, AT3G03230, AT3G44510					29	3	1		1	1	1	1	1	1	1	0	0	0	0	0	0	1	0	0	1
TraesCS3D02G403200		DNA repair metallo-beta-lactamase	TraesCS3A02G408100TraesCS3B02G441700TraesCS3D02G403200	D	AT1G19025					27	3	1		1	1	1	1	1	0	0	1	0	0	0	0	0	1	0	0	0
TraesCS5B02G122400	Probable mediator of RNA polymerase II transcription subunit 26c [Source:Projected from Arabidopsis thaliana (AT5G09850) UniProtKB/Swiss-Prot;Acc:F4KFC7]	Transcription elongation factor, TFIIS/CRSP70, N-terminal, sub-type	TraesCS5A02G122300TraesCS5B02G122400TraesCS5D02G130700	B	AT5G09850					27	3	1		1	1	1	1	1	0	1	0	0	0	0	0	0	1	0	0	0
TraesCS7B02G394900	Histone H2B [Source:UniProtKB/TrEMBL;Acc:W5HZ15]	Histone H2B			AT1G07790, AT5G22880, AT5G02570, AT3G45980, AT5G59910, AT3G09480, AT3G53650, AT3G46030, AT2G28720, AT2G37470					31	3	1		1	1	1	1	1	0	1	1	1	1	0	0	1	1	0	0	1
TraesCS1D02G368900		Alpha/beta hydrolase fold-1	TraesCS1A02G363800TraesCS1B02G381000TraesCS1D02G368900	D	AT5G53050					30	3	1		1	1	1	1	1	1	1	1	0	1	0	0	1	1	0	0	0
TraesCS1A02G368000	Histone H2B [Source:UniProtKB/TrEMBL;Acc:A0A0C4BIL4]	Histone H2B			AT1G07790, AT5G22880, AT5G02570, AT3G45980, AT5G59910, AT3G09480, AT3G53650, AT3G46030, AT2G28720, AT2G37470					30	3	1		1	1	1	1	1	0	0	1	0	1	1	0	1	1	0	0	1
TraesCS3A02G358800		ENTH/VHS	TraesCS3A02G358800TraesCS3B02G391600TraesCS3D02G353100	A	AT3G23350, AT1G08670, AT3G46540					29	3	1		1	1	1	1	1	1	1	1	0	0	0	0	0	1	0	0	1
TraesCS3A02G315800	Diacylglycerol kinase [Source:UniProtKB/TrEMBL;Acc:W5CBR5]	Diacylglycerol kinase, accessory domain	TraesCS3A02G315800TraesCS3B02G351100TraesCS3D02G315700	A	AT4G28130, AT2G20900					28	3	1		1	1	1	1	1	1	1	1	0	0	0	0	0	1	0	0	0
TraesCS2A02G396100			TraesCS2A02G396100TraesCS2B02G414400TraesCS2D02G393800	A	AT4G23493					28	3	1		1	1	1	1	1	0	1	1	0	1	0	0	0	1	0	0	0
TraesCS4B02G358800		Cytochrome b245, heavy chain	TraesCS5A02G527600TraesCS4B02G358800TraesCS4D02G352200	B	AT5G47910, AT3G45810, AT4G11230, AT5G07390, AT1G09090, AT5G60010, AT1G64060, AT1G19230, AT4G25090, AT5G51060					28	3	1		1	1	1	1	1	1	1	1	0	0	0	0	0	1	0	0	0
TraesCS6B02G410400		Aspartic peptidase A1 family			AT4G04460, AT1G62290, AT1G11910, AT4G22050, AT1G69100					28	3	1		1	1	1	1	1	1	1	1	0	0	0	0	0	1	0	0	0
TraesCS6D02G204800	PHT1.1 [Source:Projected from Arabidopsis thaliana (AT1G80050) UniProtKB/TrEMBL;Acc:A0A178W1K2]	Phosphoribosyltransferase domain	TraesCS6A02G230100TraesCS6B02G251600TraesCS6D02G204800	D	AT4G12440, AT1G80050, AT4G22570, AT5G11160, AT1G27450					28	3	1		1	1	1	1	1	1	1	1	0	0	0	0	0	1	0	0	0
TraesCS7A02G490300		DPH-type metal-binding domain	TraesCS7A02G490300TraesCS7B02G393600TraesCS7D02G476700	A	AT2G15910					26	3	1		1	1	1	1	1	0	0	1	0	0	0	0	0	0	0	0	1
TraesCS5B02G473100	Histone H2A [Source:UniProtKB/TrEMBL;Acc:W5FAB5]	Histone H2A	TraesCS5A02G462100TraesCS5B02G473100TraesCS5D02G474800	B	AT1G54690, AT4G27230, AT3G20670, AT1G51060, AT5G27670, AT5G59870, AT5G54640, AT1G08880, AT5G02560					30	3	1		1	1	1	1	1	0	0	1	1	1	1	0	1	1	0	0	1
TraesCS7B02G017400	Histone H3 [Source:UniProtKB/TrEMBL;Acc:A0A077RTJ8]	Histone H3/CENP-A			AT1G19890, AT4G40030, AT4G40040, AT1G75600, AT5G12910, AT5G10400, AT1G01370, AT1G09200, AT5G10980, AT5G10390, AT1G13370, AT5G65350, AT5G65360, AT3G27360					28	3	1		1	1	1	1	1	1	1	1	0	1	0	0	0	1	0	0	0
TraesCS2D02G321800	Aldose 1-epimerase [Source:UniProtKB/TrEMBL;Acc:A0A1D5UH46]	Aldose 1-/Glucose-6-phosphate 1-epimerase	TraesCS2A02G343500TraesCS2B02G341100TraesCS2D02G321800	D	AT5G15140, AT3G17940, AT3G47800, AT3G01260					28	3	1		1	1	1	1	1	1	1	1	0	0	0	0	1	1	0	0	0
TraesCS3D02G353100		ENTH/VHS	TraesCS3A02G358800TraesCS3B02G391600TraesCS3D02G353100	D	AT3G23350, AT1G08670, AT3G46540					28	3	1		1	1	1	1	1	1	1	1	0	0	0	0	0	1	0	0	1
TraesCS2B02G178800		Mitochondrial substrate/solute carrier	TraesCS2A02G153700TraesCS2B02G178800TraesCS2D02G159100	B	AT1G72820, AT5G15640, AT5G26200					27	3	1		1	1	1	1	1	1	1	1	0	0	0	0	0	1	0	0	0
TraesCS4A02G366100		Alpha/beta hydrolase fold-1	TraesCS4A02G366100TraesCS5B02G507200TraesCS5D02G507000	A	AT2G26740, AT3G05600, AT4G02340, AT2G26750, AT4G15960, AT3G51000, AT4G15955					27	3	1		1	1	1	1	1	1	0	0	0	1	0	0	1	1	0	0	0
TraesCS7A02G469800		RNA recognition motif domain	TraesCS7A02G469800TraesCS7B02G371900TraesCS7D02G457200	A	AT1G53720, AT1G44478					26	3	1		1	1	1	1	1	1	0	0	0	0	0	0	0	1	0	0	1
TraesCS5D02G095900										29	3	1		1	1	1	1	1	1	1	1	1	1	0	0	0	1	0	0	1
TraesCS3A02G053600		Aspartic peptidase A1 family			AT4G30040, AT1G79720, AT5G07030, AT4G12920, AT5G24820, AT1G25510, AT3G61820, AT2G28010, AT2G42980, AT3G18490, AT5G10760, AT2G28030, AT1G09750, AT2G03200, AT4G30030, AT3G59080, AT2G23945, AT2G28225, AT3G54400, AT3G20015, AT5G10770, AT1G01300, AT2G28040, AT2G28220					28	3	1		1	1	1	1	1	1	1	1	0	1	0	0	0	1	0	0	1
TraesCS5D02G414300		Protein of unknown function DUF4228, plant	TraesCS5A02G404100TraesCS5B02G408800TraesCS5D02G414300	D	AT5G66580, AT1G21010, AT4G37240, AT3G50800, AT2G23690					26	3	1		1	1	1	1	1	1	1	1	0	0	0	0	0	1	0	0	0
TraesCS5A02G222500	Cellulose synthase [Source:UniProtKB/TrEMBL;Acc:A0A1D5YKK8]	Zinc finger, RING-type	TraesCS5A02G222500TraesCS5B02G221600TraesCS5D02G230300	A	AT5G64740, AT2G25540, AT5G17420, AT5G44030, AT5G09870, AT2G21770, AT5G05170, AT4G39350, AT4G18780, AT4G32410					25	3	1		1	1	1	1	1	1	0	0	0	0	0	0	1	1	0	0	0
TraesCS3A02G506400		NAD(P)-binding domain superfamily			AT4G24220					24	3	1		1	1	1	1	1	0	0	0	0	1	0	0	1	0	0	0	0
TraesCS3A02G506500		NAD(P)-binding domain superfamily			AT4G24220					24	3	1		1	1	1	1	1	0	0	0	0	1	0	0	1	0	0	0	0
TraesCS4B02G295000					AT3G19990					26	3	1		1	1	1	1	1	1	0	0	1	1	0	0	0	1	0	0	1
TraesCS3D02G109600	ATP-dependent 6-phosphofructokinase [Source:UniProtKB/TrEMBL;Acc:A0A1D5WV03]	Phosphofructokinase domain	TraesCS3A02G107600TraesCS3B02G126400TraesCS3D02G109600	D	AT5G56630, AT4G26270, AT4G29220, AT5G47810, AT5G61580, AT4G32840					26	3	1		1	1	1	1	1	1	1	1	0	0	0	0	1	1	0	0	1
TraesCS7D02G513300		C2 domain			AT4G34150					24	3	1		1	1	1	1	1	1	1	1	0	0	0	0	0	1	0	0	0
TraesCS1A02G275200		LRAT domain	TraesCS1A02G275200TraesCS1B02G284400TraesCS1D02G274800	A	AT3G02700, AT5G06370					23	3	1		1	1	0	1	1	1	1	1	0	0	0	0	0	1	0	0	0
TraesCS5D02G000100		Microtubule-associated protein 70			AT1G14840, AT2G01750, AT1G68060, AT1G24764					23	3	1		1	1	0	1	1	1	1	1	0	0	0	0	0	1	0	0	0
TraesCS1B02G423500		Drought induced 19 protein type, zinc-binding domain	TraesCS1A02G395200TraesCS1B02G423500TraesCS1D02G403400	B	AT3G06760, AT5G49230, AT1G02750, AT4G02200, AT5G26990, AT3G05700, AT1G56280					21	3	1		1	1	0	1	1	1	0	0	0	0	0	0	0	1	0	0	0
TraesCS2B02G126800			TraesCS2A02G109100TraesCS2B02G126800TraesCS2D02G109200	B	AT4G02140, AT1G02700					37	3	1		1	1	1	1	1	0	1	1	1	1	1	0	1	1	0	1	1
TraesCS3B02G130500		Alpha crystallin/Hsp20 domain			AT2G19310, AT5G59720, AT4G21870, AT3G46230, AT1G53540, AT5G12030, AT4G10250, AT1G07400, AT1G59860, AT5G37670, AT5G12020, AT2G29500					35	3	1		1	1	1	1	1	0	1	1	1	1	1	0	1	1	0	0	0
TraesCS5B02G116400										32	3	1		1	1	1	1	1	1	0	0	0	1	0	0	1	1	0	0	0
TraesCS4B02G225400	Chloroplast small heat shock protein [Source:UniProtKB/TrEMBL;Acc:Q9SBB7]	Alpha crystallin/Hsp20 domain			AT4G27670					35	3	1		1	1	1	1	1	0	1	1	1	1	1	1	1	1	0	0	0
TraesCS1A02G300200	Expansin [Source:UniProtKB/TrEMBL;Acc:A0A1D5RVB5]	Expansin	TraesCS1A02G300200TraesCS1B02G310300TraesCS1D02G299700	A	AT5G05290, AT2G37640, AT5G39260, AT3G55500, AT5G39270, AT2G40610, AT2G20750, AT1G20190, AT1G26770, AT2G45110, AT1G69530, AT1G12560, AT5G02260, AT4G28250, AT1G62980, AT4G38210, AT4G01630, AT5G56320, AT2G28950, AT2G03090, AT3G60570, AT5G39300, AT3G29030, AT5G39290, AT1G65681, AT2G39700, AT1G65680, AT3G15370, AT3G03220, AT5G39310, AT5G39280					33	3	1		1	1	1	1	1	0	1	1	0	1	1	0	1	1	0	0	0
TraesCS6A02G307700	Geranylgeranyl diphosphate reductase, chloroplastic [Source:Projected from Arabidopsis thaliana (AT1G74470) UniProtKB/Swiss-Prot;Acc:Q9CA67]	FAD-binding domain	TraesCS6A02G307700TraesCS6B02G336300TraesCS6D02G286900	A	AT1G74470					33	3	1		1	1	1	1	1	1	1	1	1	0	0	0	1	1	0	0	0
TraesCS2B02G231500		Protein of unknown function DUF761, plant	TraesCS2A02G203900TraesCS2B02G231500TraesCS2D02G211800	B	AT1G61260, AT1G11220, AT1G11210, AT5G54300, AT1G11230					32	3	1		1	1	1	1	1	0	0	0	0	1	1	0	1	1	0	0	1
TraesCS2A02G294500		Cell division protein FtsZ	TraesCS2A02G294500TraesCS2B02G310900TraesCS2D02G292200	A	AT3G52750, AT2G36250					31	3	1		1	1	1	1	1	1	1	1	0	0	0	0	0	1	0	0	0
TraesCS2B02G405200	Kinesin-like protein [Source:UniProtKB/TrEMBL;Acc:A0A096UM96]	Kinesin motor domain	TraesCS2A02G387400TraesCS2B02G405200TraesCS2D02G385000	B	AT3G43210, AT5G66310, AT3G51150, AT1G18370, AT5G42490, AT4G24170, AT2G21300, AT4G38950					29	3	1		1	1	1	1	1	0	1	0	0	0	0	0	0	1	0	0	0
TraesCS2A02G113500		UDP-glucuronosyl/UDP-glucosyltransferase	TraesCS2A02G113500TraesCS2B02G132400TraesCS2D02G114100	A	AT5G49690					32	3	1		1	1	1	1	1	0	0	1	0	1	1	0	0	1	0	1	1
TraesCS4A02G002200			TraesCS4A02G002200TraesCS4B02G302900TraesCS4D02G301400	A	AT5G62440					32	3	1		1	1	1	1	1	0	1	1	1	0	1	0	0	1	0	0	1
TraesCS4A02G313300		AWPM-19-like			AT1G04560					29	3	1		1	1	1	1	1	0	0	1	0	1	0	0	0	1	0	0	0
TraesCS2A02G586500		Domain of unknown function DUF3700			AT4G27450, AT3G22850, AT5G19140, AT3G15450, AT5G43830					31	3	1		1	1	1	1	1	1	1	0	0	1	1	0	1	1	0	0	0
TraesCS6B02G387700			TraesCS6A02G354900TraesCS6B02G387700TraesCS6D02G337100	B	AT4G30780, AT2G24100					31	3	1		1	1	1	1	1	1	1	1	1	1	0	0	1	0	0	0	0
TraesCSU02G021600		Domain of unknown function DUF3700			AT4G27450, AT3G22850, AT5G19140, AT3G15450, AT5G43830					31	3	1		1	1	1	1	1	1	1	0	0	1	1	0	1	1	0	0	0
TraesCS1D02G341100		Glycosyl transferase, family 20			AT1G78580, AT1G16980, AT4G27550					30	3	1		1	1	1	1	1	1	1	1	0	0	0	0	0	1	0	0	1
TraesCS3D02G514700		UDP-glucuronosyl/UDP-glucosyltransferase			AT5G05880, AT5G05900, AT1G22370, AT1G22340, AT3G11340, AT2G26480, AT3G46680, AT5G05870, AT5G59590, AT1G78270, AT3G55710, AT2G28080, AT5G59580, AT3G46690, AT2G36970, AT5G05860, AT1G22380, AT3G46670, AT3G46700, AT5G37950, AT1G22400, AT5G38040, AT3G46660, AT1G22360, AT3G46650, AT3G55700, AT5G38010, AT3G46720, AT5G05890					30	3	1		1	1	1	1	1	1	1	1	0	0	0	0	0	1	0	0	1
TraesCS5B02G549300	Glycosyltransferase [Source:UniProtKB/TrEMBL;Acc:W5FAL8]	Nucleotide-diphospho-sugar transferase	TraesCS4A02G339700TraesCS5B02G549300TraesCS5D02G536200	B	AT4G15970, AT5G44820, AT4G19975, AT1G28700, AT2G02061, AT4G19970, AT1G28695, AT1G14590, AT5G40900, AT1G28710					29	3	1		1	1	1	1	1	1	1	1	0	0	0	0	0	1	0	0	0
TraesCS4A02G272800		Glycoside hydrolase family 1	TraesCS4A02G272800TraesCS4B02G041200TraesCS4D02G038600	A	AT1G45191, AT2G32860, AT4G27830, AT1G02850, AT3G03640, AT1G60270, AT3G60120, AT5G48375, AT3G60140, AT3G18070, AT4G21760, AT5G24540, AT5G44640, AT1G47600, AT4G27820, AT1G61810, AT1G26560, AT5G16580, AT5G26000, AT3G09260, AT1G66270, AT2G44450, AT1G60090, AT1G66280, AT5G36890, AT5G25980, AT3G62750, AT2G44460, AT5G54570, AT1G75940, AT5G28510, AT3G21370, AT1G61820, AT2G25630, AT1G52400, AT1G51470, AT5…					29	3	1		1	1	1	1	1	0	1	1	0	1	0	0	1	1	0	0	0
TraesCS2D02G209900	Chlorophyll a-b binding protein, chloroplastic [Source:UniProtKB/TrEMBL;Acc:A0A1D5V1G5]	Chlorophyll A-B binding protein, plant	TraesCS2A02G206200TraesCS2B02G233400TraesCS2D02G209900	D	AT5G01530, AT3G08940, AT2G40100, AT1G61520					31	3	1		1	1	1	1	1	1	1	1	1	1	0	0	1	1	0	0	1
TraesCS5A02G229300	Chlorophyll a-b binding protein, chloroplastic [Source:UniProtKB/TrEMBL;Acc:W5FIZ2]	Chlorophyll A-B binding protein, plant	TraesCS5A02G229300TraesCS5B02G227900TraesCS5D02G238300	A	AT1G19150, AT3G61470, AT5G28450, AT3G47470					30	3	1		1	1	1	1	1	1	1	1	1	1	0	0	1	1	0	0	0
TraesCSU02G115200		Molybdate-anion transporter			AT4G27720, AT1G64650, AT3G49310					29	3	1		1	1	1	1	1	1	1	1	0	1	0	0	1	1	0	0	0
TraesCS2B02G186000	Histone H3 [Source:UniProtKB/TrEMBL;Acc:A0A1D5UF35]	Histone H3/CENP-A	TraesCS4A02G402000TraesCS2B02G186000TraesCS7D02G116800	B	AT1G19890, AT4G40030, AT4G40040, AT1G75600, AT5G12910, AT5G10400, AT1G01370, AT1G09200, AT5G10980, AT5G10390, AT1G13370, AT5G65350, AT5G65360, AT3G27360					28	3	1		1	1	1	1	1	0	1	1	1	1	0	0	0	1	0	0	1
TraesCS2A02G187200	Chlorophyll a-b binding protein, chloroplastic [Source:UniProtKB/TrEMBL;Acc:W5B474]	Chlorophyll A-B binding protein, plant	TraesCS2A02G187200TraesCS2B02G220100TraesCS2D02G200700	A	AT1G19150, AT3G61470, AT5G28450, AT3G47470					28	3	1		1	1	1	1	1	0	1	1	1	1	0	0	1	1	0	0	0
TraesCS2B02G240000		Oxygen-evolving enhancer protein 3	TraesCS2A02G215000TraesCS2B02G240000TraesCS2D02G220800	B	AT4G21280, AT4G05180					27	3	1		1	1	1	1	1	1	1	1	0	1	0	0	1	1	0	0	0
TraesCS3A02G348600		NAD-dependent epimerase/dehydratase	TraesCS3A02G348600TraesCS3B02G380600TraesCS3D02G342500	A	AT2G33590, AT1G76470, AT1G09500, AT1G66800, AT1G51410, AT5G19440, AT1G25460, AT1G80820, AT1G15950, AT2G02400, AT1G09490, AT1G09480, AT2G33600, AT1G09510, AT5G58490, AT1G68540, AT4G35420					26	3	1		1	1	1	1	1	1	1	1	0	0	0	0	0	1	0	0	1
TraesCS3D02G269000		Ubiquitin-conjugating enzyme E2	TraesCS3A02G269200TraesCS3B02G303300TraesCS3D02G269000	D	AT3G15355, AT1G53025, AT2G33770, AT1G53023, AT2G16920, AT3G12775					25	3	1		1	1	1	1	1	1	1	1	0	0	0	0	0	1	0	0	0
TraesCS6D02G061700	Histone H4 variant TH011 [Source:UniProtKB/Swiss-Prot;Acc:P62785]	Histone H4	TraesCS7A02G434800TraesCS5B02G301800TraesCS6D02G061700	D	AT1G07660, AT5G59970, AT3G46320, AT3G53730, AT3G45930, AT1G07820, AT2G28740, AT5G59690					28	3	1		1	1	1	1	1	0	1	1	1	1	0	0	1	1	0	1	1
TraesCS1B02G245200	Histone H3.2 [Source:UniProtKB/Swiss-Prot;Acc:P68428]	Histone H3/CENP-A			AT1G19890, AT4G40030, AT4G40040, AT1G75600, AT5G12910, AT5G10400, AT1G01370, AT1G09200, AT5G10980, AT5G10390, AT1G13370, AT5G65350, AT5G65360, AT3G27360					27	3	1		1	1	1	1	1	0	1	1	1	1	0	0	0	1	0	1	1
TraesCS6B02G082800	Histone H4 [Source:UniProtKB/TrEMBL;Acc:A0A077RYQ1]	Histone H4			AT1G07660, AT5G59970, AT3G46320, AT3G53730, AT3G45930, AT1G07820, AT2G28740, AT5G59690					26	3	1		1	1	1	1	1	0	1	1	1	1	0	0	1	1	0	0	0
TraesCS3D02G441700		Armadillo-like helical	TraesCS3A02G449000TraesCS3B02G485700TraesCS3D02G441700	D	AT3G01450, AT4G15830, AT3G18530, AT5G14790					25	3	1		1	1	1	1	1	0	1	1	1	1	0	0	0	1	0	0	0
TraesCS4A02G302300		HPT domain superfamily	TraesCS4A02G302300TraesCS1B02G061300TraesCS4D02G009600	A	AT3G21510, AT1G03430, AT3G29350, AT4G04402, AT3G16360, AT1G80100, AT5G39340, AT5G19710					25	3	1		1	1	1	1	1	1	1	1	0	0	0	0	1	1	0	0	0
TraesCS1D02G167800		Calponin homology domain	TraesCS1A02G170100TraesCS1B02G186800TraesCS1D02G167800	D	AT5G62500, AT3G47690, AT5G67270					25	3	1		1	1	1	1	1	0	1	1	1	1	0	0	0	1	0	0	0
TraesCS5D02G145100	Mitogen-activated protein kinase [Source:UniProtKB/TrEMBL;Acc:Q84XZ4]	Protein kinase domain	TraesCS5A02G147500TraesCS5B02G146100TraesCS5D02G145100	D	AT3G51630, AT1G64630, AT5G55560, AT3G04910, AT5G28080, AT5G41990, AT3G18750, AT3G22420, AT3G48260, AT5G58350, AT1G49160					25	3	1		1	1	1	1	1	0	1	1	0	1	0	0	1	1	0	0	0
TraesCS7D02G355000			TraesCS7A02G367900TraesCS7B02G260700TraesCS7D02G355000	D	AT5G62550					24	3	1		1	1	1	1	1	0	0	1	0	1	1	0	0	1	0	0	0
TraesCS1D02G081600	Histone H4 variant TH011 [Source:UniProtKB/Swiss-Prot;Acc:P62785]	Histone H4			AT1G07660, AT5G59970, AT3G46320, AT3G53730, AT3G45930, AT1G07820, AT2G28740, AT5G59690					24	3	1		1	1	1	1	1	0	0	1	0	1	1	0	0	1	0	0	0
TraesCS1A02G262000	Histone H4 variant TH011 [Source:UniProtKB/Swiss-Prot;Acc:P62785]	Histone H4			AT1G07660, AT5G59970, AT3G46320, AT3G53730, AT3G45930, AT1G07820, AT2G28740, AT5G59690					26	3	1		1	1	1	1	1	0	1	1	1	1	0	0	1	1	0	0	1
TraesCS3D02G325500		Cytochrome P450			AT2G45510, AT2G45970, AT2G44890, AT2G27690, AT4G00360, AT4G39500, AT3G56630, AT2G21910, AT1G57750, AT1G13140, AT1G47620, AT3G48520, AT5G02900, AT2G23180, AT3G01900, AT1G34540, AT1G65340, AT5G52320, AT4G39480, AT4G32170, AT5G23190, AT3G26125, AT1G01600, AT1G66030, AT5G08250, AT4G39510, AT1G69500, AT5G63450, AT1G24540, AT1G13150, AT5G58860, AT1G63710, AT4G39490					24	3	1		1	1	1	1	1	1	1	1	0	0	0	0	0	1	0	0	1
TraesCS2B02G279700		Phytocyanin domain	TraesCS2A02G262400TraesCS2B02G279700TraesCS2D02G261600	B	AT3G01070, AT2G27035					24	3	1		1	1	0	1	1	1	1	1	0	1	0	0	1	1	0	0	0
TraesCS2A02G404800		Cyclin, C-terminal domain	TraesCS2A02G404800TraesCS2B02G422800TraesCS2D02G401700	A	AT4G35620, AT2G17620, AT1G20590, AT1G16330, AT1G76310, AT1G20610					23	3	1		1	1	0	1	1	1	0	0	1	1	0	0	0	1	0	0	1
TraesCS1D02G189800		Glutathione S-transferase, N-terminal	TraesCS1A02G186700TraesCS1B02G194700TraesCS1D02G189800	D	AT1G78360, AT1G59700, AT1G78380, AT1G78370, AT1G78320, AT1G10360, AT1G59670, AT1G17190, AT2G29440, AT1G17170, AT1G27130, AT3G43800, AT1G10370, AT2G29460, AT3G09270, AT2G29490, AT2G29420, AT2G29470, AT1G69920, AT5G62480, AT1G17180, AT2G29450, AT1G27140, AT1G53680, AT2G29480, AT1G69930, AT1G78340, AT1G74590					20	3	1		1	1	0	1	1	0	1	0	0	0	0	0	0	1	0	0	0
TraesCS7D02G369900	Peroxidase [Source:UniProtKB/TrEMBL;Acc:W5I3S0]	Plant peroxidase	TraesCS7A02G353300TraesCS7B02G274900TraesCS7D02G369900	D	AT4G08780, AT4G33420, AT3G21770, AT4G08770, AT5G64110, AT2G38390, AT1G49570, AT1G14550, AT5G66390, AT5G15180, AT5G39580, AT5G06730, AT2G38380, AT2G22420, AT4G36430, AT4G26010, AT1G05260, AT1G44970, AT5G06720, AT2G39040, AT4G16270, AT3G49120, AT5G64100, AT1G71695, AT1G05240, AT3G42570, AT2G43480, AT3G32980, AT1G14540, AT5G51890, AT4G11290, AT1G34510, AT3G03670, AT5G58390, AT5G17820, AT1G68850, AT5…					34	3	1		1	1	1	1	1	0	0	1	0	1	1	1	1	1	0	0	0
TraesCS3B02G007200		Ribosomal protein L6			AT1G33140, AT1G33120, AT4G10450					28	3	1		1	1	1	1	1	0	0	1	0	1	0	0	0	0	0	0	1
TraesCS6A02G412900	Thylakoid membrane-bound ascorbate peroxidase, Tolerance to bacterial blight, Response to NaC [Source: Projected from Oryza sativa (Os02g0553200)]	Haem peroxidase	TraesCS6A02G412900TraesCS6B02G462300TraesCS6D02G397200	A	AT4G08390, AT1G77490					28	3	1		1	1	1	1	1	0	0	0	0	0	1	0	1	1	0	0	0
TraesCS6B02G443800	Histone H2A [Source:UniProtKB/TrEMBL;Acc:A0A341X4K4]	Histone H2A			AT1G54690, AT4G27230, AT3G20670, AT1G51060, AT5G27670, AT5G59870, AT5G54640, AT1G08880, AT5G02560					29	3	1		1	1	1	1	1	0	1	1	0	1	0	0	0	1	0	1	1
TraesCS7B02G134800										29	3	1		1	1	1	1	1	1	1	1	1	1	0	0	0	1	0	0	0
TraesCS4D02G172700	Non-specific serine/threonine protein kinase [Source:UniProtKB/TrEMBL;Acc:W5EGP5]	Protein kinase domain	TraesCS4A02G134300TraesCS4B02G170700TraesCS4D02G172700	D	AT3G08730, AT3G08720					29	3	1		1	1	1	1	1	0	1	1	0	1	1	0	1	1	0	0	0
TraesCS2D02G241800	DNA methyltransferase, Maintenance of methylation, Gene silencin [Source: Projected from Oryza sativa (Os07g0182900)]	Bromo adjacent homology (BAH) domain	TraesCS2A02G235900TraesCS2B02G260800TraesCS2D02G241800	D	AT4G08990, AT4G13610, AT4G14140, AT5G49160					27	3	1		1	1	1	1	1	1	0	0	1	1	0	0	0	1	0	0	1
TraesCS2D02G220800		Oxygen-evolving enhancer protein 3	TraesCS2A02G215000TraesCS2B02G240000TraesCS2D02G220800	D	AT4G21280, AT4G05180					28	3	1		1	1	1	1	1	1	1	1	1	1	0	0	1	1	0	0	0
TraesCS3D02G538600	Pectin acetylesterase [Source:UniProtKB/TrEMBL;Acc:W5DAI2]	Pectinacetylesterase/NOTUM			AT3G05910, AT4G19410, AT1G09550, AT3G09410, AT3G09405, AT4G19420, AT3G62060, AT5G23870, AT5G45280, AT2G46930, AT1G57590, AT5G26670					27	3	1		1	1	1	1	1	1	1	1	1	1	0	0	0	1	0	0	0
TraesCS2A02G215000		Oxygen-evolving enhancer protein 3	TraesCS2A02G215000TraesCS2B02G240000TraesCS2D02G220800	A	AT4G21280, AT4G05180					27	3	1		1	1	1	1	1	1	1	1	0	1	0	0	1	1	0	0	0
TraesCS2B02G272400	Outer arm dynein light chain 1 protein [Source:Projected from Arabidopsis thaliana (AT2G34680) TAIR;Acc:AT2G34680]	Leucine-rich repeat	TraesCS2A02G252700TraesCS2B02G272400TraesCS2D02G253300	B	AT2G34680					25	3	1		1	1	1	1	1	1	1	0	0	0	0	0	1	1	0	0	0
TraesCS6A02G093300			TraesCS6A02G093300TraesCS6B02G122200TraesCS6D02G089000	A						23	3	1		1	1	1	1	1	0	1	0	0	0	0	0	0	1	0	0	0
TraesCS4A02G100200										26	3	1		1	1	1	1	1	0	0	1	1	1	0	0	1	1	0	0	1
TraesCS7D02G333900		Pyruvate/Phosphoenolpyruvate kinase-like domain superfamily			AT1G53310, AT2G42600, AT3G14940					24	3	1		1	1	1	1	1	0	1	1	0	0	0	0	0	1	0	0	1
TraesCS3A02G308600			TraesCS3A02G308600TraesCS3B02G151600TraesCS3D02G133900	A						23	3	1		1	1	1	1	1	1	0	0	0	1	0	0	0	1	0	0	0
TraesCS3B02G167600	Histone H4 [Source:UniProtKB/TrEMBL;Acc:A0A077RYQ1]	Histone H4			AT1G07660, AT5G59970, AT3G46320, AT3G53730, AT3G45930, AT1G07820, AT2G28740, AT5G59690					27	3	1		1	1	1	1	1	0	1	1	1	1	0	0	1	1	0	1	1
TraesCSU02G095800	Histone H3.2 [Source:UniProtKB/Swiss-Prot;Acc:P68428]	Histone H3/CENP-A			AT1G19890, AT4G40030, AT4G40040, AT1G75600, AT5G12910, AT5G10400, AT1G01370, AT1G09200, AT5G10980, AT5G10390, AT1G13370, AT5G65350, AT5G65360, AT3G27360					26	3	1		1	1	1	1	1	0	1	1	1	1	0	0	1	1	0	0	1
TraesCS3B02G423800	Structural maintenance of chromosomes protein [Source:UniProtKB/TrEMBL;Acc:A0A077S4M6]	RecF/RecN/SMC, N-terminal	TraesCS3A02G391800TraesCS3B02G423800TraesCS3D02G384700	B	AT3G47460, AT5G62410					25	3	1		1	1	1	1	1	1	0	0	1	1	0	0	1	1	0	0	1
TraesCS1D02G337100		Cytochrome P450	TraesCS1A02G334700TraesCS1B02G347700TraesCS1D02G337100	D	AT3G48310, AT3G48270, AT3G48300, AT3G48320, AT3G48280, AT3G48290					24	3	1		1	1	1	1	1	0	0	1	0	1	1	0	1	1	0	0	0
TraesCS5B02G272900			TraesCS5A02G273200TraesCS5B02G272900TraesCS5D02G280700	B						23	3	1		1	1	1	1	1	1	0	0	1	1	0	0	0	1	0	0	0
TraesCS7D02G097600	Histone H3.2 [Source:UniProtKB/Swiss-Prot;Acc:P68428]	Histone H3/CENP-A			AT1G19890, AT4G40030, AT4G40040, AT1G75600, AT5G12910, AT5G10400, AT1G01370, AT1G09200, AT5G10980, AT5G10390, AT1G13370, AT5G65350, AT5G65360, AT3G27360					25	3	1		1	1	1	1	1	0	1	1	1	1	1	0	0	1	0	0	1
TraesCS7A02G102900	Histone H3 [Source:UniProtKB/TrEMBL;Acc:A0A077RTJ8]	Histone H3/CENP-A			AT1G19890, AT4G40030, AT4G40040, AT1G75600, AT5G12910, AT5G10400, AT1G01370, AT1G09200, AT5G10980, AT5G10390, AT1G13370, AT5G65350, AT5G65360, AT3G27360					23	3	1		1	1	1	1	1	0	1	1	0	1	0	0	0	1	0	0	1
TraesCS2B02G030600		CDT1 Geminin-binding domain-like	TraesCS2A02G022200TraesCS2B02G030600TraesCS2D02G023000	B	AT2G31270, AT3G54710					22	3	1		1	1	1	1	1	1	0	0	1	1	0	0	0	1	0	0	0
TraesCS3A02G083500			TraesCS3A02G083500TraesCS3B02G098400TraesCS3D02G082700	A	AT3G23740, AT4G14120					22	3	1		1	1	1	1	1	1	0	0	1	1	0	0	0	1	0	0	0
TraesCS2D02G396700		SPX domain	TraesCS2A02G399200TraesCS2B02G417200TraesCS2D02G396700	D	AT4G22990, AT1G63010, AT4G11810					21	3	1		1	1	1	1	1	0	0	0	1	0	0	0	1	1	0	0	0
TraesCS5A02G178100	Phosphoenolpyruvate/phosphate translocator 1, chloroplastic [Source:Projected from Arabidopsis thaliana (AT5G33320) UniProtKB/Swiss-Prot;Acc:Q8RXN3]	Triose phosphate/phosphoenolpyruvate translocator	TraesCS5A02G178100TraesCS5B02G175700TraesCS5D02G182500	A	AT3G01550, AT1G43310, AT5G33320					19	3	1		1	1	0	1	1	0	0	0	0	1	0	0	0	1	0	0	0
TraesCS7B02G409500		Aspartic peptidase A1 family			AT1G01300					34	3	1		1	1	1	1	1	1	1	1	0	1	1	0	1	1	0	0	0
TraesCS3A02G497600		Protein of unknown function DUF597	TraesCS3A02G497600TraesCS3B02G560400TraesCS3D02G505200	A	AT2G27930, AT1G32700, AT5G46710, AT2G12646, AT4G17900, AT2G01818, AT1G43000, AT1G31040, AT3G60670, AT1G21000, AT1G76590					31	3	1		1	1	1	1	1	1	1	1	0	1	1	0	1	1	0	0	0
TraesCSU02G057000	Non-specific lipid-transfer protein [Source:UniProtKB/TrEMBL;Acc:A0A341ZAA7]	Plant lipid transfer protein/Par allergen			AT3G08770, AT2G18370, AT3G51600, AT2G15050, AT2G38530, AT2G15325, AT5G59310, AT4G33355, AT5G59320, AT2G38540, AT5G01870, AT3G51590, AT5G59330					27	3	1		1	1	1	1	1	0	1	1	1	0	1	0	0	1	0	0	0
TraesCS6B02G418700			TraesCS6A02G380100TraesCS6B02G418700TraesCS6D02G364700	B						27	3	1		1	1	1	1	1	1	1	1	0	0	0	0	1	1	0	0	1
TraesCS5D02G413000			TraesCS5A02G403000TraesCS5B02G407800TraesCS5D02G413000	D						25	3	1		1	1	1	1	1	1	1	1	0	0	0	0	0	1	0	0	0
TraesCS4B02G325800	Catalase [Source:UniProtKB/TrEMBL;Acc:A0A1D5XGM1]	Catalase haem-binding site	TraesCS5A02G498000TraesCS4B02G325800TraesCS4D02G322700	B	AT4G35090, AT1G20620, AT1G20630					22	3	1		1	1	1	1	1	0	0	1	0	0	0	0	0	1	0	0	0
TraesCS2D02G484000		Glycoside hydrolase family 16	TraesCS2A02G484100TraesCS2B02G510200TraesCS2D02G484000	D	AT2G18800, AT1G11545, AT5G57560, AT2G06850, AT4G30280, AT5G65730, AT5G13870, AT1G65310, AT3G23730, AT4G30290, AT5G57540, AT5G48070, AT4G14130, AT5G57530, AT5G57550, AT4G30270, AT4G37800, AT4G28850, AT4G03210, AT4G25820, AT4G25810					27	3	1		1	1	1	1	1	1	1	0	0	1	1	0	1	1	0	1	1
TraesCS3D02G342400	Histone H2B [Source:UniProtKB/TrEMBL;Acc:A0A1D5WNH8]	Histone H2B			AT1G07790, AT5G22880, AT5G02570, AT3G45980, AT5G59910, AT3G09480, AT3G53650, AT3G46030, AT2G28720, AT2G37470					25	3	1		1	1	1	1	1	0	1	1	1	1	0	0	1	1	0	0	0
TraesCS1D02G218000	Beta-amylase [Source:UniProtKB/TrEMBL;Acc:A0A1D5T0S0]	Glycoside hydrolase, family 14	TraesCS1A02G215500TraesCS1B02G229000TraesCS1D02G218000	D	AT3G23920, AT4G17090					24	3	1		1	1	1	1	1	1	1	1	0	0	0	0	1	1	0	0	0
TraesCS4A02G030300	Histone H3.2 [Source:UniProtKB/Swiss-Prot;Acc:P68428]	Histone H3/CENP-A			AT1G19890, AT4G40030, AT4G40040, AT1G75600, AT5G12910, AT5G10400, AT1G01370, AT1G09200, AT5G10980, AT5G10390, AT1G13370, AT5G65350, AT5G65360, AT3G27360					25	3	1		1	1	1	1	1	0	1	1	1	1	0	0	1	1	0	0	1
TraesCS4D02G274000	Histone H3 [Source:UniProtKB/TrEMBL;Acc:A0A077RTJ8]	Histone H3/CENP-A			AT1G19890, AT4G40030, AT4G40040, AT1G75600, AT5G12910, AT5G10400, AT1G01370, AT1G09200, AT5G10980, AT5G10390, AT1G13370, AT5G65350, AT5G65360, AT3G27360					25	3	1		1	1	1	1	1	0	1	1	1	1	0	0	1	1	0	0	1
TraesCS7A02G350800		Polyketide cyclase/dehydrase	TraesCS7A02G350800TraesCS7B02G232100TraesCS7D02G328000	A	AT4G01026, AT1G73000, AT1G01360, AT5G45870, AT5G46790, AT2G40330, AT4G17870, AT4G18620, AT4G27920, AT2G38310, AT2G26040, AT5G53160, AT5G45860, AT5G05440					25	3	1		1	1	1	1	1	1	1	1	1	1	0	0	1	1	0	0	0
TraesCS3B02G515100		Aspartic peptidase A1 family	TraesCS3A02G471900TraesCS3B02G515100TraesCS3D02G467600	B	AT5G19100, AT1G03220, AT5G19120, AT1G03230, AT5G48430, AT5G19110					24	3	1		1	1	1	1	1	1	0	0	1	1	0	0	1	1	0	0	1
TraesCS5A02G166800		WD40 repeat	TraesCS5A02G166800TraesCS5B02G163900TraesCS5D02G171100	A	AT3G42660					23	3	1		1	1	1	1	1	1	1	0	0	1	0	0	0	1	0	0	1
TraesCS7B02G192500	Chlorophyll a-b binding protein, chloroplastic [Source:UniProtKB/TrEMBL;Acc:A0A341YEW4]	Chlorophyll A-B binding protein, plant	TraesCS7A02G227100TraesCS7B02G192500TraesCS7D02G227300	B	AT3G54890					23	3	1		1	1	1	1	1	0	1	1	0	1	0	0	1	1	0	0	0
TraesCS4D02G361700		Major pollen allergen Lol pI			AT5G05290, AT2G37640, AT5G39260, AT3G55500, AT5G39270, AT2G40610, AT2G20750, AT1G20190, AT1G26770, AT2G45110, AT1G69530, AT1G12560, AT5G02260, AT4G28250, AT1G62980, AT4G38210, AT4G01630, AT5G56320, AT2G28950, AT2G03090, AT3G60570, AT5G39300, AT3G29030, AT5G39290, AT1G65681, AT2G39700, AT1G65680, AT3G15370, AT3G03220, AT5G39310, AT5G39280					22	3	1		1	1	1	1	1	1	1	1	0	0	0	0	0	1	0	0	0
TraesCS6B02G082400	Histone H2A [Source:UniProtKB/TrEMBL;Acc:A0A1D6B0L4]	Histone H2A			AT1G54690, AT4G27230, AT3G20670, AT1G51060, AT5G27670, AT5G59870, AT5G54640, AT1G08880, AT5G02560					24	3	1		1	1	1	1	1	0	1	1	1	1	0	0	0	1	0	1	1
TraesCS2A02G204900		Major facilitator, sugar transporter-like	TraesCS2A02G204900TraesCS2B02G232400TraesCS2D02G211100	A	AT1G79360, AT1G79410, AT1G16390, AT1G16370					23	3	1		1	1	1	1	1	1	0	0	1	1	0	0	1	1	0	0	1
TraesCS2B02G141900		Na+/H+ exchanger	TraesCS2A02G121000TraesCS2B02G141900TraesCS2D02G123000	B	AT3G05030, AT5G27150, AT5G55470, AT3G06370					21	3	1		1	1	1	1	1	0	0	1	0	1	0	0	1	1	0	0	0
TraesCS1D02G331700	Protein BREAST CANCER SUSCEPTIBILITY 1 homolog [Source:Projected from Arabidopsis thaliana (AT4G21070) UniProtKB/Swiss-Prot;Acc:Q8RXD4]	BRCT domain	TraesCS1A02G329600TraesCS1B02G343100TraesCS1D02G331700	D	AT1G04020, AT4G21070					20	3	1		1	1	1	1	1	0	0	0	0	1	0	0	0	1	0	0	1
TraesCS4B02G280900	Beta-galactosidase [Source:UniProtKB/TrEMBL;Acc:W5E811]	D-galactoside/L-rhamnose binding SUEL lectin domain	TraesCS4A02G022500TraesCS4B02G280900TraesCS4D02G279400	B	AT1G31740, AT2G32810, AT2G28470, AT3G13750, AT3G52840, AT5G20710, AT4G36360, AT5G56870, AT5G63810, AT4G26140, AT1G45130					20	3	1		1	1	1	1	1	0	0	0	0	1	0	0	1	0	0	0	1
TraesCS2D02G437700		Nucleolar pre-ribosomal-associated protein 1, N-terminal			AT4G27010, AT1G72270					19	3	1		1	1	1	1	1	1	0	0	0	0	0	0	0	1	0	0	0
TraesCS3A02G214700	Kinesin-like protein KIN-8A [Source:Projected from Arabidopsis thaliana (AT1G18550) UniProtKB/Swiss-Prot;Acc:F4ICA0]	Kinesin motor domain	TraesCS3A02G214700TraesCS3B02G246600TraesCS3D02G218300	A	AT1G18550					21	3	1		1	1	0	1	1	0	1	1	1	0	0	0	0	1	0	0	1
TraesCS2B02G415700										21	3	1		1	1	0	1	1	0	1	1	1	1	0	0	0	1	0	0	0
TraesCS1B02G301100	Histone H4 [Source:UniProtKB/TrEMBL;Acc:A0A077RYQ1]	Histone H4			AT1G07660, AT5G59970, AT3G46320, AT3G53730, AT3G45930, AT1G07820, AT2G28740, AT5G59690					21	3	1		1	1	0	1	1	0	1	1	0	1	0	0	0	1	0	0	1
TraesCS2B02G422800		Cyclin, C-terminal domain	TraesCS2A02G404800TraesCS2B02G422800TraesCS2D02G401700	B	AT4G35620, AT2G17620, AT1G20590, AT1G16330, AT1G76310, AT1G20610					20	3	1		1	1	0	1	1	1	0	0	1	1	0	0	0	1	0	0	0
TraesCS4B02G141400		Transcription factor GRAS	TraesCS4A02G176300TraesCS4B02G141400TraesCS4D02G136400	B	AT1G07530, AT2G37650, AT3G46600, AT1G07520, AT5G59450, AT2G29060, AT2G29065	GRAS	AT2G37650.1	1e-138	GRAS family protein	20	3	1		1	1	0	1	1	1	1	1	0	0	0	0	0	1	0	0	0
TraesCS5D02G115000	Transcription factor LIM [Source:UniProtKB/TrEMBL;Acc:V9HVX4]	Zinc finger, LIM-type	TraesCS5A02G103100TraesCS5B02G107400TraesCS5D02G115000	D	AT3G55770, AT1G10200, AT1G01780, AT2G45800, AT2G39900, AT3G61230					19	3	1		1	1	0	1	1	0	1	0	0	0	1	0	0	1	0	0	0
TraesCS7B02G278200	Thiamine thiazole synthase, chloroplastic [Source:UniProtKB/TrEMBL;Acc:A0A341YG38]	Thiazole biosynthetic enzyme Thi4 family	TraesCS7A02G376800TraesCS7B02G278200TraesCS7D02G373100	B	AT5G54770					24	3	1		1	1	1	1	1	1	1	1	0	0	0	0	0	0	0	0	1
TraesCS2B02G501000		Plant lipid transfer protein/Par allergen			AT3G08770, AT2G18370, AT3G51600, AT2G15050, AT2G38530, AT2G15325, AT5G59310, AT4G33355, AT5G59320, AT2G38540, AT5G01870, AT3G51590, AT5G59330					27	3	1		1	1	1	1	1	1	1	1	1	1	0	0	1	1	0	0	1
TraesCS6B02G384500	Probable alpha,alpha-trehalose-phosphate synthase [UDP-forming] 11 [Source:Projected from Arabidopsis thaliana (AT2G18700) UniProtKB/Swiss-Prot;Acc:Q9ZV48]	Glycosyl transferase, family 20	TraesCS6A02G351300TraesCS6B02G384500TraesCS6D02G334000	B	AT2G18700, AT1G23870, AT1G70290, AT4G17770, AT1G06410, AT1G68020, AT1G60140					22	3	1		1	1	1	1	1	1	0	0	0	0	0	0	1	1	0	0	0
TraesCS7D02G536000		Cyclin, C-terminal domain	TraesCS7A02G549500TraesCS7B02G472800TraesCS7D02G536000	D	AT4G35620, AT2G17620, AT1G20590, AT1G16330, AT1G76310, AT1G20610					23	3	1		1	1	1	1	1	0	1	1	1	1	0	0	0	1	0	0	0
TraesCS1B02G448300		Sugar/inositol transporter			AT3G05155, AT1G08920, AT1G08900, AT1G08890, AT2G48020, AT1G08930, AT5G27360, AT1G19450, AT4G04760, AT1G54730, AT1G75220, AT5G18840, AT3G05150, AT4G04750, AT3G20460, AT5G27350, AT3G05160, AT3G05165, AT3G05400					21	3	1		1	1	1	1	1	0	0	1	0	1	1	0	0	0	0	0	1
TraesCS1B02G376600	Histone H4 variant TH011 [Source:UniProtKB/Swiss-Prot;Acc:P62785]	Histone H4			AT1G07660, AT5G59970, AT3G46320, AT3G53730, AT3G45930, AT1G07820, AT2G28740, AT5G59690					24	3	1		1	1	1	1	1	0	1	1	1	1	1	0	1	1	0	0	1
TraesCS6B02G341400	Condensin complex subunit 2 [Source:UniProtKB/TrEMBL;Acc:A0A1D6ATH2]	Condensin complex subunit 2/barren			AT2G32590					20	3	1		1	1	1	1	1	1	0	0	1	1	0	0	0	1	0	0	0
TraesCS7A02G368000		Protein kinase domain	TraesCS7A02G368000TraesCS7B02G260600TraesCS7D02G354900	A	AT3G03770, AT1G14390, AT2G02780					18	3	1		1	1	1	1	1	0	1	0	0	0	0	0	0	1	0	0	0
TraesCS1D02G101900		Glycoside hydrolase, family 5	TraesCS1A02G093300TraesCS1B02G121600TraesCS1D02G101900	D						21	3	1		1	1	0	1	1	1	1	1	1	0	0	0	1	1	0	0	0
TraesCS3B02G514800	Xylanase inhibitor TAXI-I [Source:UniProtKB/TrEMBL;Acc:Q8H0K8]	Aspartic peptidase A1 family			AT5G19100, AT1G03220, AT5G19120, AT1G03230, AT5G48430, AT5G19110					34	3	1		1	1	1	1	1	1	1	1	0	1	1	1	1	1	0	0	0
TraesCS2D02G311400		Alpha crystallin/Hsp20 domain			AT2G19310, AT5G59720, AT4G21870, AT3G46230, AT1G53540, AT5G12030, AT4G10250, AT1G07400, AT1G59860, AT5G37670, AT5G12020, AT2G29500					30	3	1		1	1	1	1	1	0	1	1	1	1	1	1	1	1	0	0	0
TraesCS1D02G396100		Pyruvate kinase, barrel			AT3G52990, AT2G36580					22	3	1		1	1	1	1	1	0	0	1	0	1	0	0	0	1	0	0	0
TraesCSU02G108205		Bifunctional inhibitor/plant lipid transfer protein/seed storage helical domain								24	3	1		1	1	1	1	1	1	1	1	1	1	0	0	1	0	0	0	0
TraesCS6A02G171800		ABC transporter-like	TraesCS6A02G171800TraesCS6B02G199700TraesCS6D02G161200	A	AT4G01830, AT3G62150, AT1G02530, AT1G02520, AT4G18050, AT3G28360, AT3G28860, AT3G28390, AT1G10680, AT2G47000, AT5G46540, AT2G36910, AT4G01820, AT1G27940, AT3G28345, AT1G28010, AT3G28415, AT3G28380, AT4G25960					21	3	1		1	1	1	1	1	1	0	0	1	0	0	0	0	1	0	0	0
TraesCS1D02G429200		Peptidase S10, serine carboxypeptidase	TraesCS1A02G421200TraesCS1B02G452400TraesCS1D02G429200	D	AT1G15000					22	3	1		1	1	1	1	1	1	1	1	1	0	0	0	0	1	0	0	1
TraesCS1A02G324000		Tetratricopeptide-like helical domain superfamily	TraesCS1A02G324000TraesCS1B02G337400TraesCS1D02G325300	A	AT3G51280, AT1G04770, AT4G20900, AT5G48850					21	3	1		1	1	1	1	1	0	0	1	0	1	1	0	1	1	0	0	0
TraesCS2A02G134500		Phospholipid/glycerol acyltransferase	TraesCS2A02G134500TraesCS2B02G158000TraesCS2D02G136700	A	AT1G02390, AT4G01950					20	3	1		1	1	1	1	1	0	0	1	0	1	1	0	1	1	0	0	0
TraesCS4B02G123300		Protein of unknown function DUF936, plant	TraesCS4A02G192100TraesCS4B02G123300TraesCS4D02G121400	B	AT4G13370					20	3	1		1	1	0	1	1	0	1	1	1	1	0	0	0	1	0	0	1
TraesCS4A02G100300	Histone H2A [Source:UniProtKB/TrEMBL;Acc:A0A1D5XC95]	Histone H2A			AT1G54690, AT4G27230, AT3G20670, AT1G51060, AT5G27670, AT5G59870, AT5G54640, AT1G08880, AT5G02560					18	3	1		1	1	0	1	1	0	0	1	0	1	1	0	0	1	0	0	0
TraesCS1D02G416900	timeless family protein [Source:Projected from Arabidopsis thaliana (AT5G52910) TAIR;Acc:AT5G52910]	Timeless, N-terminal	TraesCS1A02G409600TraesCS1B02G439600TraesCS1D02G416900	D	AT5G52910					17	3	1		1	1	0	1	1	1	0	0	1	0	0	0	0	1	0	0	0
TraesCS2A02G370300		SANT/Myb domain			AT5G57620, AT5G11050, AT5G65230, AT4G26930, AT5G52260, AT4G37780, AT5G61420, AT5G07690, AT5G56110, AT3G48920, AT4G05100, AT3G13890, AT5G40360, AT5G60890, AT1G34670, AT5G55020, AT1G18570, AT2G47460, AT3G61250, AT1G16490, AT3G27920, AT5G14340, AT4G09460, AT5G14750, AT2G32460, AT3G01140, AT1G09540, AT1G57560, AT3G13540, AT1G66390, AT3G28470, AT1G35515, AT3G08500, AT3G47600, AT4G28110, AT3G12820, AT1…	MYB	AT5G52260.1	5e-63	myb domain protein 19	17	3	1		1	1	0	1	1	0	0	1	0	1	0	0	0	0	0	0	1
TraesCS3B02G307900		Glycoside hydrolase, family 5	TraesCS3A02G274200TraesCS3B02G307900TraesCS3D02G273400	B	AT4G28320, AT3G30540, AT2G20680, AT3G10890, AT3G10900, AT1G02310, AT5G66460, AT5G01930					32	3	1		1	1	1	1	1	1	1	1	0	1	1	0	1	1	0	0	0
TraesCS4D02G321200		Knottin, scorpion toxin-like	TraesCS5A02G496600TraesCS4B02G324100TraesCS4D02G321200	D	AT5G63660, AT2G02100, AT2G02130, AT2G02140, AT2G02120, AT1G61070, AT2G31953, AT2G31957, AT2G02147					32	3	1		1	1	1	1	1	0	1	1	1	1	1	1	1	1	0	0	0
TraesCS5B02G146500	Non-specific serine/threonine protein kinase [Source:UniProtKB/TrEMBL;Acc:W5F7R8]	Protein kinase domain	TraesCS5A02G148000TraesCS5B02G146500TraesCS5D02G144800	B	AT4G30960, AT1G49180, AT2G30360, AT5G25110, AT5G07070, AT2G25090, AT2G38490, AT1G30270, AT3G61960, AT5G57630, AT3G53930, AT4G14580, AT5G21222, AT5G45810, AT5G01810, AT5G45820, AT4G18700, AT5G58380, AT5G21326, AT5G10930, AT2G34180, AT2G37840, AT1G29230, AT1G48260, AT4G24400, AT5G01820, AT5G35410, AT5G57565, AT3G17510, AT3G23000, AT2G26980, AT1G01140					20	3	1		1	1	1	1	1	1	1	1	0	0	0	0	0	0	0	0	1
TraesCS3D02G061900		Cytochrome P450			AT5G24950, AT3G48310, AT5G24960, AT1G11610, AT3G48270, AT2G30770, AT3G48300, AT2G30750, AT4G13290, AT3G48320, AT3G48280, AT5G42590, AT4G13310					20	3	1		1	1	1	1	1	0	0	1	0	1	0	0	1	1	0	0	0
TraesCS3A02G357500	Histone H2B.5 [Source:UniProtKB/Swiss-Prot;Acc:Q43216]	Histone H2B			AT1G07790, AT5G22880, AT5G02570, AT3G45980, AT5G59910, AT3G09480, AT3G53650, AT3G46030, AT2G28720, AT2G37470					22	3	1		1	1	1	1	1	0	1	1	1	1	1	0	1	1	0	0	0
TraesCS3D02G046700		Alpha crystallin/Hsp20 domain			AT2G19310, AT5G59720, AT4G21870, AT3G46230, AT1G53540, AT5G12030, AT4G10250, AT1G07400, AT1G59860, AT5G37670, AT5G12020, AT2G29500					21	3	1		1	1	1	1	1	1	1	1	0	0	0	0	0	1	0	1	1
TraesCS3B02G062600	Non-specific lipid-transfer protein [Source:UniProtKB/TrEMBL;Acc:A0A341S7R5]	Plant lipid transfer protein/Par allergen			AT3G08770, AT2G18370, AT3G51600, AT2G15050, AT2G38530, AT2G15325, AT5G59310, AT4G33355, AT5G59320, AT2G38540, AT5G01870, AT3G51590, AT5G59330					19	3	1		1	1	1	1	1	1	1	1	0	0	0	0	1	0	0	0	0
TraesCS1A02G007700		Gliadin/LMW glutenin								21	3	1		1	1	0	1	1	1	1	1	1	1	1	0	1	0	0	0	1
TraesCS3D02G183500		Protein Casparian strip integrity factor 1/2	TraesCS3A02G177300TraesCS3B02G207700TraesCS3D02G183500	D	AT2G16385					20	3	1		1	1	0	1	1	0	1	1	1	1	1	0	1	0	0	0	1
TraesCS3A02G368800		Hs1pro-1, C-terminal			AT3G55840, AT2G40000					20	3	1		1	1	0	1	1	1	1	1	0	1	1	0	1	1	0	0	0
TraesCS3B02G406100	Ferredoxin [Source:UniProtKB/TrEMBL;Acc:A0A077S241]	2Fe-2S ferredoxin-type iron-sulfur binding domain	TraesCS3A02G373900TraesCS3B02G406100TraesCS3D02G366600	B	AT1G60950, AT1G10960, AT5G10000, AT2G27510					18	3	1		1	1	0	1	1	0	1	1	1	1	0	0	0	1	0	0	0
TraesCS1D02G314600	Structural maintenance of chromosomes protein [Source:UniProtKB/TrEMBL;Acc:A0A341PXY2]	RecF/RecN/SMC, N-terminal	TraesCS1A02G314100TraesCS1B02G326400TraesCS1D02G314600	D	AT5G48600					17	3	1		1	1	0	1	1	1	0	1	1	0	0	0	0	1	0	0	0
TraesCS1A02G231200	Ethylene-responsive transcription factor RAP2-3 [Source:Projected from Arabidopsis thaliana (AT3G16770) UniProtKB/Swiss-Prot;Acc:P42736]	AP2/ERF domain	TraesCS1A02G231200TraesCS1B02G243200TraesCS1D02G230900	A	AT4G23750, AT3G15210, AT4G39780, AT5G43410, AT1G44830, AT2G36450, AT5G61890, AT2G31230, AT5G50080, AT4G34410, AT5G47220, AT2G44940, AT1G22810, AT4G16750, AT2G22200, AT1G71520, AT1G12980, AT1G33760, AT1G06160, AT3G57600, AT2G25820, AT5G18560, AT3G16770, AT4G31060, AT5G25190, AT1G22985, AT3G23230, AT1G24590, AT1G46768, AT5G53290, AT1G36060, AT2G35700, AT1G19210, AT3G14230, AT5G51190, AT1G01250, AT1…	ERF	AT3G16770.1	3e-36	ethylene-responsive element binding protein	15	3	1		1	1	0	1	1	1	0	0	0	0	0	0	0	1	0	0	0
TraesCS1B02G448900		Oxygen oxidoreductase covalent FAD-binding site	TraesCS1A02G418900TraesCS1B02G448900TraesCS1D02G426600	B	AT5G44440, AT4G20820, AT1G26380, AT1G01980, AT5G44390, AT4G20830, AT1G30740, AT1G30720, AT4G20860, AT4G20800, AT1G34575, AT1G30760, AT1G11770, AT1G30730, AT5G44380, AT1G30710, AT1G26420, AT5G44410, AT5G44400, AT1G26410, AT5G44360, AT1G26390, AT4G20840, AT2G34810, AT1G30700, AT2G34790, AT1G26400					20	3	1		1	1	1	1	1	1	1	1	1	1	0	0	1	1	0	0	0
TraesCS3B02G359400		Peptidase S10, serine carboxypeptidase	TraesCS3A02G329200TraesCS3B02G359400TraesCS3D02G322700	B	AT5G23210, AT3G07990, AT4G30810, AT3G63470, AT4G12910, AT3G52020, AT5G09640, AT2G05850, AT2G35770, AT3G02110, AT5G08260, AT2G24010, AT1G11080, AT2G22990, AT4G30610, AT1G73270, AT3G56540, AT1G43780, AT2G22980, AT3G10450, AT5G42240, AT3G52000, AT5G36180, AT2G23010, AT1G73300, AT2G22970, AT3G12203, AT2G23000, AT5G42230, AT2G22960, AT1G73290, AT3G25420, AT1G73310, AT2G12480, AT2G24000, AT1G73280, AT3…					19	3	1		1	1	1	1	1	1	1	1	0	1	1	0	1	0	0	0	0
TraesCS5A02G500800			TraesCS5A02G500800TraesCS4B02G329300TraesCS4D02G326100	A	AT5G42290					17	3	1		1	1	1	1	1	1	0	0	1	0	0	0	1	1	0	0	0
TraesCS2A02G161600		Plant lipid transfer protein/Par allergen	TraesCS2A02G161600TraesCS2B02G187600TraesCS2D02G168700	A	AT5G64080					18	3	1		1	1	0	1	1	0	1	1	0	1	1	0	1	1	0	0	0
TraesCS1D02G262900		GDSL lipase/esterase	TraesCS1A02G262900TraesCS1B02G273500TraesCS1D02G262900	D	AT1G33811, AT2G19010, AT1G71691, AT5G08460, AT1G71250, AT5G15720, AT2G19050, AT1G75930, AT1G29670, AT4G30140, AT4G18970, AT5G45670, AT2G19060, AT1G29660					17	3	1		1	1	0	1	1	1	1	0	0	1	1	0	1	0	0	0	0
TraesCS3A02G452900		Glutathione S-transferase, N-terminal	TraesCS3A02G452900TraesCS3B02G490600TraesCS3D02G445400	A	AT1G02930, AT2G30870, AT1G49860, AT4G02520, AT5G17220, AT1G02920, AT2G47730, AT1G02950, AT3G03190, AT2G02930, AT3G62760, AT2G30860, AT1G02940					17	3	1		1	1	0	1	1	1	1	1	0	1	0	0	0	1	0	0	0
TraesCS4D02G088900		NB-ARC	TraesCS4A02G224100TraesCS4B02G091900TraesCS4D02G088900	D	AT3G07040					16	3	1		1	1	0	1	1	0	0	1	0	1	1	0	1	0	0	0	0
TraesCS2D02G451900		Uncharacterised domain XH	TraesCS2A02G452100TraesCS2B02G473600TraesCS2D02G451900	D	AT3G29375, AT1G13790					15	3	1		1	1	0	1	1	0	0	0	0	1	1	0	0	0	0	0	1
TraesCS2B02G329900		Alpha crystallin/Hsp20 domain			AT2G19310, AT5G59720, AT4G21870, AT3G46230, AT1G53540, AT5G12030, AT4G10250, AT1G07400, AT1G59860, AT5G37670, AT5G12020, AT2G29500					27	3	1		1	1	1	1	1	0	1	1	1	1	1	1	1	1	0	0	1
TraesCS5D02G094300			TraesCS5A02G077500TraesCS5B02G088100TraesCS5D02G094300	D						26	3	1		1	1	1	1	1	0	1	1	1	1	1	1	1	1	0	1	1
TraesCS1A02G398200		Thionin	TraesCS1A02G398200TraesCS1B02G426100TraesCS1D02G405700	A	AT5G36910, AT2G15010, AT1G72260, AT1G66100					22	3	1		1	1	1	1	1	1	1	1	1	1	1	1	1	1	0	0	0
TraesCSU02G057100	Non-specific lipid-transfer protein [Source:UniProtKB/TrEMBL;Acc:A0A341ZAA7]	Plant lipid transfer protein/Par allergen			AT3G08770, AT2G18370, AT3G51600, AT2G15050, AT2G38530, AT2G15325, AT5G59310, AT4G33355, AT5G59320, AT2G38540, AT5G01870, AT3G51590, AT5G59330					20	3	1		1	1	1	1	1	1	1	1	1	0	1	0	1	1	0	0	0
TraesCS6D02G208500		Fatty acid hydroxylase	TraesCS6A02G226500TraesCS6B02G255100TraesCS6D02G208500	D	AT2G37700, AT1G02190, AT1G02205					17	3	1		1	1	0	1	1	1	1	0	0	1	1	0	1	1	0	0	0
TraesCS6D02G053800		MOB kinase activator family			AT4G19045, AT5G45550, AT5G20430, AT5G20440					17	3	1		1	1	0	1	1	1	1	1	1	1	0	0	0	1	0	0	0
TraesCS5B02G356200	Histone H4 variant TH011 [Source:UniProtKB/Swiss-Prot;Acc:P62785]	Histone H4			AT1G07660, AT5G59970, AT3G46320, AT3G53730, AT3G45930, AT1G07820, AT2G28740, AT5G59690					16	3	1		1	1	0	1	1	1	1	1	0	0	0	0	0	1	0	0	1
TraesCS1B02G226000		Major pollen allergen Lol pI	TraesCS1A02G212400TraesCS1B02G226000TraesCS1D02G215400	B	AT5G05290, AT2G37640, AT5G39260, AT3G55500, AT5G39270, AT2G40610, AT2G20750, AT1G20190, AT1G26770, AT2G45110, AT1G69530, AT1G12560, AT5G02260, AT4G28250, AT1G62980, AT4G38210, AT4G01630, AT5G56320, AT2G28950, AT2G03090, AT3G60570, AT5G39300, AT3G29030, AT5G39290, AT1G65681, AT2G39700, AT1G65680, AT3G15370, AT3G03220, AT5G39310, AT5G39280					25	3	1		1	1	1	1	1	1	1	1	0	0	1	0	1	0	0	0	0
TraesCS1D02G224300		Protein kinase domain	TraesCS1A02G222700TraesCS1B02G236000TraesCS1D02G224300	D	AT5G58540, AT5G07150, AT2G40270, AT4G18640, AT5G45840, AT3G56050					24	3	1		1	1	1	1	1	1	1	0	0	0	1	0	1	1	0	0	0
TraesCS5D02G397300		B3 DNA binding domain			AT1G49480, AT5G66980, AT3G53310, AT3G18990	B3	AT3G53310.1	4e-14	B3 family protein	21	3	1		1	1	1	1	1	1	1	1	0	0	0	0	0	1	0	0	1
TraesCS1A02G411600	CTP synthase [Source:UniProtKB/TrEMBL;Acc:A0A341NT55]	CTP synthase	TraesCS1A02G411600TraesCS1B02G441900TraesCS1D02G419400	A	AT4G20320, AT1G30820, AT4G02120, AT2G34890, AT3G12670					19	3	1		1	1	1	1	1	1	1	1	0	0	0	0	1	1	0	0	0
TraesCS7A02G549100		Glycoside hydrolase, family 13, N-terminal	TraesCS7A02G549100TraesCS7B02G472500TraesCS7D02G535400	A	AT5G03650, AT2G36390, AT3G20440					21	3	1		1	1	1	1	1	1	1	1	1	1	1	1	1	0	0	0	1
TraesCS1A02G033288										19	3	1		1	1	1	1	1	1	1	1	0	1	1	0	1	1	0	0	0
TraesCS7D02G133500	Raffinose synthase family protein [Source:Projected from Arabidopsis thaliana (AT5G20250) UniProtKB/TrEMBL;Acc:F4K470]	Glycosyl hydrolases 36	TraesCS7A02G134100TraesCS7B02G035200TraesCS7D02G133500	D	AT1G55740, AT5G20250, AT3G57520					19	3	1		1	1	1	1	1	1	1	1	0	1	1	0	1	1	0	0	0
TraesCS3B02G471700			TraesCS3A02G437700TraesCS3B02G471700TraesCS3D02G430000	B	AT5G64240, AT1G02170, AT4G25110					16	3	1		1	1	1	1	1	0	0	1	0	1	1	0	0	0	0	0	1
TraesCS3B02G420700		Amino acid transporter, transmembrane domain	TraesCS3A02G388000TraesCS3B02G420700TraesCS3D02G381500	B	AT1G77380, AT1G58360, AT5G63850, AT1G10010, AT1G44100, AT5G49630, AT5G09220, AT5G23810					16	3	1		1	1	1	1	1	0	0	1	0	1	1	0	1	0	0	0	1
TraesCS4A02G022500	Beta-galactosidase [Source:UniProtKB/TrEMBL;Acc:A0A1D5XEC8]	Glycoside hydrolase, family 35	TraesCS4A02G022500TraesCS4B02G280900TraesCS4D02G279400	A	AT1G31740, AT2G32810, AT2G28470, AT3G13750, AT3G52840, AT5G20710, AT4G36360, AT5G56870, AT5G63810, AT4G26140, AT1G45130					16	3	1		1	1	1	1	1	1	0	0	0	1	1	0	1	1	0	0	0
TraesCS7D02G388900	Potassium transporter [Source:UniProtKB/TrEMBL;Acc:A0A1D6CSV8]	Potassium transporter	TraesCS7A02G393600TraesCS7B02G295600TraesCS7D02G388900	D	AT4G23640, AT1G60160, AT2G40540, AT1G31120, AT3G02050, AT2G30070, AT4G13420, AT4G33530, AT5G09400, AT5G14880, AT1G70300, AT4G19960, AT2G35060					16	3	1		1	1	0	1	1	0	1	1	1	1	0	0	1	1	0	0	0
TraesCS4D02G275800		Protein of unknown function DUF3339	TraesCS4A02G028600TraesCS4B02G277200TraesCS4D02G275800	D	AT5G40960, AT3G27030, AT3G48660, AT3G27027, AT5G40980, AT5G08391, AT3G01950, AT5G63500, AT5G50660, AT5G14110, AT5G50560, AT3G01940					15	3	1		1	1	0	1	1	0	1	1	1	1	0	0	1	0	0	0	0
TraesCS6D02G260200		Fatty acid desaturase domain	TraesCS6A02G280000TraesCS6B02G309400TraesCS6D02G260200	D	AT3G12120					25	3	1		1	1	1	1	1	1	0	0	0	0	0	0	1	1	0	0	0
TraesCS2A02G544500		Amine oxidase	TraesCS2A02G544500TraesCS2B02G574800TraesCS2D02G545500	A	AT3G23530, AT3G23470, AT3G23510, AT3G23460, AT3G23480					23	3	1		1	1	1	1	1	0	0	1	0	1	1	0	1	1	0	0	0
TraesCS6A02G260500		Cereal seed allergen/trypsin and alpha-amylase inhibitor, conserved site	TraesCS6A02G260500TraesCS6B02G287800TraesCS6D02G241300	A						23	3	1		1	1	1	1	1	1	1	1	1	1	1	1	1	1	0	0	0
TraesCSU02G272393										20	3	1		1	1	1	1	1	1	1	1	0	1	1	0	1	1	0	0	0
TraesCS7B02G159400		Bifunctional inhibitor/plant lipid transfer protein/seed storage helical domain	TraesCS7A02G261900TraesCS7B02G159400TraesCS7D02G262500	B	AT1G27950					15	3	1		1	1	1	1	1	0	0	1	0	1	1	0	0	0	0	0	1
TraesCS1D02G229400	DNA primase [Source:UniProtKB/TrEMBL;Acc:A0A1D5SU12]	DNA primase, small subunit	TraesCS1A02G227700TraesCS1B02G242000TraesCS1D02G229400	D	AT5G41880					13	3	1		1	1	0	1	1	1	0	0	1	1	0	0	0	1	0	0	0
TraesCS5A02G203400		Ccc1 family	TraesCS5A02G203400TraesCS5B02G202100TraesCS5D02G209900	A	AT2G01770					24	3	1		1	1	1	1	1	1	1	1	1	1	1	0	1	1	0	0	0
TraesCS2B02G558700		Plant antimicrobial peptide								21	3	1		1	1	1	1	1	1	1	1	1	1	1	0	0	0	0	0	1
TraesCS1A02G173900		Diacylglycerol acyltransferase			AT3G51520					13	3	1		1	1	1	1	1	0	1	1	0	0	0	0	1	1	0	0	0
TraesCS5A02G077400		Osmotin/thaumatin-like superfamily	TraesCS5A02G077400TraesCS5B02G088200TraesCS5D02G094400	A						17	3	1		1	1	1	1	1	1	1	0	1	1	1	0	1	0	0	0	0
TraesCS7A02G339900		Cytochrome P450	TraesCS7A02G339900TraesCS7B02G251600TraesCS7D02G347600	A	AT5G06900					14	3	1		1	1	1	1	1	0	1	1	0	1	1	0	1	0	0	0	0
TraesCS2A02G351700		Domain of unknown function DUF642	TraesCS2A02G351700TraesCS2B02G369900TraesCS2D02G349900	A	AT1G80240, AT4G32460, AT3G08030, AT2G41810, AT5G25460, AT2G41800, AT5G11420					13	3	1		1	1	1	1	1	0	0	1	0	1	1	0	1	0	0	0	1
TraesCS3D02G284100		Protodermal factor 1			AT2G42840					20	3	1		1	1	1	0	1	1	1	0	0	1	1	0	1	1	0	0	1
TraesCS4D02G282400										44	3	1		1	1	1	1	1	1	1	1	1	1	1	1	1	1	0	1	1
TraesCS5B02G566400		AWPM-19-like			AT1G04560					44	3	1		1	1	1	1	1	0	1	1	1	1	1	1	1	1	1	1	1
TraesCS4D02G206500		Glyoxalase/fosfomycin resistance/dioxygenase domain	TraesCS4A02G098700TraesCS4B02G205600TraesCS4D02G206500	D	AT1G07645					43	3	1		1	1	1	1	1	1	1	1	1	1	1	1	1	1	0	1	0
TraesCS5D02G026500		Late embryogenesis abundant protein, SMP subgroup domain	TraesCS5A02G021400TraesCS5B02G018300TraesCS5D02G026500	D	AT1G03120, AT3G22490, AT5G27980, AT5G53260, AT5G53270, AT3G22500					43	3	1		1	1	1	1	1	1	1	1	1	1	1	0	1	1	0	1	1
TraesCS4A02G020000										43	3	1		1	1	1	1	1	0	1	1	1	1	1	1	1	1	0	1	1
TraesCS6B02G210000		Mitochondrial carrier protein	TraesCS6A02G175100TraesCS6B02G210000TraesCS6D02G168200	B	AT4G32400					43	3	1		1	1	1	1	1	1	1	1	0	1	1	1	1	1	0	1	1
TraesCS5D02G379300	Dehydrin [Source:UniProtKB/TrEMBL;Acc:A0A0H4MAT1]	Dehydrin	TraesCS5A02G369900TraesCS5B02G372200TraesCS5D02G379300	D						43	3	1		1	1	1	1	1	0	1	1	0	1	1	1	1	1	1	1	1
TraesCS1A02G094700		Fungal lipase-like domain			AT1G45201, AT5G67050, AT3G14360, AT5G42930, AT1G56630					43	3	1		1	1	1	1	1	1	1	1	1	1	1	0	1	1	0	1	1
TraesCS2D02G136500		Glycoside hydrolase family 1	TraesCS2A02G134300TraesCS2B02G157800TraesCS2D02G136500	D	AT1G45191, AT2G32860, AT4G27830, AT1G02850, AT3G03640, AT1G60270, AT3G60120, AT5G48375, AT3G60140, AT3G18070, AT4G21760, AT5G24540, AT5G44640, AT1G47600, AT4G27820, AT1G61810, AT1G26560, AT5G16580, AT5G26000, AT3G09260, AT1G66270, AT2G44450, AT1G60090, AT1G66280, AT5G36890, AT5G25980, AT3G62750, AT2G44460, AT5G54570, AT1G75940, AT5G28510, AT3G21370, AT1G61820, AT2G25630, AT1G52400, AT1G51470, AT5…					43	3	1		1	1	1	1	1	1	0	1	1	1	1	1	1	1	0	1	1
TraesCS7A02G548000		Glycoside hydrolase, family 19, catalytic			AT4G01700, AT1G02360, AT3G12500					42	3	1		1	1	1	1	1	1	1	1	1	1	1	1	1	1	0	0	0
TraesCSU02G122200		Dehydrin								42	3	1		1	1	1	1	1	0	1	1	1	1	1	0	1	1	0	1	1
TraesCS4D02G169800	Sucrose synthase [Source:UniProtKB/TrEMBL;Acc:A0A341UU53]	Sucrose synthase	TraesCS4A02G140000TraesCS4B02G167500TraesCS4D02G169800	D	AT4G02280, AT3G43190, AT5G37180, AT5G20830, AT5G49190, AT1G73370					42	3	1		1	1	1	1	1	1	1	1	0	1	1	0	1	1	0	1	1
TraesCS5D02G042300					AT3G03341					41	3	1		1	1	1	1	1	0	1	1	1	1	0	0	1	1	0	1	1
TraesCS1A02G224600	Em protein [Source:UniProtKB/TrEMBL;Acc:Q9ZR70]	Small hydrophilic plant seed protein	TraesCS1A02G224600TraesCS1B02G237600TraesCS1D02G226000	A	AT3G51810, AT2G40170					41	3	1		1	1	1	1	1	1	1	0	0	1	1	0	1	1	0	1	1
TraesCS6D02G091800										40	3	1		1	1	1	1	1	0	0	1	0	1	1	0	1	1	0	1	1
TraesCS6A02G103300										40	3	1		1	1	1	1	1	0	0	1	0	1	1	0	1	1	0	1	1
TraesCS6B02G132400										40	3	1		1	1	1	1	1	0	0	1	0	1	1	0	1	1	0	1	1
TraesCS7D02G322400					AT3G12960					40	3	1		1	1	1	1	1	0	0	1	0	1	1	0	1	1	1	1	0
TraesCS3B02G476300		Knottin, scorpion toxin-like			AT5G63660, AT2G02100, AT2G02130, AT2G02140, AT2G02120, AT1G61070, AT2G31953, AT2G31957, AT2G02147					40	3	1		1	1	1	1	1	1	1	1	0	0	0	0	1	1	0	1	1
TraesCS5A02G369800		Dehydrin	TraesCS5A02G369800TraesCS5B02G372100TraesCS5D02G379200	A						40	3	1		1	1	1	1	1	0	0	1	0	1	1	0	1	1	0	1	1
TraesCS1A02G166600		Uncharacterised protein family, basic secretory protein	TraesCS1A02G166600TraesCS1B02G183100TraesCS1D02G174100	A	AT2G15170, AT2G15220, AT2G15130					42	3	1		1	1	1	1	1	1	1	1	1	1	1	1	1	1	0	1	0
TraesCS1B02G381800										40	3	1		1	1	1	1	1	0	1	1	0	1	1	0	1	1	0	1	1
TraesCS3A02G283100		Oil body-associated protein-like	TraesCS3A02G283100TraesCS3B02G316800TraesCS3D02G283100	A	AT2G31985, AT1G05510, AT4G18920, AT5G45690, AT1G29680					40	3	1		1	1	1	1	1	0	1	1	0	1	1	0	1	1	0	1	1
TraesCS1B02G276800		Proteinase inhibitor I12, Bowman-Birk								39	3	1		1	1	1	1	1	1	0	1	0	1	1	0	1	1	0	1	0
TraesCS3A02G445500			TraesCS3A02G445500TraesCS3B02G480100TraesCS3D02G438300	A						39	3	1		1	1	1	1	1	1	1	1	0	1	1	0	1	1	0	0	0
TraesCS3A02G122500		ABC transporter-like	TraesCS3A02G122500TraesCS3B02G141700TraesCS3D02G124400	A	AT1G59870, AT4G15215, AT2G29940, AT2G26910, AT1G15520, AT1G66950, AT4G15233, AT4G15236, AT4G15230, AT3G16340, AT2G36380, AT3G30842, AT1G15210, AT2G37280, AT3G53480					38	3	1		1	1	1	1	1	1	1	0	0	1	1	0	1	1	0	0	0
TraesCS6B02G054200		Peptidase C1A, papain C-terminal			AT4G11320, AT4G11310, AT1G29090, AT3G19400, AT2G34080, AT4G35350, AT5G50260, AT1G09850, AT3G48350, AT2G22160, AT3G19390, AT1G06260, AT1G47128, AT4G23520, AT2G27420, AT1G29110, AT3G43960, AT5G45890, AT3G49340, AT5G43060, AT3G48340, AT4G36880, AT1G20850, AT1G29080					37	3	1		1	1	1	1	1	1	1	1	0	0	1	0	0	1	0	0	0
TraesCS7B02G244000		Knottin, scorpion toxin-like			AT5G63660, AT2G02100, AT2G02130, AT2G02140, AT2G02120, AT1G61070, AT2G31953, AT2G31957, AT2G02147					36	3	1		1	1	1	1	1	0	0	1	0	1	1	0	0	1	0	0	0
TraesCS7A02G240600		AAA+ ATPase domain	TraesCS7A02G240600TraesCS7B02G136200TraesCS7D02G239600	A	AT5G56220, AT4G23440					39	3	1		1	1	1	1	1	1	1	0	0	1	1	0	1	1	0	1	1
TraesCS4A02G218400		Fatty acid hydroxylase	TraesCS4A02G218400TraesCS4B02G097200TraesCS4D02G093600	A	AT4G22755, AT4G12110, AT4G22756					39	3	1		1	1	1	1	1	1	0	1	1	1	1	1	1	1	0	0	0
TraesCS4B02G035900		Plant antimicrobial peptide								38	3	1		1	1	1	1	1	0	1	1	1	1	0	0	1	1	0	1	0
TraesCS2D02G316500			TraesCS2A02G318800TraesCS2B02G337100TraesCS2D02G316500	D						38	3	1		1	1	1	1	1	0	0	1	1	1	1	0	1	1	0	1	0
TraesCS4D02G172500					AT5G05220					38	3	1		1	1	1	1	1	1	0	1	0	1	1	0	1	1	0	1	1
TraesCS4D02G167100		SANT/Myb domain	TraesCS4A02G139000TraesCS4B02G155200TraesCS4D02G167100	D	AT1G09040, AT2G47820, AT1G09050, AT1G55050					36	3	1		1	1	1	1	1	1	1	1	0	1	0	0	0	1	0	0	1
TraesCS4A02G357100	DNA-directed RNA polymerase subunit [Source:UniProtKB/TrEMBL;Acc:A0A1D5WYQ0]	RNA polymerase, alpha subunit	TraesCS4A02G357100TraesCS5B02G515600TraesCS5D02G515800	A	AT3G57660					35	3	1		1	1	1	1	1	1	1	1	0	0	0	0	0	1	0	0	1
TraesCS1D02G424500			TraesCS1A02G416700TraesCS1B02G446900TraesCS1D02G424500	D	AT3G10020					38	3	1		1	1	1	1	1	1	1	1	1	1	1	1	1	1	0	0	0
TraesCS5D02G420300	Long chain acyl-CoA synthetase 2 [Source:Projected from Arabidopsis thaliana (AT1G49430) UniProtKB/Swiss-Prot;Acc:Q9XIA9]	AMP-dependent synthetase/ligase	TraesCS5A02G411500TraesCS5B02G415100TraesCS5D02G420300	D	AT1G49430, AT4G11030, AT1G64400, AT4G23850					35	3	1		1	1	1	1	1	0	0	1	0	1	1	0	1	1	0	0	1
TraesCS6A02G295800		Zf-FLZ domain								35	3	1		1	1	1	1	1	1	1	1	0	1	1	0	1	0	0	0	0
TraesCS3D02G285700	Malic enzyme [Source:UniProtKB/TrEMBL;Acc:A0A1D5WEU7]	Malic oxidoreductase			AT5G11670, AT1G79750, AT5G25880, AT2G19900					31	3	1		1	1	1	1	1	0	0	0	0	1	0	0	0	1	0	0	0
TraesCS7D02G262800		Ribosomal protein L7A/L8	TraesCS7A02G261600TraesCS7B02G159700TraesCS7D02G262800	D	AT3G62870, AT2G47610					31	3	1		1	1	1	1	1	0	0	0	0	1	0	0	0	0	0	0	1
TraesCS4D02G093600		Fatty acid hydroxylase	TraesCS4A02G218400TraesCS4B02G097200TraesCS4D02G093600	D	AT4G22755, AT4G12110, AT4G22756					37	3	1		1	1	1	1	1	1	1	1	1	1	1	1	1	1	0	0	0
TraesCS3B02G480100		Knottin, scorpion toxin-like superfamily	TraesCS3A02G445500TraesCS3B02G480100TraesCS3D02G438300	B						34	3	1		1	1	1	1	1	1	1	1	0	0	1	0	1	1	0	0	0
TraesCS7B02G025000										33	3	1		1	1	1	1	1	1	0	0	1	1	0	0	1	1	0	0	0
TraesCS7D02G048500										33	3	1		1	1	1	1	1	0	0	1	0	1	1	0	1	1	0	0	0
TraesCS3A02G426400		Zinc finger, RING-type	TraesCS3A02G426400TraesCS3B02G462600TraesCS3D02G421200	A	AT5G48655, AT3G07200					31	3	1		1	1	1	1	1	1	1	1	0	0	0	0	0	1	0	0	0
TraesCS5D02G455200		RNA recognition motif domain			AT2G21440					31	3	1		1	1	1	1	1	1	1	0	0	0	0	0	0	1	0	0	1
TraesCS5A02G032200		Ribosomal protein L24e-related			AT2G44860					28	3	1		1	1	1	1	1	1	0	0	0	0	0	0	0	0	0	0	1
TraesCS5D02G515800	DNA-directed RNA polymerase subunit [Source:UniProtKB/TrEMBL;Acc:A0A1D5ZRB2]	RNA polymerase, alpha subunit	TraesCS4A02G357100TraesCS5B02G515600TraesCS5D02G515800	D	AT3G57660					28	3	1		1	1	1	1	1	1	0	1	0	0	0	0	0	1	0	0	1
TraesCS3D02G003800		Ribosomal protein L6			AT1G33140, AT1G33120, AT4G10450					27	3	1		1	1	1	1	1	0	0	1	0	1	0	0	1	0	0	0	0
TraesCS5D02G040500		Ribosomal protein L24e-related			AT2G44860					27	3	1		1	1	1	1	1	1	1	0	0	0	0	0	0	0	0	0	1
TraesCSU02G090500	ABC transporter F family member 3 [Source:Projected from Arabidopsis thaliana (AT1G64550) UniProtKB/Swiss-Prot;Acc:Q8H0V6]	ABC transporter-like			AT1G64550					22	3	1		1	1	0	1	1	1	0	1	0	0	0	0	0	1	0	0	0
TraesCS3B02G314300		BURP domain	TraesCS3A02G280600TraesCS3B02G314300TraesCS3D02G280400	B	AT1G49320, AT1G60390, AT5G25610, AT1G70370, AT1G23760					39	3	1		1	1	1	1	1	1	1	1	1	1	0	1	0	0	1	1	0
TraesCS3B02G038600		Proteinase inhibitor I12, Bowman-Birk								38	3	1		1	1	1	1	1	0	1	1	0	1	1	0	1	1	0	1	0
TraesCS5D02G513100	Lipoxygenase [Source:UniProtKB/TrEMBL;Acc:A0A341WJJ0]	Lipoxygenase			AT1G72520, AT3G22400, AT1G17420, AT3G45140, AT1G67560, AT1G55020					36	3	1		1	1	1	1	1	0	0	1	0	1	1	0	1	1	0	0	0
TraesCS3B02G568300		Heat shock factor (HSF)-type, DNA-binding			AT1G77570, AT3G24520, AT1G67970, AT5G45710, AT5G16820, AT4G13980, AT5G54070, AT4G18880, AT5G43840, AT1G32330, AT4G36990, AT3G51910, AT3G02990, AT4G19630, AT4G18870, AT1G46264, AT3G22830, AT4G11660, AT2G41690, AT5G03720, AT5G62020, AT4G17750, AT3G63350	HSF	AT3G24520.1	7e-66	heat shock transcription factor C1	38	3	1		1	1	1	1	1	0	1	1	0	1	1	0	1	1	0	1	1
TraesCS4D02G228900		Senescence/spartin-associated	TraesCS4A02G072100TraesCS4B02G228000TraesCS4D02G228900	D	AT2G17840, AT3G51250, AT4G35985					38	3	1		1	1	1	1	1	1	1	1	0	1	1	0	1	1	0	0	1
TraesCS5B02G170200		Late embryogenesis abundant protein, LEA_1 subgroup	TraesCS5A02G172800TraesCS5B02G170200TraesCS5D02G177300	B	AT5G06760					37	3	1		1	1	1	1	1	1	1	0	1	1	0	0	1	1	0	0	1
TraesCS7B02G081000		Cyanobacterial aminoacyl-tRNA synthetase, CAAD domain	TraesCS7A02G175800TraesCS7B02G081000TraesCS7D02G177200	B	AT4G38100					37	3	1		1	1	1	1	1	1	1	0	0	1	1	1	1	1	0	0	0
TraesCS7D02G177300		Cyanobacterial aminoacyl-tRNA synthetase, CAAD domain			AT4G38100					37	3	1		1	1	1	1	1	1	1	0	0	1	1	1	1	1	0	0	0
TraesCS6D02G092200					AT2G21140, AT4G38770					37	3	1		1	1	1	1	1	0	0	1	0	1	1	1	1	1	0	0	1
TraesCS2D02G018000	Pectate lyase [Source:UniProtKB/TrEMBL;Acc:A0A1D5V059]	Pectate lyase	TraesCS2A02G016500TraesCS2B02G024500TraesCS2D02G018000	D	AT5G04310, AT4G22090, AT4G24780, AT1G67750, AT5G63180, AT3G07010, AT3G24670, AT1G04680, AT3G54920, AT5G09280, AT3G27400, AT3G01270, AT4G22080, AT2G02720, AT1G11920, AT4G13210, AT1G30350, AT1G14420, AT5G15110, AT3G24230, AT5G48900, AT5G55720, AT4G13710, AT3G53190					37	3	1		1	1	1	1	1	1	1	1	0	1	1	0	1	1	0	0	0
TraesCS3D02G505200		Protein of unknown function DUF597	TraesCS3A02G497600TraesCS3B02G560400TraesCS3D02G505200	D	AT2G27930, AT1G32700, AT5G46710, AT2G12646, AT4G17900, AT2G01818, AT1G43000, AT1G31040, AT3G60670, AT1G21000, AT1G76590					37	3	1		1	1	1	1	1	1	1	1	0	1	1	0	1	1	0	0	0
TraesCS6A02G339400		Peptidase S8/S53 domain	TraesCS6A02G339400TraesCS6B02G370300TraesCS6D02G319700	A	AT4G10540, AT5G03620, AT5G59110, AT5G59120, AT4G21323, AT5G67360, AT1G66220, AT4G15040, AT5G45650, AT1G20160, AT4G10510, AT2G39850, AT3G46850, AT4G21640, AT3G46840, AT1G04110, AT4G10530, AT5G58830, AT5G59810, AT5G58840, AT5G58820, AT4G10520, AT4G00230, AT5G59090, AT4G26330, AT3G14067, AT1G01900, AT1G32980, AT2G04160, AT5G45640, AT1G32960, AT4G21630, AT5G67090, AT5G59100, AT3G14240, AT2G05920, AT4…					37	3	1		1	1	1	1	1	1	1	1	0	1	1	0	1	1	0	0	0
TraesCS6A02G303400		Glycine rich protein								37	3	1		1	1	1	1	1	0	0	1	0	1	1	0	1	1	0	1	1
TraesCS4A02G226100		Peptidase S10, serine carboxypeptidase	TraesCS4A02G226100TraesCS4B02G088600TraesCS4D02G087400	A	AT5G23210, AT3G07990, AT4G30810, AT3G63470, AT4G12910, AT3G52020, AT5G09640, AT2G05850, AT2G35770, AT3G02110, AT5G08260, AT2G24010, AT1G11080, AT2G22990, AT4G30610, AT1G73270, AT3G56540, AT1G43780, AT2G22980, AT3G10450, AT5G42240, AT3G52000, AT5G36180, AT2G23010, AT1G73300, AT2G22970, AT3G12203, AT2G23000, AT5G42230, AT2G22960, AT1G73290, AT3G25420, AT1G73310, AT2G12480, AT2G24000, AT1G73280, AT3…					35	3	1		1	1	1	1	1	0	0	1	0	1	1	0	1	1	0	0	0
TraesCS5D02G014100	p450 [Source:UniProtKB/TrEMBL;Acc:Q58A28]	Cytochrome P450	TraesCS5A02G008700TraesCS5B02G029900TraesCS5D02G014100	D	AT3G26160, AT3G26190, AT3G53280, AT3G26220, AT3G26170, AT1G13110, AT3G26150, AT3G26280, AT3G26180, AT3G26270, AT3G53300, AT3G26200, AT1G13100, AT3G26230, AT3G26210, AT1G13080, AT3G44250					35	3	1		1	1	1	1	1	0	0	1	0	1	1	0	1	1	0	0	0
TraesCS7A02G213800	Fasciclin-like protein FLA31 [Source:UniProtKB/TrEMBL;Acc:Q06I75]	FAS1 domain	TraesCS7A02G213800TraesCS7B02G121100TraesCS7D02G215900	A	AT5G55730, AT4G12730					35	3	1		1	1	1	1	1	0	0	1	0	1	1	0	1	1	0	0	0
TraesCS5B02G138700		Alpha-L-arabinofuranosidase, C-terminal	TraesCS5A02G138400TraesCS5B02G138700TraesCS5D02G152100	B	AT5G26120, AT3G10740					35	3	1		1	1	1	1	1	0	0	1	0	1	1	0	1	1	0	0	0
TraesCS4A02G364800		Pumilio RNA-binding repeat	TraesCS4A02G364800TraesCS5B02G508700TraesCS5D02G508700	A	AT3G16810					35	3	1		1	1	1	1	1	1	0	1	0	0	0	0	0	1	0	1	1
TraesCS2B02G557700	ENDO1 [Source:Projected from Arabidopsis thaliana (AT1G11190) UniProtKB/TrEMBL;Acc:A0A178WKD4]	S1/P1 nuclease	TraesCS2A02G527100TraesCS2B02G557700TraesCS2D02G530000	B	AT4G21600, AT1G11190, AT4G21585, AT4G21590, AT1G68290					35	3	1		1	1	1	1	1	0	1	1	1	1	0	0	0	0	0	0	1
TraesCS5B02G415100	Long chain acyl-CoA synthetase 2 [Source:Projected from Arabidopsis thaliana (AT1G49430) UniProtKB/Swiss-Prot;Acc:Q9XIA9]	AMP-dependent synthetase/ligase	TraesCS5A02G411500TraesCS5B02G415100TraesCS5D02G420300	B	AT1G49430, AT4G11030, AT1G64400, AT4G23850					34	3	1		1	1	1	1	1	0	0	0	0	1	0	1	1	1	0	0	0
TraesCS7B02G219800		Carbohydrate/purine kinase, PfkB, conserved site	TraesCS7A02G319000TraesCS7B02G219800TraesCS7D02G315500	B	AT2G31390, AT1G50390, AT1G06030, AT3G59480, AT1G06020, AT4G10260, AT5G51830, AT1G66430					34	3	1		1	1	1	1	1	1	1	0	0	0	0	0	1	1	0	0	0
TraesCS6D02G350300		Glycoside hydrolase, family 79	TraesCS6A02G367300TraesCS6B02G402600TraesCS6D02G350300	D	AT5G07830, AT5G61250, AT5G34940					32	3	1		1	1	1	1	1	0	0	0	0	0	1	0	0	1	0	0	0
TraesCS2B02G157800		Glycoside hydrolase family 1	TraesCS2A02G134300TraesCS2B02G157800TraesCS2D02G136500	B	AT1G45191, AT2G32860, AT4G27830, AT1G02850, AT3G03640, AT1G60270, AT3G60120, AT5G48375, AT3G60140, AT3G18070, AT4G21760, AT5G24540, AT5G44640, AT1G47600, AT4G27820, AT1G61810, AT1G26560, AT5G16580, AT5G26000, AT3G09260, AT1G66270, AT2G44450, AT1G60090, AT1G66280, AT5G36890, AT5G25980, AT3G62750, AT2G44460, AT5G54570, AT1G75940, AT5G28510, AT3G21370, AT1G61820, AT2G25630, AT1G52400, AT1G51470, AT5…					39	3	1		1	1	1	1	1	1	1	1	1	1	1	1	1	1	0	1	0
TraesCS5B02G502200		GRAM domain	TraesCS5A02G488500TraesCS5B02G502200TraesCS5D02G503400	B	AT1G28200, AT4G40100, AT2G22475, AT4G01600, AT5G13200					37	3	1		1	1	1	1	1	1	1	1	0	1	1	0	1	1	0	1	0
TraesCS2A02G544800		Amine oxidase			AT3G23530, AT3G23470, AT3G23510, AT3G23460, AT3G23480					37	3	1		1	1	1	1	1	1	1	1	0	1	1	0	1	1	0	0	1
TraesCS4B02G205500			TraesCS4A02G098800TraesCS4B02G205500TraesCS4D02G206400	B	AT2G21820					36	3	1		1	1	1	1	1	0	1	1	1	1	1	0	1	1	0	0	0
TraesCS7A02G030100		Late embryogenesis abundant protein, LEA_1 subgroup								36	3	1		1	1	1	1	1	0	0	1	0	1	1	0	1	1	0	1	1
TraesCS6B02G315100		Glycosyltransferase 34			AT2G22900, AT4G37690, AT5G07720, AT1G74380, AT3G62720, AT4G38310, AT4G02500, AT1G18690					35	3	1		1	1	1	1	1	1	1	1	0	0	0	0	1	1	0	0	1
TraesCS6D02G064300		Glycoside hydrolase, family 32			AT5G11920, AT1G62660, AT3G52600, AT1G55120, AT3G13790, AT2G36190, AT1G12240, AT3G13784					35	3	1		1	1	1	1	1	1	1	0	0	1	1	0	1	1	0	0	0
TraesCS5B02G180200		Xanthine/uracil/vitamin C permease	TraesCS5A02G182200TraesCS5B02G180200TraesCS5D02G186600	B	AT4G38050, AT5G49990, AT1G65550, AT1G10540, AT2G26510, AT2G34190, AT5G25420, AT1G49960, AT5G62890, AT2G27810, AT1G60030, AT2G05760					35	3	1		1	1	1	1	1	1	1	1	0	0	0	0	1	1	0	0	1
TraesCS2D02G308600		Glycoside hydrolase, family 13, N-terminal	TraesCS2A02G310300TraesCS2B02G327300TraesCS2D02G308600	D	AT5G03650, AT2G36390					34	3	1		1	1	1	1	1	1	1	1	0	0	0	0	1	1	0	0	0
TraesCS3B02G259300	Carbonic anhydrase [Source:UniProtKB/TrEMBL;Acc:A0A077RST2]	Carbonic anhydrase	TraesCS3A02G230000TraesCS3B02G259300TraesCS3D02G223300	B	AT3G01500, AT1G23730, AT1G58180, AT5G14740, AT1G70410, AT4G33580					34	3	1		1	1	1	1	1	1	1	1	0	1	0	0	0	0	0	0	1
TraesCS4A02G094500		Short-chain dehydrogenase/reductase SDR	TraesCS4A02G094500TraesCS4B02G209900TraesCS4D02G210700	A	AT2G29150, AT2G29290, AT5G06060, AT2G29350, AT2G29330, AT2G29260, AT2G29170, AT2G29320, AT2G29310, AT1G07450, AT2G29360, AT2G30670, AT2G29300, AT2G29340, AT2G29370, AT1G07440					34	3	1		1	1	1	1	1	1	1	1	0	0	0	0	1	1	0	0	0
TraesCS6D02G228700		Peptidase S8/S53 domain	TraesCS6A02G246300TraesCS6B02G278200TraesCS6D02G228700	D	AT4G20850					34	3	1		1	1	1	1	1	1	1	1	0	0	0	0	1	1	0	0	0
TraesCSU02G250200		Plant antimicrobial peptide								34	3	1		1	1	1	1	1	0	0	1	0	1	1	0	1	1	0	0	0
TraesCS7A02G345400		Pyruvate/Phosphoenolpyruvate kinase-like domain superfamily			AT1G53310, AT2G42600, AT3G14940					34	3	1		1	1	1	1	1	1	1	0	0	0	0	0	1	1	0	0	1
TraesCS2A02G028300		Protein of unknown function DUF724			AT1G26540, AT2G47230, AT3G62300, AT1G09320					32	3	1		1	1	1	1	1	0	0	1	0	0	0	0	1	1	0	0	0
TraesCS5D02G509100		Phosphoribosylformylglycinamidine cyclo-ligase	TraesCS4A02G364400TraesCS5B02G509100TraesCS5D02G509100	D	AT3G55010					31	3	1		1	1	1	1	1	0	0	0	1	0	0	0	0	1	0	0	0
TraesCS1B02G182200		Major intrinsic protein	TraesCS1A02G165400TraesCS1B02G182200TraesCS1D02G175200	B	AT3G16240, AT1G52180, AT5G47450, AT3G47440, AT1G73190, AT4G01470, AT2G36830, AT1G17810, AT4G17340, AT3G26520, AT2G25810					37	3	1		1	1	1	1	1	1	1	1	1	1	1	1	1	1	0	0	0
TraesCS6A02G359900		Organic solute transporter subunit alpha/Transmembrane protein 184	TraesCS6A02G359900TraesCS6B02G392700TraesCS6D02G342800	A	AT1G23070, AT1G77220, AT4G38360					37	3	1		1	1	1	1	1	1	1	1	1	1	1	0	1	1	0	0	1
TraesCS7A02G067100		Linker histone H1/H5, domain H15			AT2G30620, AT2G18050, AT1G06760					35	3	1		1	1	1	1	1	1	0	1	1	1	0	0	1	1	0	0	1
TraesCS7A02G065700		Cysteine peptidase, cysteine active site			AT3G49340, AT1G29090, AT2G27420, AT2G34080					35	3	1		1	1	1	1	1	1	1	1	1	1	0	0	1	1	0	0	0
TraesCS3A02G226400	PE11 [Source:Projected from Arabidopsis thaliana (AT2G21610) UniProtKB/TrEMBL;Acc:A0A178W118]	Pectinesterase, catalytic	TraesCS3A02G226400TraesCS3B02G258100TraesCS3D02G224400	A	AT2G21610					34	3	1		1	1	1	1	1	1	1	1	0	0	1	0	1	1	0	0	0
TraesCS7A02G226800		Zinc finger C2H2-type				C2H2	AT5G06650.1	6e-05	C2H2 family protein	34	3	1		1	1	1	1	1	1	1	1	0	0	0	0	0	1	0	1	1
TraesCS1A02G170800		Lanthionine synthetase C-like	TraesCS1A02G170800TraesCS1B02G186500TraesCS1D02G168500	A	AT5G65280, AT1G52920, AT2G20770					33	3	1		1	1	1	1	1	0	0	1	0	1	1	0	1	1	0	0	0
TraesCS3D02G135900	Carboxypeptidase [Source:UniProtKB/TrEMBL;Acc:A0A1D5WVK9]	Peptidase S10, serine carboxypeptidase	TraesCS3A02G310100TraesCS3B02G153200TraesCS3D02G135900	D	AT5G23210, AT3G07990, AT4G30810, AT3G63470, AT4G12910, AT3G52020, AT5G09640, AT2G05850, AT2G35770, AT3G02110, AT5G08260, AT2G24010, AT1G11080, AT2G22990, AT4G30610, AT1G73270, AT3G56540, AT1G43780, AT2G22980, AT3G10450, AT5G42240, AT3G52000, AT5G36180, AT2G23010, AT1G73300, AT2G22970, AT3G12203, AT2G23000, AT5G42230, AT2G22960, AT1G73290, AT3G25420, AT1G73310, AT2G12480, AT2G24000, AT1G73280, AT3…					33	3	1		1	1	1	1	1	1	1	1	0	0	0	0	1	1	0	0	0
TraesCS2D02G321900	Aldose 1-epimerase [Source:UniProtKB/TrEMBL;Acc:A0A1D5UH45]	Aldose 1-/Glucose-6-phosphate 1-epimerase	TraesCS2A02G343600TraesCS2B02G341200TraesCS2D02G321900	D	AT5G15140, AT3G17940, AT3G47800, AT3G01260					33	3	1		1	1	1	1	1	1	0	0	0	1	0	0	1	1	0	0	1
TraesCS7B02G036700		SANT/Myb domain			AT3G10580, AT2G38090	MYB_related	AT3G10580.2	2e-20	MYB_related family protein	33	3	1		1	1	1	1	1	1	1	1	0	0	0	0	1	1	0	0	0
TraesCS4A02G206700		Filament-like plant protein			AT3G05270, AT1G21810, AT1G77580					32	3	1		1	1	1	1	1	1	1	1	0	0	0	0	0	1	0	0	0
TraesCS6D02G169100	26.5 kDa heat shock protein, mitochondrial [Source:Projected from Arabidopsis thaliana (AT1G52560) UniProtKB/Swiss-Prot;Acc:Q9SSQ8]	Alpha crystallin/Hsp20 domain	TraesCS6A02G181700TraesCS6B02G210600TraesCS6D02G169100	D	AT1G52560					35	3	1		1	1	1	1	1	0	1	1	1	1	1	1	1	1	0	0	0
TraesCS5B02G442000										35	3	1		1	1	1	1	1	0	1	1	0	1	1	0	1	1	0	1	1
TraesCS5D02G399400		Universal stress protein A family			AT3G53990, AT5G49050, AT3G62550, AT3G11930, AT3G58450, AT3G17020, AT1G09740, AT3G03270, AT2G47710, AT3G25930, AT1G68300					35	3	1		1	1	1	1	1	1	1	1	1	1	1	0	1	1	0	0	0
TraesCS7D02G535600		Glycosyl hydrolase, family 13, catalytic domain	TraesCS7A02G549300TraesCS7B02G472300TraesCS7D02G535600	D	AT5G03650, AT2G36390, AT3G20440					34	3	1		1	1	1	1	1	1	1	1	1	1	0	0	1	1	0	0	0
TraesCS3A02G391400		Zinc finger, RING-type	TraesCS3A02G391400TraesCS3B02G423300TraesCS3D02G384200	A	AT1G13195, AT1G24440					34	3	1		1	1	1	1	1	1	0	1	1	1	1	0	1	1	0	0	0
TraesCS7A02G328600	Pre-mRNA cleavage factor Im 25 kDa subunit 1 [Source:Projected from Arabidopsis thaliana (AT4G29820) UniProtKB/Swiss-Prot;Acc:Q94AF0]	Cleavage/polyadenylation specificity factor subunit 5	TraesCS7A02G328600TraesCS7B02G229300TraesCS7D02G325500	A	AT4G29820, AT4G25550					33	3	1		1	1	1	1	1	1	1	1	1	1	0	0	0	1	0	0	0
TraesCS5B02G362500		Proteolipid membrane potential modulator	TraesCS5A02G360000TraesCS5B02G362500TraesCS5D02G369400	B	AT3G05880, AT2G38905, AT4G30650, AT3G05890, AT4G28088, AT1G57550, AT4G30660					33	3	1		1	1	1	1	1	1	1	1	0	1	0	0	1	1	0	0	0
TraesCS3D02G231300		Tetratricopeptide repeat 1	TraesCS3A02G221800TraesCS3B02G251600TraesCS3D02G231300	D	AT3G14950, AT2G42580, AT1G53300, AT3G58620					32	3	1		1	1	1	1	1	0	0	1	0	1	1	0	1	1	0	0	0
TraesCSU02G086600		Nitroreductase-like			AT1G02020					30	3	1		1	1	1	1	1	1	0	0	1	0	0	0	0	1	0	0	0
TraesCS4D02G008700		Signal transduction histidine kinase, phosphotransfer (Hpt) domain			AT3G21510, AT1G03430, AT3G29350, AT4G04402, AT3G16360, AT1G80100, AT5G39340, AT5G19710					33	3	1		1	1	1	1	1	1	1	1	0	1	1	0	1	1	0	0	0
TraesCS2B02G220100	Chlorophyll a-b binding protein, chloroplastic [Source:UniProtKB/TrEMBL;Acc:A0A1D5UAF1]	Chlorophyll A-B binding protein, plant	TraesCS2A02G187200TraesCS2B02G220100TraesCS2D02G200700	B	AT1G19150, AT3G61470, AT5G28450, AT3G47470					33	3	1		1	1	1	1	1	0	1	1	1	1	0	0	1	1	0	0	1
TraesCS5D02G464800	Chlorophyll a-b binding protein, chloroplastic [Source:UniProtKB/TrEMBL;Acc:A0A1D5ZTH5]	Chlorophyll A-B binding protein, plant	TraesCS5A02G454300TraesCS5B02G462800TraesCS5D02G464800	D	AT2G34420, AT5G54270, AT3G27690, AT1G29930, AT2G05100, AT2G05070, AT1G76570, AT2G34430, AT1G29910, AT4G10340, AT1G29920					32	3	1		1	1	1	1	1	0	1	1	1	1	0	0	1	1	0	0	0
TraesCS5A02G365200		Molybdenum cofactor sulfurase, C-terminal	TraesCS5A02G365200TraesCS5B02G366800TraesCS5D02G373900	A	AT5G44720, AT1G30910					31	3	1		1	1	1	1	1	0	0	1	0	1	1	0	1	1	0	0	0
TraesCSU02G161100										31	3	1		1	1	1	1	1	0	0	1	0	1	1	0	1	1	0	0	0
TraesCS6B02G354000		Lipocalin/cytosolic fatty-acid binding domain	TraesCS6A02G323400TraesCS6B02G354000TraesCS6D02G303200	B	AT5G58070, AT3G25430					30	3	1		1	1	1	1	1	0	0	1	0	1	0	0	1	1	0	0	0
TraesCS3D02G054200	Protein DAMAGED DNA-BINDING 2 [Source:Projected from Arabidopsis thaliana (AT5G58760) UniProtKB/Swiss-Prot;Acc:Q6NQ88]	WD40 repeat	TraesCS3A02G054700TraesCS3B02G066200TraesCS3D02G054200	D	AT5G58760					28	3	1		1	1	1	1	1	0	0	1	0	0	0	0	0	1	0	0	0
TraesCS2B02G414400			TraesCS2A02G396100TraesCS2B02G414400TraesCS2D02G393800	B	AT4G23493					28	3	1		1	1	1	1	1	0	0	1	0	0	0	0	0	1	0	0	0
TraesCS1A02G341300	BAHD acyltransferase DCR [Source:Projected from Arabidopsis thaliana (AT5G23940) UniProtKB/Swiss-Prot;Acc:Q9FF86]	Transferase	TraesCS1A02G341300TraesCS1B02G354000TraesCS1D02G343400	A	AT5G23940					32	3	1		1	1	1	1	1	1	1	1	0	1	1	0	1	1	0	0	0
TraesCS6D02G005200	Protein disulfide-isomerase [Source:UniProtKB/TrEMBL;Acc:A0A341X5N0]	Disulphide isomerase			AT3G54960, AT5G60640					32	3	1		1	1	1	1	1	1	1	1	0	1	1	0	1	1	0	0	0
TraesCS3D02G257100			TraesCS3A02G257000TraesCS3B02G290000TraesCS3D02G257100	D						30	3	1		1	1	1	1	1	1	1	1	0	0	0	0	0	1	0	0	1
TraesCS5D02G515300			TraesCS4A02G357400TraesCS5B02G515100TraesCS5D02G515300	D						29	3	1		1	1	1	1	1	1	1	1	0	0	0	0	0	1	0	0	0
TraesCS7D02G466900		Ureide permease			AT2G03530, AT2G03600, AT2G03520, AT2G03590, AT1G26440					29	3	1		1	1	1	1	1	0	1	1	1	0	0	0	0	1	0	0	0
TraesCS7A02G510200		Peptidase S28	TraesCS7A02G510200TraesCS7B02G420700TraesCS7D02G499500	A	AT5G65760, AT2G24280, AT5G22860					29	3	1		1	1	1	1	1	0	0	1	0	1	0	0	1	1	0	0	0
TraesCS5A02G071500	PIN domain-like family protein [Source:Projected from Arabidopsis thaliana (AT2G34570) UniProtKB/TrEMBL;Acc:Q8L8C2]	rRNA-processing protein Fcf1/Utp23	TraesCS5A02G071500TraesCS5B02G077600TraesCS5D02G083900	A	AT2G34570					28	3	1		1	1	1	1	1	1	0	1	0	0	0	0	0	1	0	0	0
TraesCS5D02G313800		DNA polymerase delta, subunit 4	TraesCS5A02G306800TraesCS5B02G307200TraesCS5D02G313800	D	AT1G09815					28	3	1		1	1	1	1	1	0	1	1	0	0	0	0	0	1	0	0	0
TraesCS5D02G153600		Major facilitator superfamily	TraesCS5A02G140000TraesCS5B02G137400TraesCS5D02G153600	D	AT3G43790, AT5G13740, AT5G13750					31	3	1		1	1	1	1	1	1	1	1	0	1	1	0	1	1	0	0	0
TraesCS1D02G400100	Photosystem I reaction center subunit VI, chloroplast precursor (PSI- H) (Light-harvesting complex I 11 kDa protein) (GOS5 protein) [Source: Projected from Oryza sativa (Os05g0560000)]	Photosystem I PsaH, reaction centre subunit VI	TraesCS1A02G392000TraesCS1B02G420100TraesCS1D02G400100	D	AT1G52230, AT3G16140					31	3	1		1	1	1	1	1	1	1	1	0	1	1	0	1	1	0	0	0
TraesCS4A02G226900	Chlorophyll a-b binding protein, chloroplastic [Source:UniProtKB/TrEMBL;Acc:A0A1D5X8C5]	Chlorophyll A-B binding protein, plant	TraesCS4A02G226900TraesCS4B02G089500TraesCS4D02G086400	A	AT2G34420, AT5G54270, AT3G27690, AT1G29930, AT2G05100, AT2G05070, AT1G76570, AT2G34430, AT1G29910, AT4G10340, AT1G29920					31	3	1		1	1	1	1	1	0	1	1	1	1	0	0	1	1	0	0	1
TraesCS3B02G422300		Ubiquitin-like domain			AT5G14360, AT5G40630					30	3	1		1	1	1	1	1	1	1	0	0	1	1	0	1	1	0	0	0
TraesCS5B02G274400		Pumilio RNA-binding repeat	TraesCS5A02G274700TraesCS5B02G274400TraesCS5D02G282300	B	AT4G25880, AT3G20250					29	3	1		1	1	1	1	1	1	1	1	0	0	0	0	0	1	0	0	1
TraesCS6D02G365100		NB-ARC			AT3G14470, AT3G14460					29	3	1		1	1	1	1	1	1	0	0	0	1	1	0	1	1	0	0	0
TraesCS7D02G276300	Chlorophyll a-b binding protein, chloroplastic [Source:UniProtKB/TrEMBL;Acc:A0A341ZF89]	Chlorophyll A-B binding protein, plant			AT2G34420, AT5G54270, AT3G27690, AT1G29930, AT2G05100, AT2G05070, AT1G76570, AT2G34430, AT1G29910, AT4G10340, AT1G29920					28	3	1		1	1	1	1	1	0	0	1	1	1	0	0	0	1	0	0	0
TraesCS2A02G492900	GTP cyclohydrolase 1 [Source:Projected from Arabidopsis thaliana (AT3G07270) UniProtKB/Swiss-Prot;Acc:Q9SFV7]	GTP cyclohydrolase I	TraesCS2A02G492900TraesCS2B02G521000TraesCS2D02G493100	A	AT3G07270					28	3	1		1	1	1	1	1	1	1	1	0	0	0	0	0	1	0	0	1
TraesCS6B02G305500		Glycosyltransferase family 92	TraesCS6A02G277500TraesCS6B02G305500TraesCS6D02G258100	B	AT2G33570, AT5G44670, AT4G20170					28	3	1		1	1	1	1	1	1	1	1	0	0	0	0	0	1	0	0	1
TraesCS6A02G242400		Sugar phosphate transporter	TraesCS6A02G242400TraesCS6B02G282100TraesCS6D02G224300	A	AT1G30560, AT4G25220, AT3G47420, AT2G13100, AT4G17550					27	3	1		1	1	1	1	1	0	0	0	0	1	0	0	1	1	0	0	1
TraesCS4B02G056700	Tubulin alpha chain [Source:UniProtKB/TrEMBL;Acc:A4K4Y4]	Tubulin	TraesCS4A02G257800TraesCS4B02G056700TraesCS4D02G057000	B	AT5G19780, AT4G14960, AT5G19770, AT1G64740, AT1G50010, AT1G04820					25	3	1		1	1	1	1	1	0	0	1	0	0	0	0	0	1	0	0	0
TraesCS7A02G544500										30	3	1		1	1	1	1	1	1	1	1	1	1	1	0	1	1	0	0	0
TraesCS2A02G388900	Aldehyde dehydrogenase [Source:UniProtKB/TrEMBL;Acc:A0A1D5TCF8]	Aldehyde dehydrogenase NAD(P)-dependent	TraesCS2A02G388900TraesCS2B02G406900TraesCS2D02G386700	A	AT4G36250, AT4G34240, AT1G44170					29	3	1		1	1	1	1	1	1	1	1	0	1	1	0	1	1	0	0	0
TraesCS6B02G336300	Geranylgeranyl diphosphate reductase, chloroplastic [Source:Projected from Arabidopsis thaliana (AT1G74470) UniProtKB/Swiss-Prot;Acc:Q9CA67]	FAD-binding domain	TraesCS6A02G307700TraesCS6B02G336300TraesCS6D02G286900	B	AT1G74470					28	3	1		1	1	1	1	1	0	1	1	1	1	0	0	0	1	0	0	1
TraesCS5B02G062400		CRC domain	TraesCS5A02G053800TraesCS5B02G062400TraesCS5D02G065300	B	AT3G22780, AT4G14770, AT3G22760, AT3G04850	CPP	AT4G14770.1	6e-95	TESMIN/TSO1-like CXC 2	27	3	1		1	1	1	1	1	1	1	1	0	0	0	0	0	1	0	0	1
TraesCS1D02G412700	Putative rRNA methyltransferase [Source:UniProtKB/TrEMBL;Acc:A0A1D5SQ13]	Ribosomal RNA methyltransferase FtsJ domain	TraesCS1A02G404700TraesCS1B02G434500TraesCS1D02G412700	D	AT4G25730					26	3	1		1	1	1	1	1	1	1	1	0	0	0	0	0	0	0	0	1
TraesCS1A02G348500		Lactate/malate dehydrogenase, N-terminal	TraesCS1A02G348500TraesCS1B02G363100TraesCS1D02G351500	A	AT3G47520					25	3	1		1	1	1	1	1	1	1	0	0	0	0	0	0	0	0	0	1
TraesCS5A02G141700		AP2/ERF domain			AT2G41710, AT4G36920, AT5G67180, AT2G28550, AT3G54320, AT5G65510, AT1G16060, AT2G39250, AT1G72570, AT1G51190, AT5G17430, AT5G10510, AT3G20840, AT4G37750, AT3G54990, AT5G60120, AT1G79700, AT5G57390	AP2	AT3G54320.3	3e-97	AP2 family protein	25	3	1		1	1	1	1	1	0	1	1	0	0	0	0	0	1	0	0	0
TraesCS3A02G042100		Glycoside hydrolase family 31	TraesCS3A02G042100TraesCS3B02G041700TraesCS3D02G038300	A	AT3G45940, AT1G68560, AT5G11720					28	3	1		1	1	1	1	1	1	1	1	1	1	0	0	0	1	0	0	1
TraesCS1B02G297100	Histone H4 [Source:UniProtKB/TrEMBL;Acc:A0A077RYQ1]	Histone H4			AT1G07660, AT5G59970, AT3G46320, AT3G53730, AT3G45930, AT1G07820, AT2G28740, AT5G59690					27	3	1		1	1	1	1	1	0	0	1	1	1	0	0	1	1	0	0	1
TraesCS1A02G395200		Drought induced 19 protein type, zinc-binding domain	TraesCS1A02G395200TraesCS1B02G423500TraesCS1D02G403400	A	AT3G06760, AT5G49230, AT1G02750, AT4G02200, AT5G26990, AT3G05700, AT1G56280					26	3	1		1	1	1	1	1	1	1	1	0	0	0	0	0	1	0	0	1
TraesCS3B02G220900		F-box domain	TraesCS3A02G192000TraesCS3B02G220900TraesCS3D02G195100	B	AT2G41170, AT2G26850, AT2G32560					26	3	1		1	1	1	1	1	1	1	1	0	0	0	0	0	1	0	0	1
TraesCS3A02G406000	NAC transcription factor 6A [Source:UniProtKB/TrEMBL;Acc:F6GSE5]	NAC domain	TraesCS3A02G406000TraesCS3B02G439600TraesCS3D02G401200	A	AT3G17730, AT4G36160, AT5G04395, AT3G29035, AT1G62700, AT5G24590, AT5G17260, AT5G64060, AT3G61910, AT1G52880, AT3G15510, AT1G32770, AT5G04410, AT4G10350, AT5G13180, AT2G46770, AT5G66300, AT3G04070, AT4G27410, AT1G12260, AT2G27300, AT5G07680, AT5G53950, AT3G10480, AT1G76420, AT2G33480, AT3G49530, AT3G10500, AT3G10490, AT1G79580, AT3G12977, AT1G01720, AT5G18270, AT1G52890, AT2G24430, AT1G54330, AT5…	NAC	AT1G01720.1	1e-118	NAC family protein	25	3	1		1	1	1	1	1	1	1	1	0	0	0	0	0	1	0	0	0
TraesCS4D02G019000					AT1G16630, AT2G16270					24	3	1		1	1	1	1	1	1	1	0	0	0	1	0	0	0	0	0	1
TraesCS5A02G315900		HpcH/HpaI aldolase/citrate lyase domain	TraesCS5A02G315900TraesCS5B02G316500TraesCS5D02G322000	A	AT4G10750, AT4G24080, AT4G24070					24	3	1		1	1	1	1	1	0	0	1	0	1	0	0	1	1	0	0	0
TraesCS7D02G127100	Histone-lysine N-methyltransferase [Source:UniProtKB/TrEMBL;Acc:A0A1D6D0G5]	SET domain	TraesCS7A02G128300TraesCS7B02G028200TraesCS7D02G127100	D	AT1G02580, AT4G02020, AT2G23380					20	3	1		1	1	0	1	1	0	0	0	1	0	0	0	0	0	0	0	1
TraesCS5B02G007100	p450 [Source:UniProtKB/TrEMBL;Acc:Q58A30]	Cytochrome P450	TraesCS5A02G008800TraesCS5B02G007100TraesCS5D02G014200	B	AT3G48310, AT3G48270, AT3G48300, AT3G48320, AT3G48280, AT3G48290					35	3	1		1	1	1	1	1	0	0	1	0	1	1	0	1	1	0	0	0
TraesCS5B02G007200	p450 [Source:UniProtKB/TrEMBL;Acc:Q58A32]	Cytochrome P450			AT3G48310, AT3G48270, AT3G48300, AT3G48320, AT3G48280, AT3G48290					33	3	1		1	1	1	1	1	0	0	1	0	1	1	0	0	1	0	0	0
TraesCS5A02G018800		Thaumatin family			AT4G11650					36	3	1		1	1	1	1	1	0	1	1	1	1	1	0	1	1	0	1	0
TraesCS5D02G399000		Glycoside hydrolase, family 3, N-terminal	TraesCS5A02G389000TraesCS5B02G394200TraesCS5D02G399000	D	AT3G47000, AT3G47010, AT5G20950, AT3G47040, AT5G20940, AT3G62710, AT3G47050, AT5G04885					36	3	1		1	1	1	1	1	1	1	1	0	1	1	0	1	1	0	0	1
TraesCS6D02G302700					AT1G05575, AT2G31945					34	3	1		1	1	1	1	1	1	1	0	1	1	0	0	1	1	0	0	0
TraesCS2A02G507400		S1/P1 nuclease	TraesCS2A02G507400TraesCS2B02G535400TraesCS2D02G507800	A	AT4G21600, AT1G11190, AT4G21585, AT4G21590, AT1G68290					34	3	1		1	1	1	1	1	0	1	1	1	1	1	0	1	1	0	0	0
TraesCS1B02G186300	NADPH-protochlorophyllide oxidoreductase [Source:UniProtKB/TrEMBL;Acc:A0A341P2Z0]	Short-chain dehydrogenase/reductase SDR			AT4G27440, AT1G03630, AT5G54190					32	3	1		1	1	1	1	1	1	1	1	1	1	0	0	1	1	0	0	0
TraesCS4B02G089500	Chlorophyll a-b binding protein, chloroplastic [Source:UniProtKB/TrEMBL;Acc:A0A096URP1]	Chlorophyll A-B binding protein, plant	TraesCS4A02G226900TraesCS4B02G089500TraesCS4D02G086400	B	AT2G34420, AT5G54270, AT3G27690, AT1G29930, AT2G05100, AT2G05070, AT1G76570, AT2G34430, AT1G29910, AT4G10340, AT1G29920					32	3	1		1	1	1	1	1	0	1	1	1	1	0	0	1	1	0	0	1
TraesCS2D02G070300		Flavin monooxygenase FMO			AT5G45180, AT1G19250					30	3	1		1	1	1	1	1	0	1	1	0	1	1	0	0	1	0	0	0
TraesCS1A02G443900		UDP-glucose 4-epimerase			AT1G12780, AT4G23920, AT4G10960, AT1G63180, AT1G64440					27	3	1		1	1	1	1	1	0	0	0	1	0	0	0	0	1	0	0	0
TraesCS4A02G058000	Replication protein A subunit [Source:UniProtKB/TrEMBL;Acc:W5E0S9]	OB-fold nucleic acid binding domain, AA-tRNA synthetase-type	TraesCS4A02G058000TraesCS4B02G246900TraesCS4D02G246300	A	AT5G08020, AT1G52950, AT5G61000					31	3	1		1	1	1	1	1	1	1	0	0	1	1	0	1	1	0	0	1
TraesCS2D02G187700			TraesCS2A02G179200TraesCS2B02G206100TraesCS2D02G187700	D						30	3	1		1	1	1	1	1	0	0	1	0	1	1	1	1	1	0	0	0
TraesCS7A02G029600		Cytochrome P450			AT4G15396, AT4G15300, AT1G78490, AT4G36380, AT5G38970, AT2G29090, AT5G45340, AT5G05690, AT3G19270, AT3G30180, AT4G19230, AT5G48000, AT5G36110, AT1G65670, AT3G13730, AT1G05160, AT4G15310, AT3G44970, AT3G30290, AT5G14400, AT5G36140, AT5G36130, AT2G42850, AT2G32440, AT1G55940, AT1G12740, AT1G73340, AT3G50660, AT4G15393					29	3	1		1	1	1	1	1	1	1	1	0	0	0	0	1	1	0	0	0
TraesCS6A02G098300	Phosphopantetheine adenylyltransferase [Source:Projected from Arabidopsis thaliana (AT2G18250) UniProtKB/Swiss-Prot;Acc:Q9ZPV8]	Cytidyltransferase-like domain			AT2G18250					27	3	1		1	1	1	1	1	1	0	0	0	0	0	0	1	1	0	0	0
TraesCS7D02G142400		Oxoglutarate/iron-dependent dioxygenase			AT5G54000, AT1G49390, AT5G20400, AT5G20550					31	3	1		1	1	1	1	1	0	1	1	1	1	1	0	1	1	0	0	1
TraesCS3B02G130300		Alpha crystallin/Hsp20 domain			AT2G19310, AT5G59720, AT4G21870, AT3G46230, AT1G53540, AT5G12030, AT4G10250, AT1G07400, AT1G59860, AT5G37670, AT5G12020, AT2G29500					29	3	1		1	1	1	1	1	0	1	1	1	1	0	0	1	1	0	0	0
TraesCS4D02G086400	Chlorophyll a-b binding protein, chloroplastic [Source:UniProtKB/TrEMBL;Acc:A0A096URP1]	Chlorophyll A-B binding protein, plant	TraesCS4A02G226900TraesCS4B02G089500TraesCS4D02G086400	D	AT2G34420, AT5G54270, AT3G27690, AT1G29930, AT2G05100, AT2G05070, AT1G76570, AT2G34430, AT1G29910, AT4G10340, AT1G29920					29	3	1		1	1	1	1	1	0	1	1	1	1	0	0	1	1	0	0	0
TraesCS3D02G051800		Photosystem I PsaL, reaction centre subunit XI	TraesCS3A02G052700TraesCS3B02G061700TraesCS3D02G051800	D	AT4G12800					28	3	1		1	1	1	1	1	0	1	1	0	1	0	0	1	1	0	0	0
TraesCS5D02G216100		HD/PDEase domain	TraesCS5A02G209800TraesCS5B02G207900TraesCS5D02G216100	D	AT1G54130, AT3G14050					28	3	1		1	1	1	1	1	1	1	1	0	0	0	0	1	1	0	0	0
TraesCS4D02G357800		PPM-type phosphatase domain			AT5G02400, AT3G09400, AT2G46920, AT1G07630, AT2G28890, AT2G35350, AT3G16560					27	3	1		1	1	1	1	1	1	1	1	0	0	0	0	0	1	0	0	0
TraesCS5D02G191100	Cysteine desulfurase, mitochondrial [Source:Projected from Arabidopsis thaliana (AT5G65720) UniProtKB/Swiss-Prot;Acc:O49543]	Aminotransferase class V domain	TraesCS5A02G186000TraesCS5B02G184100TraesCS5D02G191100	D	AT5G65720					26	3	1		1	1	1	1	1	0	0	1	0	0	0	0	0	1	0	0	1
TraesCS3D02G179200		Fungal lipase-like domain	TraesCS3A02G173000TraesCS3B02G203700TraesCS3D02G179200	D	AT3G61680, AT3G62590, AT1G02660					25	3	1		1	1	1	1	1	0	0	0	0	1	0	0	0	1	0	0	0
TraesCS7B02G303800		Six-hairpin glycosidase superfamily	TraesCS7A02G404200TraesCS7B02G303800TraesCS7D02G397600	B	AT5G12960, AT5G12950					30	3	1		1	1	1	1	1	1	1	1	1	1	1	0	1	1	0	0	0
TraesCS4D02G201100		Glutathione S-transferase, N-terminal			AT5G02790, AT3G55040, AT5G02780					30	3	1		1	1	1	1	1	0	1	1	1	1	1	1	1	1	0	0	0
TraesCS1B02G248300	Diacylglycerol kinase [Source:UniProtKB/TrEMBL;Acc:A0A096UKE0]	Diacylglycerol kinase, catalytic domain	TraesCS1A02G235100TraesCS1B02G248300TraesCS1D02G236800	B	AT5G63770, AT5G07920					28	3	1		1	1	1	1	1	0	1	1	1	1	0	0	0	1	0	0	1
TraesCS5A02G252900		FAS1 domain			AT3G60900, AT2G45470, AT5G55730					27	3	1		1	1	1	1	1	1	1	1	0	0	0	0	1	1	0	0	0
TraesCS4B02G044500		Membrane-associated, eicosanoid/glutathione metabolism (MAPEG) protein	TraesCS4A02G269600TraesCS4B02G044500TraesCS4D02G042000	B	AT1G65820					27	3	1		1	1	1	1	1	0	0	1	1	1	1	0	0	1	0	0	0
TraesCS5B02G154100		Zinc finger, Dof-type	TraesCS5A02G155900TraesCS5B02G154100TraesCS5D02G161000	B	AT3G61850, AT3G55370, AT3G52440, AT2G37590, AT2G28810, AT4G24060, AT1G29160, AT1G21340, AT5G02460, AT1G51700, AT4G21050, AT1G07640, AT5G39660, AT4G00940, AT3G21270, AT5G65590, AT4G21030, AT1G26790, AT4G38000, AT1G28310, AT3G45610, AT5G62430, AT1G47655, AT2G46590, AT5G66940, AT1G69570, AT2G28510, AT5G60850, AT5G62940, AT1G64620, AT5G60200, AT3G50410, AT2G34140, AT4G21040, AT4G21080, AT3G47500	Dof	AT5G60200.1	2e-34	TARGET OF MONOPTEROS 6	27	3	1		1	1	1	1	1	1	1	1	0	0	0	0	0	1	0	0	1
TraesCS5A02G153100		Phytol/farnesol kinase	TraesCS5A02G153100TraesCS5B02G151900TraesCS5D02G158400	A	AT5G58560, AT5G04490					24	3	1		1	1	1	1	1	0	1	0	0	0	0	0	0	1	0	0	0
TraesCS3B02G486700										23	3	1		1	1	1	1	1	0	1	0	0	0	0	0	0	1	0	0	0
TraesCS1D02G168700	NADPH-protochlorophyllide oxidoreductase [Source:UniProtKB/TrEMBL;Acc:A0A341PKC9]	Short-chain dehydrogenase/reductase SDR			AT4G27440, AT1G03630, AT5G54190					25	3	1		1	1	1	1	1	1	1	1	0	0	0	0	1	1	0	0	0
TraesCS5A02G233300	Potassium transporter [Source:UniProtKB/TrEMBL;Acc:A0A1D5YC50]	Potassium transporter	TraesCS5A02G233300TraesCS5B02G231800TraesCS5D02G240200	A	AT4G23640, AT1G60160, AT2G40540, AT1G31120, AT3G02050, AT2G30070, AT4G13420, AT4G33530, AT5G09400, AT5G14880, AT1G70300, AT4G19960, AT2G35060					24	3	1		1	1	1	1	1	1	1	1	0	0	0	0	0	1	0	0	0
TraesCS2D02G000300		PPM-type phosphatase, divalent cation binding	TraesCS2A02G000400TraesCS2B02G023600TraesCS2D02G000300	D	AT1G07430, AT3G11410, AT5G57050, AT1G17550, AT5G51760, AT5G59220, AT2G29380, AT4G26080, AT1G72770					23	3	1		1	1	1	1	1	0	0	0	1	0	0	0	1	1	0	0	0
TraesCS6A02G150900		B-box-type zinc finger	TraesCS6A02G150900TraesCS6B02G179000TraesCS6D02G140900	A	AT5G15840, AT3G02380, AT5G57660, AT5G15850, AT5G24930, AT2G24790	CO-like	AT5G57660.1	6e-65	CONSTANS-like 5	23	3	1		1	1	1	1	1	0	0	0	0	1	1	0	0	1	0	0	1
TraesCS3A02G406100		Putative S-adenosyl-L-methionine-dependent methyltransferase	TraesCS3A02G406100TraesCS3B02G439800TraesCS3D02G401300	A	AT5G64030, AT3G56080, AT3G51070, AT1G29470, AT2G34300, AT2G40280					22	3	1		1	1	1	1	1	1	1	0	0	0	0	0	0	1	0	0	0
TraesCS2D02G338000		Ricin B, lectin domain	TraesCS2A02G324900TraesCS2B02G357400TraesCS2D02G338000	D	AT1G13130, AT3G26130, AT5G17500, AT5G16700, AT3G26140					21	3	1		1	1	1	1	1	0	0	0	0	1	0	0	0	1	0	0	0
TraesCS3A02G380700		Armadillo-like helical	TraesCS3A02G380700TraesCS3B02G413400TraesCS3D02G373800	A	AT1G80810, AT1G15940, AT5G47690, AT1G77600, AT4G31880, AT5G10950					21	3	1		1	1	1	1	1	1	0	0	0	0	0	0	0	1	0	0	0
TraesCS7B02G305000		Aspartic peptidase A1 family	TraesCS7A02G405600TraesCS7B02G305000TraesCS7D02G399500	B	AT4G30040, AT1G79720, AT5G07030, AT4G12920, AT5G24820, AT1G25510, AT3G61820, AT2G28010, AT2G42980, AT3G18490, AT5G10760, AT2G28030, AT1G09750, AT2G03200, AT4G30030, AT3G59080, AT2G23945, AT2G28225, AT3G54400, AT3G20015, AT5G10770, AT1G01300, AT2G28040, AT2G28220					21	3	1		1	1	1	1	1	0	0	0	0	1	0	0	0	1	0	0	0
TraesCS6D02G326800	Histone H2B [Source:UniProtKB/TrEMBL;Acc:A0A341XKK0]	Histone H2B			AT1G07790, AT5G22880, AT5G02570, AT3G45980, AT5G59910, AT3G09480, AT3G53650, AT3G46030, AT2G28720, AT2G37470					24	3	1		1	1	1	1	1	0	1	1	1	1	0	0	0	1	0	0	1
TraesCS5A02G003400		Nodulin-like	TraesCS5A02G003400TraesCS5B02G003600TraesCS5D02G004600	A	AT2G34350, AT1G18940, AT4G34950, AT3G01930, AT2G39210, AT1G80530, AT1G74780, AT5G50630, AT2G34355, AT5G50520, AT2G16660, AT5G14120, AT2G28120					23	3	1		1	1	1	1	1	1	0	1	0	1	1	0	0	1	0	0	0
TraesCS7D02G499500		Peptidase S28	TraesCS7A02G510200TraesCS7B02G420700TraesCS7D02G499500	D	AT5G65760, AT2G24280, AT5G22860					23	3	1		1	1	1	1	1	0	0	1	1	1	0	0	1	1	0	0	0
TraesCS3A02G084800		Cytochrome P450			AT2G45510, AT2G45970, AT2G44890, AT2G27690, AT4G00360, AT4G39500, AT3G56630, AT2G21910, AT1G57750, AT1G13140, AT1G47620, AT3G48520, AT5G02900, AT2G23180, AT3G01900, AT1G34540, AT1G65340, AT5G52320, AT4G39480, AT4G32170, AT5G23190, AT3G26125, AT1G01600, AT1G66030, AT5G08250, AT4G39510, AT1G69500, AT5G63450, AT1G24540, AT1G13150, AT5G58860, AT1G63710, AT4G39490					20	3	1		1	1	0	1	1	0	0	1	0	1	0	0	0	1	0	0	0
TraesCS1B02G216800	EC protein I/II [Source:UniProtKB/Swiss-Prot;Acc:P30569]	Plant EC metallothionein-like protein, family 15	TraesCS1A02G202900TraesCS1B02G216800TraesCS1D02G206300	B	AT2G23240, AT2G42000					34	3	1		1	1	1	1	1	0	1	1	1	1	1	0	1	1	0	1	1
TraesCS4A02G293000	Low temperature-responsive RNA-binding protein [Source:UniProtKB/TrEMBL;Acc:M4VSR0]	RNA recognition motif domain	TraesCS4A02G293000TraesCS4B02G020300TraesCS4D02G018500	A	AT4G13860, AT2G27330, AT5G61030, AT4G20030, AT5G59860, AT4G39260, AT2G21660, AT1G18630, AT1G60650, AT3G46020, AT2G21690, AT1G73530, AT5G06210, AT3G26420, AT2G37510, AT5G59865, AT1G74230, AT5G54580, AT5G04280, AT4G13850, AT3G23830, AT3G08000					29	3	1		1	1	1	1	1	1	1	1	0	1	1	0	0	0	0	0	1
TraesCS3D02G306900					AT2G35900					27	3	1		1	1	1	1	1	1	1	1	0	0	0	0	1	1	0	0	0
TraesCS2B02G336200		Pentatricopeptide repeat	TraesCS2A02G318100TraesCS2B02G336200TraesCS2D02G315700	B	AT5G09450					25	3	1		1	1	1	1	1	0	1	0	0	0	1	0	0	1	0	0	0
TraesCS7B02G417700		Thaumatin family			AT4G36010, AT4G38670, AT2G28790, AT5G02140, AT1G73620, AT1G20030, AT1G18250, AT4G24180, AT2G17860, AT4G38660, AT2G24810, AT1G75030, AT5G40020, AT1G75040, AT1G19320, AT4G36000, AT1G75050, AT4G11650, AT4G18253, AT1G77700, AT1G75800, AT5G24620					29	3	1		1	1	1	1	1	1	1	1	1	1	1	0	1	1	0	0	0
TraesCS2A02G179000										28	3	1		1	1	1	1	1	0	0	1	1	1	1	0	1	1	0	0	1
TraesCS7D02G227300	Chlorophyll a-b binding protein, chloroplastic [Source:UniProtKB/TrEMBL;Acc:A0A341YEW4]	Chlorophyll A-B binding protein, plant	TraesCS7A02G227100TraesCS7B02G192500TraesCS7D02G227300	D	AT3G54890					28	3	1		1	1	1	1	1	1	1	1	0	1	0	0	1	1	0	0	1
TraesCS7A02G336500	RNAse II-like 1 [Source:Projected from Arabidopsis thaliana (AT4G15417) TAIR;Acc:AT4G15417]	Ribonuclease III domain			AT4G15417, AT5G45150, AT3G20420					26	3	1		1	1	1	1	1	1	1	1	0	0	0	0	0	1	0	0	1
TraesCS4D02G008900		HPT domain superfamily			AT3G21510, AT1G03430, AT3G29350, AT4G04402, AT3G16360, AT1G80100, AT5G39340, AT5G19710					25	3	1		1	1	1	1	1	1	1	1	0	0	0	0	0	1	0	0	0
TraesCS4B02G110600		AMP-dependent synthetase/ligase	TraesCS4A02G207000TraesCS4B02G110600TraesCS4D02G108300	B	AT2G04350, AT1G77590					24	3	1		1	1	1	1	1	0	0	1	0	0	1	0	0	1	0	0	0
TraesCS7A02G317500		FAD linked oxidase, N-terminal			AT5G11540, AT2G46760, AT5G56470, AT2G46740, AT2G46750, AT5G56490, AT1G32300					28	3	1		1	1	1	1	1	1	1	0	1	1	1	0	1	1	0	0	1
TraesCS7B02G408200		Tetraspanin	TraesCS7A02G500900TraesCS7B02G408200TraesCS7D02G488300	B	AT5G46700, AT1G18520, AT2G19580, AT3G45600, AT5G60220, AT2G23810, AT4G28050, AT4G30430					25	3	1		1	1	1	1	1	1	1	1	0	0	0	0	1	1	0	0	0
TraesCS1A02G384800										24	3	1		1	1	1	1	1	1	0	0	1	1	0	0	0	1	0	0	0
TraesCS7A02G184800										24	3	1		1	1	1	1	1	1	1	1	0	0	0	0	0	1	0	0	0
TraesCS1A02G151600		PPPDE putative peptidase domain	TraesCS1A02G151600TraesCS1B02G169200TraesCS1D02G148600	A	AT3G07090					23	3	1		1	1	1	1	1	1	1	0	0	0	0	0	0	1	0	0	0
TraesCS3B02G432800	GA 20-oxidase3, GA metabolis [Source: Projected from Oryza sativa (Os07g0169700)]	Oxoglutarate/iron-dependent dioxygenase			AT1G44090, AT4G25420, AT1G60980, AT5G07200, AT5G51810					24	3	1		1	1	1	1	1	1	1	1	0	0	0	0	1	0	0	0	1
TraesCS2B02G354300		F-box domain	TraesCS2A02G327700TraesCS2B02G354300TraesCS2D02G335200	B	AT1G70590					23	3	1		1	1	1	1	1	0	0	1	0	1	0	0	1	1	0	0	0
TraesCS5D02G280800		Protein of unknown function DUF599			AT5G24790, AT4G31330, AT5G10580, AT5G43180					21	3	1		1	1	1	1	1	0	0	0	0	0	1	0	0	1	0	0	0
TraesCSU02G130000					AT5G46560					21	3	1		1	1	1	1	1	0	1	0	0	0	0	0	0	1	0	0	0
TraesCS5A02G090500		Cellulose synthase	TraesCS5A02G090500TraesCS5B02G096200TraesCS5D02G102600	A	AT5G16910, AT2G33100, AT1G02730, AT3G03050, AT1G32180, AT4G38190					26	3	1		1	1	1	1	1	1	1	1	1	1	0	0	0	1	0	1	1
TraesCS2D02G294300		Photosystem I PsaO	TraesCS2A02G296400TraesCS2B02G312600TraesCS2D02G294300	D	AT1G08380					26	3	1		1	1	1	1	1	1	1	1	1	1	1	0	1	1	0	0	0
TraesCS4B02G034100		Xanthine/uracil/vitamin C permease			AT4G38050, AT5G49990, AT1G65550, AT1G10540, AT2G26510, AT2G34190, AT5G25420, AT1G49960, AT5G62890, AT2G27810, AT1G60030, AT2G05760					24	3	1		1	1	1	1	1	0	1	1	1	1	0	0	1	1	0	0	0
TraesCS2A02G400300		Putative S-adenosyl-L-methionine-dependent methyltransferase	TraesCS2A02G400300TraesCS2B02G418400TraesCS2D02G397900	A	AT2G43200, AT1G26850, AT4G18030, AT4G00750, AT2G45750, AT4G10440, AT1G33170					23	3	1		1	1	1	1	1	0	1	1	0	1	1	0	0	0	0	0	1
TraesCS7A02G480700	Mg-protoporphyrin IX chelatase [Source:UniProtKB/TrEMBL;Acc:A0A1D6BP32]	Magnesium chelatase ChlI domain	TraesCS7A02G480700TraesCS7B02G382800TraesCS7D02G467500	A	AT4G18480, AT5G45930					23	3	1		1	1	1	1	1	0	1	1	0	1	0	0	1	1	0	0	0
TraesCS6B02G198500	Histone H2A [Source:UniProtKB/TrEMBL;Acc:A0A1D6AXF6]	Histone H2A			AT1G54690, AT4G27230, AT3G20670, AT1G51060, AT5G27670, AT5G59870, AT5G54640, AT1G08880, AT5G02560					22	3	1		1	1	1	1	1	1	1	1	0	0	0	0	0	0	0	0	1
TraesCS1A02G056500		Leucine-rich repeat, cysteine-containing subtype			AT4G30640, AT5G57900					21	3	1		1	1	1	1	1	0	0	1	0	0	0	0	1	1	0	0	0
TraesCS2A02G173200	Pectinesterase [Source:UniProtKB/TrEMBL;Acc:A0A1D5TMY1]	Pectinesterase, catalytic	TraesCS2A02G173200TraesCS2B02G199400TraesCS2D02G180300	A	AT5G61680, AT2G36700, AT5G07430, AT5G07420, AT1G69940, AT5G55590, AT1G05310, AT5G07410, AT5G47500, AT5G19730, AT2G36710					25	3	1		1	1	1	1	1	1	1	1	1	1	1	0	1	1	0	0	0
TraesCS2A02G296400	Salt stress-responsive protein [Source:UniProtKB/TrEMBL;Acc:D2CFP5]	Photosystem I PsaO	TraesCS2A02G296400TraesCS2B02G312600TraesCS2D02G294300	A	AT1G08380					24	3	1		1	1	1	1	1	1	1	1	1	1	0	0	1	1	0	0	0
TraesCS5A02G295200		Glycoside hydrolase family 1	TraesCS5A02G295200TraesCS5B02G294600TraesCS5D02G302800	A	AT1G45191, AT2G32860, AT4G27830, AT1G02850, AT3G03640, AT1G60270, AT3G60120, AT5G48375, AT3G60140, AT3G18070, AT4G21760, AT5G24540, AT5G44640, AT1G47600, AT4G27820, AT1G61810, AT1G26560, AT5G16580, AT5G26000, AT3G09260, AT1G66270, AT2G44450, AT1G60090, AT1G66280, AT5G36890, AT5G25980, AT3G62750, AT2G44460, AT5G54570, AT1G75940, AT5G28510, AT3G21370, AT1G61820, AT2G25630, AT1G52400, AT1G51470, AT5…					23	3	1		1	1	1	1	1	1	1	1	1	1	0	0	0	1	0	0	0
TraesCS7B02G398100	Auxin efflux carrier component [Source:UniProtKB/TrEMBL;Acc:A0A1D6C9B4]	Membrane transport protein	TraesCS7A02G492400TraesCS7B02G398100TraesCS7D02G478800	B	AT5G57090, AT2G01420, AT1G77110, AT1G73590, AT1G23080, AT1G70940, AT5G16530, AT5G15100					23	3	1		1	1	1	1	1	0	1	1	0	1	1	0	1	1	0	0	0
TraesCS1A02G129400	DNA helicase [Source:UniProtKB/TrEMBL;Acc:A0A341NK55]	MCM domain	TraesCS1A02G129400TraesCS1B02G146200TraesCS1D02G125300	A	AT5G44635					23	3	1		1	1	1	1	1	1	1	0	0	1	0	0	1	1	0	0	1
TraesCS2B02G415500		Protein kinase domain	TraesCS2A02G397200TraesCS2B02G415500TraesCS2D02G395000	B	AT1G75640, AT4G36180, AT5G51770, AT1G12460					22	3	1		1	1	1	1	1	1	1	1	0	0	0	0	0	1	0	0	1
TraesCS1A02G291700	Histone H4 [Source:UniProtKB/TrEMBL;Acc:A0A077RYQ1]	Histone H4			AT1G07660, AT5G59970, AT3G46320, AT3G53730, AT3G45930, AT1G07820, AT2G28740, AT5G59690					22	3	1		1	1	1	1	1	0	1	1	1	1	0	0	0	1	0	0	0
TraesCS7A02G204000	ARM repeat superfamily protein [Source:Projected from Arabidopsis thaliana (AT5G37630) UniProtKB/TrEMBL;Acc:F4K790]	Armadillo-type fold	TraesCS7A02G204000TraesCS7B02G111000TraesCS7D02G207100	A	AT5G37630					21	3	1		1	1	1	1	1	0	1	0	1	0	0	0	0	1	0	0	1
TraesCS3D02G281500		NTF2-like domain superfamily	TraesCS3A02G281500TraesCS3B02G315200TraesCS3D02G281500	D	AT1G78780					21	3	1		1	1	1	1	1	1	1	0	0	0	1	0	0	1	0	0	0
TraesCS7D02G190600	Glycosyltransferase [Source:UniProtKB/TrEMBL;Acc:A0A1D6SFG9]	UDP-glucuronosyl/UDP-glucosyltransferase	TraesCS7A02G189500TraesCS7B02G094400TraesCS7D02G190600	D	AT4G34135, AT3G53150, AT2G36790, AT4G34131, AT2G36750, AT2G15480, AT2G36760, AT2G36800, AT2G15490, AT2G36780, AT4G34138, AT2G36770, AT3G53160					20	3	1		1	1	1	1	1	1	0	0	0	1	0	0	0	1	0	0	0
TraesCS4A02G290300		Ankyrin repeat	TraesCS4A02G290300TraesCS4B02G023900TraesCS4D02G021500	A	AT3G04710					19	3	1		1	1	1	1	1	0	1	0	0	0	0	0	0	1	0	0	0
TraesCS6B02G332100		Aspartic peptidase A1 family	TraesCS6A02G302800TraesCS6B02G332100TraesCS6D02G282400	B	AT4G35880, AT2G17760, AT3G51330, AT3G51340, AT3G51350, AT3G51360, AT5G10080					20	3	1		1	1	0	1	1	0	0	1	0	1	1	0	0	0	0	0	1
TraesCS1D02G369500		Late embryogenesis abundant protein, LEA_4 subgroup								34	3	1		1	1	1	1	1	0	1	1	1	1	1	1	1	1	0	0	0
TraesCS3B02G012300		Pectinesterase inhibitor domain			AT5G46960, AT5G46940, AT5G38610, AT1G54620, AT5G46950, AT5G46980, AT5G46970, AT5G46930, AT5G46990					30	3	1		1	1	1	1	1	1	1	1	1	1	0	0	0	1	0	1	0
TraesCS2A02G254600		PsbP, C-terminal	TraesCS2A02G254600TraesCS2B02G267500TraesCS2D02G255100	A	AT1G06680, AT2G30790					26	3	1		1	1	1	1	1	1	1	1	0	1	0	0	1	1	0	0	0
TraesCS6A02G034800	Histone H2A [Source:UniProtKB/TrEMBL;Acc:A0A341WE97]	Histone H2A			AT1G54690, AT4G27230, AT3G20670, AT1G51060, AT5G27670, AT5G59870, AT5G54640, AT1G08880, AT5G02560					26	3	1		1	1	1	1	1	0	1	1	1	1	0	0	0	1	0	0	1
TraesCS2D02G168700		Plant lipid transfer protein/Par allergen	TraesCS2A02G161600TraesCS2B02G187600TraesCS2D02G168700	D						25	3	1		1	1	1	1	1	0	1	1	0	1	1	0	1	1	0	0	0
TraesCS7A02G227100	Chlorophyll a-b binding protein, chloroplastic [Source:UniProtKB/TrEMBL;Acc:A0A1D6D3F8]	Chlorophyll A-B binding protein, plant	TraesCS7A02G227100TraesCS7B02G192500TraesCS7D02G227300	A	AT3G54890					25	3	1		1	1	1	1	1	1	1	1	0	1	0	0	1	1	0	0	0
TraesCS5D02G238300	Chlorophyll a-b binding protein, chloroplastic [Source:UniProtKB/TrEMBL;Acc:W5FYI0]	Chlorophyll A-B binding protein, plant	TraesCS5A02G229300TraesCS5B02G227900TraesCS5D02G238300	D	AT1G19150, AT3G61470, AT5G28450, AT3G47470					25	3	1		1	1	1	1	1	1	1	1	1	1	0	0	1	1	0	0	0
TraesCS3A02G321700			TraesCS3A02G321700TraesCS3B02G343800TraesCS3D02G309700	A	AT5G43630					24	3	1		1	1	1	1	1	1	1	1	0	1	0	0	1	1	0	0	0
TraesCS7A02G037700		Oxoglutarate/iron-dependent dioxygenase			AT4G10500, AT4G10490					23	3	1		1	1	1	1	1	0	0	1	0	1	0	0	1	1	0	0	1
TraesCS3B02G234100		Glutathione S-transferase, N-terminal	TraesCS3A02G260800TraesCS3B02G234100TraesCS3D02G261100	B	AT1G78360, AT1G59700, AT1G78380, AT1G78370, AT1G78320, AT1G10360, AT1G59670, AT1G17190, AT2G29440, AT1G17170, AT1G27130, AT3G43800, AT1G10370, AT2G29460, AT3G09270, AT2G29490, AT2G29420, AT2G29470, AT1G69920, AT5G62480, AT1G17180, AT2G29450, AT1G27140, AT1G53680, AT2G29480, AT1G69930, AT1G78340, AT1G74590					20	3	1		1	1	1	1	1	1	0	0	0	0	0	0	0	1	0	0	0
TraesCS5B02G059800		Alpha/beta hydrolase fold-3			AT5G16080, AT1G47480, AT1G49660, AT1G49650, AT1G49640, AT3G48700, AT2G45600, AT2G45610, AT1G68620, AT1G19190, AT5G23530, AT5G06570, AT5G62180, AT3G48690, AT2G03550					24	3	1		1	1	1	1	1	1	0	1	1	1	1	0	1	1	0	0	0
TraesCS3A02G446500			TraesCS3A02G446500TraesCS3B02G481600TraesCS3D02G439100	A						21	3	1		1	1	1	1	1	1	1	1	0	0	0	0	0	1	0	0	0
TraesCS5D02G399800	Kinesin-like protein KIN-12E [Source:Projected from Arabidopsis thaliana (AT3G44050) UniProtKB/Swiss-Prot;Acc:F4J1U4]	Kinesin motor domain	TraesCS5A02G390000TraesCS5B02G395000TraesCS5D02G399800	D	AT3G19050, AT3G44050, AT3G17360					20	3	1		1	1	1	1	1	0	1	0	1	0	0	0	0	1	0	0	0
TraesCS7A02G436600		Thaumatin family	TraesCS7A02G436600TraesCS7B02G335600TraesCS7D02G426600	A	AT4G36010, AT4G38670, AT2G28790, AT5G02140, AT1G73620, AT1G20030, AT1G18250, AT4G24180, AT2G17860, AT4G38660, AT2G24810, AT1G75030, AT5G40020, AT1G75040, AT1G19320, AT4G36000, AT1G75050, AT4G11650, AT4G18253, AT1G77700, AT1G75800, AT5G24620					23	3	1		1	1	1	1	1	1	1	1	0	1	1	0	1	1	0	0	0
TraesCS2D02G367400		Short-chain dehydrogenase/reductase SDR	TraesCS2A02G371000TraesCS2B02G388300TraesCS2D02G367400	D	AT1G01800, AT2G24190, AT3G61220					22	3	1		1	1	1	1	1	0	1	1	1	1	0	0	1	1	0	0	0
TraesCS4D02G251700		Protein of unknown function DUF538	TraesCS4A02G052400TraesCS4B02G251900TraesCS4D02G251700	D	AT2G03350, AT5G01610, AT5G37070, AT3G08890					21	3	1		1	1	1	1	1	0	1	1	1	0	0	0	0	1	0	0	1
TraesCS4D02G120900		Cytochrome P450	TraesCS4A02G192500TraesCS4B02G122800TraesCS4D02G120900	D	AT1G11680					20	3	1		1	1	1	1	1	0	1	1	0	1	0	0	0	1	0	0	0
TraesCS5D02G364900		Zinc finger C2H2-type	TraesCS5A02G356100TraesCS5B02G358600TraesCS5D02G364900	D	AT4G02670, AT1G55110, AT1G03840, AT3G50700, AT2G01940, AT2G02070, AT5G03150, AT2G02080, AT5G44160, AT5G60470, AT3G13810, AT1G14580, AT1G25250, AT5G66730, AT1G68130, AT3G45260	C2H2	AT2G02080.1	1e-121	indeterminate(ID)-domain 4	20	3	1		1	1	1	1	1	1	1	1	0	0	0	0	0	1	0	0	0
TraesCS4B02G340700	Methyltransferase [Source:UniProtKB/TrEMBL;Acc:A0A1D5Y154]	Methyltransferase type 11	TraesCS5A02G510200TraesCS4B02G340700TraesCS4D02G336800	B	AT5G13710					19	3	1		1	1	1	1	1	1	0	0	0	1	0	0	0	1	0	0	0
TraesCS3A02G361400	S-acyltransferase [Source:UniProtKB/TrEMBL;Acc:A0A1D5VB01]	Palmitoyltransferase, DHHC domain	TraesCS3A02G361400TraesCS3B02G393700TraesCS3D02G355100	A	AT5G04270, AT3G09320					21	3	1		1	1	0	1	1	1	1	1	1	1	0	0	1	0	0	0	0
TraesCSU02G081100	Histone H2B [Source:UniProtKB/TrEMBL;Acc:A0A096UTK7]	Histone H2B			AT1G07790, AT5G22880, AT5G02570, AT3G45980, AT5G59910, AT3G09480, AT3G53650, AT3G46030, AT2G28720, AT2G37470					21	3	1		1	1	0	1	1	0	1	1	1	1	0	0	0	1	0	0	1
TraesCS5B02G003600	CDS_Unknown_gene-8 [Source:UniProtKB/TrEMBL;Acc:Q5BHT4]	Nodulin-like	TraesCS5A02G003400TraesCS5B02G003600TraesCS5D02G004600	B	AT2G34350, AT1G18940, AT4G34950, AT3G01930, AT2G39210, AT1G80530, AT1G74780, AT5G50630, AT2G34355, AT5G50520, AT2G16660, AT5G14120, AT2G28120					19	3	1		1	1	0	1	1	1	1	1	0	0	0	0	0	1	0	0	0
TraesCS6A02G173600		UDP-glucuronosyl/UDP-glucosyltransferase	TraesCS6A02G173600TraesCS6B02G201500TraesCS6D02G162700	A	AT4G15480, AT3G21560, AT2G23210, AT2G23260, AT4G15490, AT2G23250, AT4G15500					18	3	1		1	1	0	1	1	1	0	0	0	1	0	0	0	1	0	0	0
TraesCS2A02G384900	ROW1 [Source:Projected from Arabidopsis thaliana (AT1G04020) UniProtKB/TrEMBL;Acc:A0A384KH31]	BRCT domain	TraesCS2A02G384900TraesCS2B02G401900TraesCS2D02G381600	A	AT1G04020, AT4G21070					17	3	1		1	1	0	1	1	1	0	0	0	0	0	0	0	1	0	0	0
TraesCS2A02G204800	Chlorophyll a-b binding protein, chloroplastic [Source:UniProtKB/TrEMBL;Acc:A0A1D5TM38]	Chlorophyll A-B binding protein, plant	TraesCS2A02G204800TraesCS1B02G451100TraesCS1D02G428200	A	AT2G34420, AT5G54270, AT3G27690, AT1G29930, AT2G05100, AT2G05070, AT1G76570, AT2G34430, AT1G29910, AT4G10340, AT1G29920					27	3	1		1	1	1	1	1	0	1	1	1	1	0	0	1	1	0	0	1
TraesCS3A02G516700		Leucine-rich repeat			AT5G22320					22	3	1		1	1	1	1	1	0	1	0	0	0	0	0	0	1	0	0	1
TraesCS2B02G275100		Phosphoadenosine phosphosulphate reductase	TraesCS2A02G225200TraesCS2B02G275100TraesCS2D02G231100	B	AT4G21990, AT1G62180, AT4G04610					23	3	1		1	1	1	1	1	0	0	1	0	1	1	0	1	1	0	0	0
TraesCS6D02G336800	Protein TSS [Source:Projected from Arabidopsis thaliana (AT4G28080) UniProtKB/Swiss-Prot;Acc:F4JKH6]	Tetratricopeptide-like helical domain superfamily			AT1G15290, AT1G01320, AT4G28080					23	3	1		1	1	1	1	1	0	1	1	1	1	0	0	1	1	0	0	0
TraesCS4A02G419300	Peroxidase [Source:UniProtKB/TrEMBL;Acc:A0A341U3M6]	Plant peroxidase			AT4G08780, AT4G33420, AT3G21770, AT4G08770, AT5G64110, AT2G38390, AT1G49570, AT1G14550, AT5G66390, AT5G15180, AT5G39580, AT5G06730, AT2G38380, AT2G22420, AT4G36430, AT4G26010, AT1G05260, AT1G44970, AT5G06720, AT2G39040, AT4G16270, AT3G49120, AT5G64100, AT1G71695, AT1G05240, AT3G42570, AT2G43480, AT3G32980, AT1G14540, AT5G51890, AT4G11290, AT1G34510, AT3G03670, AT5G58390, AT5G17820, AT1G68850, AT5…					23	3	1		1	1	1	1	1	1	1	1	1	1	1	0	1	0	0	0	0
TraesCS1D02G139000	DNA polymerase epsilon catalytic subunit [Source:UniProtKB/TrEMBL;Acc:A0A341PFN6]	DNA-directed DNA polymerase, family B, exonuclease domain	TraesCS1A02G130700TraesCS1B02G156600TraesCS1D02G139000	D	AT1G08260, AT2G27120					21	3	1		1	1	1	1	1	1	0	0	1	1	0	0	1	1	0	0	0
TraesCS6D02G062100	Histone H4 variant TH011 [Source:UniProtKB/Swiss-Prot;Acc:P62785]	Histone H4			AT1G07660, AT5G59970, AT3G46320, AT3G53730, AT3G45930, AT1G07820, AT2G28740, AT5G59690					21	3	1		1	1	1	1	1	0	1	1	0	1	0	0	1	1	0	0	1
TraesCS4A02G392500		Early nodulin 93 ENOD93 protein			AT5G25940					20	3	1		1	1	1	1	1	1	1	1	0	0	0	0	0	1	0	0	1
TraesCS7D02G207100	ARM repeat superfamily protein [Source:Projected from Arabidopsis thaliana (AT5G37630) UniProtKB/TrEMBL;Acc:F4K790]	Armadillo-type fold	TraesCS7A02G204000TraesCS7B02G111000TraesCS7D02G207100	D	AT5G37630					19	3	1		1	1	1	1	1	0	1	0	1	1	0	0	0	1	0	0	0
TraesCS1D02G219200		Protein kinase domain	TraesCS1A02G217400TraesCS1B02G230600TraesCS1D02G219200	D	AT4G16970					18	3	1		1	1	0	1	1	1	0	0	1	1	0	0	0	1	0	0	0
TraesCS5D02G190600		ABC transporter-like			AT1G59870, AT4G15215, AT2G29940, AT2G26910, AT1G15520, AT1G66950, AT4G15233, AT4G15236, AT4G15230, AT3G16340, AT2G36380, AT3G30842, AT1G15210, AT2G37280, AT3G53480					18	3	1		1	1	0	1	1	1	1	0	0	0	0	0	0	1	0	0	1
TraesCS1D02G293900		Zinc/iron permease			AT1G05300, AT4G19690, AT3G12750, AT5G62160, AT4G19680, AT4G33020, AT1G60960, AT2G04032, AT1G10970, AT1G31260, AT2G32270, AT2G30080					16	3	1		1	1	0	1	1	0	1	0	0	0	0	0	0	1	0	0	0
TraesCS3D02G078500		NAC domain	TraesCS3A02G077900TraesCS3B02G092800TraesCS3D02G078500	D	AT3G17730, AT4G36160, AT5G04395, AT3G29035, AT1G62700, AT5G24590, AT5G17260, AT5G64060, AT3G61910, AT1G52880, AT3G15510, AT1G32770, AT5G04410, AT4G10350, AT5G13180, AT2G46770, AT5G66300, AT3G04070, AT4G27410, AT1G12260, AT2G27300, AT5G07680, AT5G53950, AT3G10480, AT1G76420, AT2G33480, AT3G49530, AT3G10500, AT3G10490, AT1G79580, AT3G12977, AT1G01720, AT5G18270, AT1G52890, AT2G24430, AT1G54330, AT5…	NAC	AT5G61430.1	2e-79	NAC domain containing protein 100	30	3	1		1	1	1	1	1	1	1	1	1	1	0	0	1	1	0	0	0
TraesCS1D02G286700	Histone H4 [Source:UniProtKB/TrEMBL;Acc:A0A077RYQ1]	Histone H4			AT1G07660, AT5G59970, AT3G46320, AT3G53730, AT3G45930, AT1G07820, AT2G28740, AT5G59690					27	3	1		1	1	1	1	1	0	1	1	0	1	0	0	1	1	0	1	1
TraesCS3A02G144600		Glycoside hydrolase family 9			AT4G39010, AT4G23560, AT1G64390, AT2G32990, AT1G22880, AT2G44570, AT2G44540, AT1G19940, AT3G43860, AT2G44550, AT1G75680, AT4G38990, AT2G44560, AT4G02290, AT1G71380, AT1G70710, AT4G11050, AT1G02800, AT4G09740, AT4G39000, AT1G23210, AT1G48930					28	3	1		1	1	1	1	1	1	1	1	1	1	1	1	1	0	0	1	1
TraesCS2B02G392500	Similar to Alpha-amylase/subtilisin inhibitor (RASI) [Source: Projected from Oryza sativa (Os04g0526600)]	Proteinase inhibitor I3, Kunitz legume	TraesCS2A02G375400TraesCS2B02G392500TraesCS2D02G371800	B	AT1G73260, AT1G73325, AT1G73330, AT1G72290, AT1G17860					24	3	1		1	1	1	1	1	1	1	1	0	1	1	0	0	1	0	0	0
TraesCS5A02G025600										23	3	1		1	1	1	1	1	1	1	1	1	1	0	0	0	0	0	0	1
TraesCS6A02G154700		Zf-FLZ domain	TraesCS6A02G154700TraesCS6B02G182700TraesCS6D02G144600	A	AT1G53903, AT5G47060, AT4G17670, AT5G49120, AT1G19200, AT1G22160, AT4G39795, AT1G78020, AT5G65040, AT1G74940, AT1G53885, AT5G20700, AT2G44670, AT2G25690, AT5G11460, AT3G22550, AT3G63210					21	3	1		1	1	1	1	1	1	1	1	0	1	0	0	0	0	0	0	1
TraesCS5A02G246200	Histone H2A [Source:UniProtKB/TrEMBL;Acc:A0A1D5YIH3]	Histone H2A	TraesCS5A02G246200TraesCS5B02G243500TraesCS5D02G252700	A	AT1G54690, AT4G27230, AT3G20670, AT1G51060, AT5G27670, AT5G59870, AT5G54640, AT1G08880, AT5G02560					23	3	1		1	1	1	1	1	0	1	1	1	1	0	0	1	1	0	1	1
TraesCS1A02G359800	Histone H3 [Source:UniProtKB/TrEMBL;Acc:A0A077RTJ8]	Histone H3/CENP-A			AT1G19890, AT4G40030, AT4G40040, AT1G75600, AT5G12910, AT5G10400, AT1G01370, AT1G09200, AT5G10980, AT5G10390, AT1G13370, AT5G65350, AT5G65360, AT3G27360					21	3	1		1	1	1	1	1	0	1	1	0	1	0	0	0	1	0	1	1
TraesCS7A02G553800		SANT/Myb domain	TraesCS7A02G553800TraesCS7B02G478200TraesCS7D02G540700	A	AT5G02840, AT1G01520, AT5G52660, AT4G01280, AT5G37260, AT1G18330, AT5G17300, AT3G10113, AT3G09600, AT2G46830	MYB_related	AT5G37260.1	1e-46	MYB_related family protein	21	3	1		1	1	1	1	1	1	1	1	0	1	1	0	1	0	0	0	0
TraesCS3D02G433755										21	3	1		1	1	1	1	1	1	1	1	0	1	0	0	0	1	0	0	1
TraesCS3D02G082700			TraesCS3A02G083500TraesCS3B02G098400TraesCS3D02G082700	D	AT3G23740, AT4G14120					20	3	1		1	1	1	1	1	1	0	0	1	1	0	0	1	1	0	0	0
TraesCS2B02G141700	Beta-amylase [Source:UniProtKB/TrEMBL;Acc:A0A1D5UCM9]	Glycoside hydrolase, family 14			AT5G18670					18	3	1		1	1	1	1	1	0	0	0	0	1	0	0	0	1	0	0	1
TraesCS2B02G359200		NAC domain				NAC	AT1G02230.1	2e-06	NAC domain containing protein 4	21	3	1		1	1	1	1	1	1	1	1	1	1	0	0	1	0	0	0	1
TraesCS6B02G078400	Histone H4 [Source:UniProtKB/TrEMBL;Acc:A0A077RYQ1]	Histone H4	TraesCS6A02G061300TraesCS6B02G078400TraesCS5D02G360900	B	AT1G07660, AT5G59970, AT3G46320, AT3G53730, AT3G45930, AT1G07820, AT2G28740, AT5G59690					21	3	1		1	1	1	1	1	0	1	1	1	1	0	0	1	1	0	0	1
TraesCS7D02G157800	Probable pectinesterase/pectinesterase inhibitor 12 [Source:Projected from Arabidopsis thaliana (AT2G26440) UniProtKB/Swiss-Prot;Acc:O48711]	Pectinesterase, catalytic	TraesCS7A02G157300TraesCS7B02G061600TraesCS7D02G157800	D	AT1G02810, AT5G53370, AT1G11590, AT3G43270, AT2G26440, AT5G04970, AT4G02320, AT3G62170, AT4G03930, AT4G00190, AT1G44980, AT2G47040, AT2G43050, AT4G33230, AT3G06830, AT2G47030, AT3G59010, AT4G15980, AT4G02330, AT5G51490, AT1G53840, AT2G45220, AT4G02300, AT3G14310, AT3G10710, AT5G09760, AT5G04960, AT4G33220, AT3G10720, AT3G60730, AT2G26450, AT3G05610, AT5G49180, AT3G27980, AT5G20860, AT3G47400, AT3…					18	3	1		1	1	1	1	1	0	0	1	0	0	1	0	1	0	0	0	1
TraesCS4B02G064500										17	3	1		1	1	1	1	1	0	0	1	0	0	0	0	1	1	0	0	0
TraesCS6B02G287800		Cereal seed allergen/trypsin and alpha-amylase inhibitor, conserved site	TraesCS6A02G260500TraesCS6B02G287800TraesCS6D02G241300	B						21	3	1		1	1	0	1	1	1	1	1	1	1	1	0	1	1	0	0	0
TraesCS6B02G065900										20	3	1		1	1	0	1	1	1	1	1	0	1	1	0	1	1	0	0	0
TraesCS7D02G088800		Early nodulin 93 ENOD93 protein			AT5G25940					18	3	1		1	1	0	1	1	1	1	1	0	0	0	0	0	1	0	0	1
TraesCS6A02G040200	Histone H2B [Source:UniProtKB/TrEMBL;Acc:W5GC29]	Histone H2B			AT1G07790, AT5G22880, AT5G02570, AT3G45980, AT5G59910, AT3G09480, AT3G53650, AT3G46030, AT2G28720, AT2G37470					18	3	1		1	1	0	1	1	0	1	1	1	1	0	0	0	1	0	0	0
TraesCS5B02G104700		Armadillo-like helical	TraesCS5A02G099500TraesCS5B02G104700TraesCS5D02G111700	B	AT5G18980, AT4G14280, AT3G06210					17	3	1		1	1	0	1	1	1	1	1	0	0	0	0	0	1	0	0	0
TraesCS4A02G266900	Glutamine synthetase [Source:UniProtKB/TrEMBL;Acc:A0A1D5WYB9]	Glutamine synthetase, catalytic domain	TraesCS4A02G266900TraesCS4B02G047400TraesCS4D02G047400	A	AT5G16570, AT3G17820, AT1G48470, AT5G37600, AT1G66200, AT5G35630					17	3	1		1	1	0	1	1	0	0	0	0	1	1	0	1	1	0	0	0
TraesCS2B02G075300					AT2G21140, AT4G38770					23	3	1		1	1	1	1	1	0	0	0	0	1	0	0	1	1	0	0	1
TraesCS2D02G237800		Ribosomal protein S12e	TraesCS2A02G228800TraesCS2B02G262700TraesCS2D02G237800	D	AT1G15930, AT2G32060					20	3	1		1	1	1	1	1	0	0	1	0	1	1	0	1	0	0	0	0
TraesCS1B02G156600	DNA polymerase epsilon catalytic subunit [Source:UniProtKB/TrEMBL;Acc:A0A341PB16]	DNA-directed DNA polymerase, family B, exonuclease domain	TraesCS1A02G130700TraesCS1B02G156600TraesCS1D02G139000	B	AT1G08260, AT2G27120					20	3	1		1	1	1	1	1	1	0	0	1	1	0	0	0	1	0	0	1
TraesCS1A02G365200		Glycoside hydrolase, family 28	TraesCS1A02G365200TraesCS1B02G382700TraesCS1D02G370700	A	AT5G44830, AT3G57510, AT3G07970, AT5G27530, AT4G32380, AT1G70500, AT1G23460, AT5G39910, AT4G35670, AT5G17200, AT3G15720, AT1G80140, AT1G80170, AT2G41850, AT4G32370, AT5G44840					21	3	1		1	1	1	1	1	0	1	1	1	1	1	0	1	0	0	0	1
TraesCS1D02G262000	Histone H4 variant TH011 [Source:UniProtKB/Swiss-Prot;Acc:P62785]	Histone H4			AT1G07660, AT5G59970, AT3G46320, AT3G53730, AT3G45930, AT1G07820, AT2G28740, AT5G59690					21	3	1		1	1	1	1	1	0	1	1	1	1	1	0	1	1	0	0	0
TraesCS5A02G148000	Non-specific serine/threonine protein kinase [Source:UniProtKB/TrEMBL;Acc:A0A1D5YC72]	Protein kinase domain	TraesCS5A02G148000TraesCS5B02G146500TraesCS5D02G144800	A	AT4G30960, AT1G49180, AT2G30360, AT5G25110, AT5G07070, AT2G25090, AT2G38490, AT1G30270, AT3G61960, AT5G57630, AT3G53930, AT4G14580, AT5G21222, AT5G45810, AT5G01810, AT5G45820, AT4G18700, AT5G58380, AT5G21326, AT5G10930, AT2G34180, AT2G37840, AT1G29230, AT1G48260, AT4G24400, AT5G01820, AT5G35410, AT5G57565, AT3G17510, AT3G23000, AT2G26980, AT1G01140					19	3	1		1	1	1	1	1	1	1	1	0	0	0	0	0	1	0	0	1
TraesCS5A02G216600	Histone H4 [Source:UniProtKB/TrEMBL;Acc:A0A1D5YHM2]	Histone H4			AT1G07660, AT5G59970, AT3G46320, AT3G53730, AT3G45930, AT1G07820, AT2G28740, AT5G59690					19	3	1		1	1	1	1	1	0	1	1	1	1	0	0	1	1	0	0	0
TraesCS7D02G116900	Histone H3 [Source:UniProtKB/TrEMBL;Acc:A0A077RTJ8]	Histone H3/CENP-A			AT1G19890, AT4G40030, AT4G40040, AT1G75600, AT5G12910, AT5G10400, AT1G01370, AT1G09200, AT5G10980, AT5G10390, AT1G13370, AT5G65350, AT5G65360, AT3G27360					18	3	1		1	1	1	1	1	0	0	1	0	1	1	0	0	1	0	0	1
TraesCS3B02G329800		Pyruvate/Phosphoenolpyruvate kinase-like domain superfamily	TraesCS3A02G306700TraesCS3B02G329800TraesCS3D02G295200	B	AT1G53310, AT2G42600, AT3G14940					18	3	1		1	1	1	1	1	1	1	1	0	1	0	0	0	0	0	0	1
TraesCS3A02G372000		Basic-leucine zipper domain			AT2G36270, AT3G44460					18	3	1		1	1	1	1	1	1	1	1	0	0	0	0	1	1	0	0	0
TraesCS4A02G278000										16	3	1		1	1	1	1	1	0	0	0	0	1	0	0	0	1	0	0	1
TraesCS1A02G008000										19	3	1		1	1	0	1	1	1	1	1	1	1	1	0	1	0	0	0	0
TraesCS4D02G242200	3-ketoacyl-CoA synthase [Source:UniProtKB/TrEMBL;Acc:A0A1D5Y1I8]	Very-long-chain 3-ketoacyl-CoA synthase			AT2G28630, AT4G34510, AT3G10280, AT2G16280, AT2G15090, AT1G25450, AT2G26250, AT5G49070, AT5G04530, AT1G01120, AT5G43760, AT1G71160, AT2G46720, AT1G07720, AT2G26640, AT1G68530, AT3G52160, AT4G34250, AT1G19440, AT4G34520, AT1G04220					18	3	1		1	1	0	1	1	0	1	1	0	1	1	0	1	1	0	0	0
TraesCS2A02G106200		Ovate protein family, C-terminal	TraesCS2A02G106200TraesCS2B02G123200TraesCS2D02G106000	A	AT2G30395, AT1G06923					18	3	1		1	1	0	1	1	0	0	1	0	1	0	0	1	1	0	1	1
TraesCS2B02G551100		RNA recognition motif domain	TraesCS2A02G521600TraesCS2B02G551100TraesCS2D02G523400	B	AT3G01210, AT1G14340					17	3	1		1	1	0	1	1	1	1	1	0	1	0	0	0	0	0	0	1
TraesCS3A02G148800			TraesCS3A02G148800TraesCS3B02G176000TraesCS3D02G156700	A	AT3G48200					16	3	1		1	1	0	1	1	0	1	0	1	0	1	0	0	1	0	0	0
TraesCS3A02G200600		Basic-leucine zipper domain	TraesCS3A02G200600TraesCS3B02G226200TraesCS3D02G203300	A		bZIP	AT1G75390.1	6e-22	basic leucine-zipper 44	16	3	1		1	1	0	1	1	0	1	1	0	1	0	0	1	0	0	0	0
TraesCS4A02G118200		Protein of unknown function DUF761, plant	TraesCS4A02G118200TraesCS4B02G186200TraesCS4D02G187300	A	AT5G38700, AT4G02170					16	3	1		1	1	0	1	1	1	1	1	0	0	0	0	0	1	0	0	0
TraesCS4D02G197300	Glycosyltransferases [Source:UniProtKB/TrEMBL;Acc:A6PZH6]	Glycosyl transferase, family 43	TraesCS4A02G107400TraesCS4B02G197000TraesCS4D02G197300	D	AT2G37090					15	3	1		1	1	0	1	1	0	0	1	0	1	0	0	1	0	0	0	0
TraesCS3B02G275200		Alliinase, EGF-like domain			AT1G34040, AT4G24670, AT1G70560, AT1G23320, AT1G34060					15	3	1		1	1	0	1	1	0	0	0	0	1	0	0	1	1	0	0	0
TraesCS6D02G231400		Major pollen allergen Lol pI			AT5G05290, AT2G37640, AT5G39260, AT3G55500, AT5G39270, AT2G40610, AT2G20750, AT1G20190, AT1G26770, AT2G45110, AT1G69530, AT1G12560, AT5G02260, AT4G28250, AT1G62980, AT4G38210, AT4G01630, AT5G56320, AT2G28950, AT2G03090, AT3G60570, AT5G39300, AT3G29030, AT5G39290, AT1G65681, AT2G39700, AT1G65680, AT3G15370, AT3G03220, AT5G39310, AT5G39280					26	3	1		1	1	1	1	1	1	1	0	0	1	1	0	1	1	0	0	0
TraesCS3B02G390300	Histone H2B [Source:UniProtKB/TrEMBL;Acc:A0A077RX27]	Histone H2B			AT1G07790, AT5G22880, AT5G02570, AT3G45980, AT5G59910, AT3G09480, AT3G53650, AT3G46030, AT2G28720, AT2G37470					26	3	1		1	1	1	1	1	1	0	1	1	1	1	1	1	1	0	0	0
TraesCS7D02G086500		Cysteine-rich transmembrane CYSTM domain								23	3	1		1	1	1	1	1	1	1	0	0	1	1	0	1	1	0	0	0
TraesCS3A02G267900		Ribosomal protein L37ae	TraesCS3A02G267900TraesCS3B02G302300TraesCS3D02G268000	A	AT3G10950, AT3G60245					20	3	1		1	1	1	1	1	0	0	1	0	1	1	0	0	1	0	0	0
TraesCS5A02G015200	Protein transport protein Sec61 subunit beta [Source:UniProtKB/TrEMBL;Acc:A0A341V9R5]	Protein transport protein SecG/Sec61-beta/Sbh			AT2G45070, AT5G60460, AT3G60540					21	3	1		1	1	1	1	1	1	1	1	1	1	0	0	1	0	0	0	0
TraesCS1D02G265900	Wali3 protein [Source:UniProtKB/TrEMBL;Acc:Q43663]	Proteinase inhibitor I12, Bowman-Birk								21	3	1		1	1	1	1	1	1	1	1	1	1	1	0	1	1	0	0	0
TraesCS1B02G011700										21	3	1		1	1	1	1	1	1	1	1	1	1	1	1	1	1	0	0	0
TraesCS6A02G061500	Histone H3 [Source:UniProtKB/TrEMBL;Acc:A0A077RTJ8]	Histone H3/CENP-A			AT1G19890, AT4G40030, AT4G40040, AT1G75600, AT5G12910, AT5G10400, AT1G01370, AT1G09200, AT5G10980, AT5G10390, AT1G13370, AT5G65350, AT5G65360, AT3G27360					20	3	1		1	1	1	1	1	0	1	1	1	1	0	0	1	1	0	1	1
TraesCS1A02G320000		Oxoglutarate/iron-dependent dioxygenase	TraesCS1A02G320000TraesCS1B02G332200TraesCS1D02G319700	A	AT5G54000, AT1G49390, AT5G20400, AT5G20550					16	3	1		1	1	1	1	1	0	0	1	0	1	1	0	1	0	0	0	0
TraesCS7A02G211100		Protein kinase domain	TraesCS7A02G211100TraesCS7B02G118100TraesCS7D02G212800	A	AT1G34210, AT1G71830, AT1G60800, AT5G65240, AT5G63710, AT2G13800, AT4G33430, AT4G30520, AT5G45780, AT2G13790, AT5G10290, AT5G16000, AT2G23950, AT3G25560					17	3	1		1	1	0	1	1	1	1	1	0	1	1	0	1	0	0	0	0
TraesCS3D02G491900	Non-specific serine/threonine protein kinase [Source:UniProtKB/TrEMBL;Acc:A0A1D5WLW0]	Protein kinase domain			AT3G29160, AT5G39440, AT3G01090					17	3	1		1	1	0	1	1	1	1	1	1	1	0	0	1	0	0	0	0
[truncated: 59,071 more rows]

## Sheet: Shared 2 or more datasets
target_id	description	interpro_description	Triads	Genome homeolog	Arabidopsis orthologs (PLAZA4.5)	Number Dataset with DEGs
[truncated: 28,468 more rows]
